# Supplementary material for: A field study of the impacts of workplace diversity on the recruitment of minority group members
Source: Nat Hum Behav. 2023 Oct 30;7(12):2212–27. doi: 10.1038/s41562-023-01731-5 (PMC10730395; doi:10.1038/s41562-023-01731-5)
Supplement: Supplementary file 3 — Dataset for Analysis 3 parts 1–3 and Fig. 3, including the proportion of job ad clicks by condition (Sheet 1 and Fig. 3a), the proportion of survey opens by condition (Sheet 2 and Fig. 3b) and the proportion of survey submissions by condition (Sheet 3 and Fig. 3c). [file 41562_2023_1731_MOESM3_ESM.xlsx]

## Sheet: Step1_Job_Info_Click
user_id	analytics_id	condition	number of visits	created_at	source	action performed	job_id...8	action_timestamp	survey_id	job_id...11	survey_creation	survey_submission	survey_status	ID	Clicked_Job_Info	Condition	RaceCond	GenderCond
40	60357c5f1f3d4	4	8	2021-02-25 18:48:01	NA	job-info-click	1	2021-02-25 18:48:48	NULL	NA	NA	NA	NA	NA	1	Racial & Gender Diversity	1	1
56	6037fee40c719	2	3	2021-02-25 19:47:48	NA	job-info-click	1	2021-02-25 19:48:12	65fb09b0-77a2-11eb-8713-0df6a7d58e38	1	2021-02-25 19:48:14	2021-02-25 19:48:14	0	56.1	1	Racial Diversity	1	0
59	5f91d2eadcc4e	4	4	2021-02-25 19:57:01	NA	job-info-click	1	2021-02-25 19:57:05	NULL	NA	NA	NA	NA	NA	1	Racial & Gender Diversity	1	1
63	6038048b909a9	2	3	2021-02-25 20:11:55	NA	job-info-click	6	2021-02-25 20:12:31	0b9926b0-77a6-11eb-8747-578a5ccda86a	1	2021-02-25 20:14:20	2021-02-25 20:14:20	0	63.1	1	Racial Diversity	1	0
92	603823aaee5a5	4	2	2021-02-25 22:24:42	NA	job-info-click	1	2021-02-25 22:25:18	NULL	NA	NA	NA	NA	NA	1	Racial & Gender Diversity	1	1
96	6038276647df4	2	3	2021-02-25 22:40:38	NA	job-info-click	1	2021-02-25 22:51:45	10aac380-77bc-11eb-8b0a-b7e4ab14b8a4	1	2021-02-25 22:51:58	2021-02-25 22:51:58	0	96.1	1	Racial Diversity	1	0
169	60387871bd341	4	13	2021-02-26 04:26:25	NA	job-info-click	1	2021-02-26 04:26:57	938c9f00-940a-11eb-9596-61376cb7537c	1	2021-04-02 23:24:31	2021-04-03 00:18:01	2	169.1	1	Racial & Gender Diversity	1	1
345	60393bb80bace	2	5	2021-02-26 18:19:36	NA	job-info-click	1	2021-02-26 18:20:04	443eed30-785f-11eb-b7e0-0364bb5f49a5	1	2021-02-26 18:20:12	2021-02-26 18:34:59	2	345.1	1	Racial Diversity	1	0
365	603951d95acee	2	1	2021-02-26 19:54:01	NA	job-info-click	1	2021-02-26 19:54:13	6ccd00c0-786c-11eb-af80-110a56449544	1	2021-02-26 19:54:24	2021-02-26 19:54:24	0	365.1	1	Racial Diversity	1	0
400	603976fb575ee	4	2	2021-02-26 22:32:27	NA	job-info-click	1	2021-02-26 22:32:54	NULL	NA	NA	NA	NA	NA	1	Racial & Gender Diversity	1	1
527	603a05fe9df6e	4	3	2021-02-27 08:42:38	NA	job-info-click	1	2021-02-27 08:42:46	c545a000-78d7-11eb-a5ef-95e1947a41c9	1	2021-02-27 08:42:48	2021-02-27 08:42:48	0	527.1	1	Racial & Gender Diversity	1	1
750	603b04e656c27	4	1	2021-02-28 02:50:14	NA	job-info-click	1	2021-02-28 02:50:34	bed9f330-796f-11eb-bed8-bd7dabd85074	1	2021-02-28 02:50:41	2021-02-28 02:50:41	0	750.1	1	Racial & Gender Diversity	1	1
979	603bfb8f7ee41	3	1	2021-02-28 20:22:39	NA	job-info-click	1	2021-02-28 20:23:01	c3209380-7a02-11eb-bf6f-d36eb6ddf589	1	2021-02-28 20:23:04	2021-02-28 20:23:04	0	979.1	1	Gender Diversity	0	1
1044	603c458a38817	3	5	2021-03-01 01:38:18	NA	job-info-click	1	2021-03-01 01:38:54	e58911b0-7a2e-11eb-ac9b-552dd7490967	1	2021-03-01 01:39:00	2021-03-01 01:39:00	0	1044.1	1	Gender Diversity	0	1
1076	603c64639a303	2	3	2021-03-01 03:49:55	NA	job-info-click	1	2021-03-01 03:54:46	de2f8f70-7a41-11eb-ad3e-4d5134597af6	1	2021-03-01 03:54:48	2021-03-01 03:54:48	0	1076.1	1	Racial Diversity	1	0
1137	603ca36a4c5b9	3	2	2021-03-01 08:18:50	NA	job-info-click	1	2021-03-01 08:19:25	NULL	NA	NA	NA	NA	NA	1	Gender Diversity	0	1
2008	60406d71752dc	4	5	2021-03-04 05:17:37	NA	job-info-click	1	2021-03-04 05:18:09	06fd6960-7ca9-11eb-ac79-27a2e60ad2c2	1	2021-03-04 05:18:17	2021-03-04 05:24:09	2	2008.1	1	Racial & Gender Diversity	1	1
2163	6042a5410a6b0	1	1	2021-03-05 21:40:17	NA	job-info-click	2	2021-03-05 21:41:04	NULL	NA	NA	NA	NA	NA	1	No Diversity	0	0
2164	6042a8251e326	1	5	2021-03-05 21:52:37	NA	job-info-click	7	2021-03-05 21:52:57	2f1e47a0-7dfd-11eb-b77b-09efc75e17b8	7	2021-03-05 21:53:13	2021-03-05 22:09:28	2	2164.7	1	No Diversity	0	0
2165	6042a93c0ae9f	1	4	2021-03-05 21:57:16	NA	job-info-click	2	2021-03-05 21:57:32	cbc8af40-7dfd-11eb-94ff-cbab955f2a12	2	2021-03-05 21:57:36	2021-03-05 22:01:08	2	2165.2	1	No Diversity	0	0
2166	6042aa1e978cc	1	3	2021-03-05 22:01:02	NA	job-info-click	7	2021-03-05 22:03:56	b169c130-7dfe-11eb-8866-0ddea115f7ce	7	2021-03-05 22:04:01	2021-03-05 22:04:01	0	2166.7	1	No Diversity	0	0
2169	6042aea19ec36	1	8	2021-03-05 22:20:17	NA	job-info-click	7	2021-03-05 22:20:24	94666300-7e01-11eb-b902-a99c6c343421	7	2021-03-05 22:24:41	2021-03-05 22:26:51	2	2169.7	1	No Diversity	0	0
2170	6042b6de06905	1	3	2021-03-05 22:55:26	NA	job-info-click	5	2021-03-05 22:55:45	NULL	NA	NA	NA	NA	NA	1	No Diversity	0	0
2171	6042b7c3b50d5	1	7	2021-03-05 22:59:15	NA	job-info-click	7	2021-03-05 22:59:38	84a1c2f0-7e06-11eb-8909-a75941149fe7	7	2021-03-05 23:00:02	2021-03-05 23:26:55	2	2171.7	1	No Diversity	0	0
2172	6042b8c85744c	1	5	2021-03-05 23:03:36	NA	job-info-click	7	2021-03-05 23:04:14	2354f570-7e07-11eb-8af5-3db35ce100be	7	2021-03-05 23:04:28	2021-03-05 23:04:28	0	2172.7	1	No Diversity	0	0
2173	6042bd79a7e7b	1	3	2021-03-05 23:23:37	NA	job-info-click	7	2021-03-05 23:23:57	e727c7e0-7e09-11eb-9ce8-3701287e9b18	7	2021-03-05 23:24:16	2021-03-05 23:24:16	0	2173.7	1	No Diversity	0	0
2174	6042be8e80e7f	1	2	2021-03-05 23:28:14	NA	job-info-click	5	2021-03-05 23:28:40	NULL	NA	NA	NA	NA	NA	1	No Diversity	0	0
2175	6042bec9705e8	1	1	2021-03-05 23:29:13	NA	job-info-click	9	2021-03-05 23:29:29	bba24290-7e0a-11eb-a4fb-e9e6d61c1b3a	9	2021-03-05 23:30:12	2021-03-05 23:30:12	0	2175.9	1	No Diversity	0	0
2176	6042bf643e585	1	3	2021-03-05 23:31:48	NA	job-info-click	8	2021-03-05 23:37:39	19823db0-7e0c-11eb-bc21-33fcfdf83182	8	2021-03-05 23:39:59	2021-03-05 23:39:59	0	2176.8	1	No Diversity	0	0
2177	6042c0abde772	4	5	2021-03-05 23:37:15	NA	job-info-click	5	2021-03-05 23:37:43	e1effe00-7e0b-11eb-8697-cf6cfde6e9ab	5	2021-03-05 23:38:26	2021-03-05 23:46:00	2	2177.5	1	Racial & Gender Diversity	1	1
2179	6042c9684b227	2	8	2021-03-06 00:14:32	NA	job-info-click	8	2021-03-06 00:14:41	f507a900-7e10-11eb-bc9a-5d10ff51546c	8	2021-03-06 00:14:46	2021-03-06 00:14:46	0	2179.8	1	Racial Diversity	1	0
2181	6042d08787939	4	2	2021-03-06 00:44:55	NA	job-info-click	5	2021-03-06 00:45:22	534c26e0-7e15-11eb-9a03-83c46dcdc92a	5	2021-03-06 00:46:02	2021-03-06 00:53:44	2	2181.5	1	Racial & Gender Diversity	1	1
2182	6042d0b4311f3	1	3	2021-03-06 00:45:40	NA	job-info-click	7	2021-03-06 00:45:55	5d84e0b0-7e15-11eb-bdaf-7386c2892023	7	2021-03-06 00:46:19	2021-03-06 00:46:19	0	2182.7	1	No Diversity	0	0
2183	6042d0c0e71aa	4	5	2021-03-06 00:45:52	NA	job-info-click	9	2021-03-06 00:46:06	5ec31670-7e15-11eb-a0c2-ff79060f3af7	9	2021-03-06 00:46:21	2021-03-06 00:46:21	0	2183.9	1	Racial & Gender Diversity	1	1
2187	6042ef6384a5f	2	2	2021-03-06 02:56:35	NA	job-info-click	7	2021-03-06 02:57:08	NULL	NA	NA	NA	NA	NA	1	Racial Diversity	1	0
2192	604305a8ce768	4	14	2021-03-06 04:31:36	NA	job-info-click	5	2021-03-06 04:33:01	29e361b0-7e35-11eb-85f0-37987934f8cf	5	2021-03-06 04:33:56	2021-03-06 04:33:56	0	2192.5	1	Racial & Gender Diversity	1	1
2194	60430b36b645b	4	1	2021-03-06 04:55:18	NA	job-info-click	4	2021-03-06 04:55:41	44bde150-7e38-11eb-ae49-cba4f010c692	5	2021-03-06 04:56:10	2021-03-06 04:56:10	0	2194.5	1	Racial & Gender Diversity	1	1
2196	60431164ac122	1	2	2021-03-06 05:21:40	NA	job-info-click	5	2021-03-06 05:22:05	NULL	NA	NA	NA	NA	NA	1	No Diversity	0	0
2197	60431331acff6	4	5	2021-03-06 05:29:21	NA	job-info-click	2	2021-03-06 05:29:49	ff2edbe0-7e3c-11eb-b855-33b0f9e64bdd	2	2021-03-06 05:30:00	2021-03-06 05:30:00	0	2197.2	1	Racial & Gender Diversity	1	1
2198	6043169a368b4	1	1	2021-03-06 05:43:54	NA	job-info-click	7	2021-03-06 05:44:20	NULL	NA	NA	NA	NA	NA	1	No Diversity	0	0
2200	60431fec044ac	4	3	2021-03-06 06:23:40	NA	job-info-click	7	2021-03-06 06:23:56	904d1700-7e44-11eb-a3dd-1fe445c0804f	7	2021-03-06 06:24:10	2021-03-06 06:24:10	0	2200.7	1	Racial & Gender Diversity	1	1
2201	6043209c15c62	4	5	2021-03-06 06:26:36	NA	job-info-click	7	2021-03-06 06:27:24	055dc140-7e45-11eb-a2bb-09b4133cfccb	7	2021-03-06 06:27:27	2021-03-06 06:43:20	2	2201.7	1	Racial & Gender Diversity	1	1
2202	60432278c3968	1	3	2021-03-06 06:34:32	NA	job-info-click	7	2021-03-06 06:35:28	40279a60-7e46-11eb-b098-53c93a4c7fdf	7	2021-03-06 06:36:15	2021-03-06 07:10:37	2	2202.7	1	No Diversity	0	0
2204	604328090a917	1	1	2021-03-06 06:58:17	NA	job-info-click	5	2021-03-06 06:58:37	6adf6f00-7e49-11eb-b0cb-a960e076aa8a	5	2021-03-06 06:58:55	2021-03-06 06:58:55	0	2204.5	1	No Diversity	0	0
2211	60433551a15d1	4	3	2021-03-06 07:54:57	NA	job-info-click	9	2021-03-06 07:55:12	4e1f1510-7e51-11eb-9625-cf0e3f3295f7	9	2021-03-06 07:55:23	2021-03-06 07:55:23	0	2211.9	1	Racial & Gender Diversity	1	1
2213	60433ebaefce7	1	7	2021-03-06 08:35:06	NA	job-info-click	8	2021-03-06 08:35:22	0d2ff560-7e6c-11eb-b9a7-3fa33cce656b	8	2021-03-06 11:06:50	2021-03-06 11:06:50	0	2213.8	1	No Diversity	0	0
2215	60434af7c9c83	4	2	2021-03-06 09:27:19	NA	job-info-click	5	2021-03-06 09:27:39	NULL	NA	NA	NA	NA	NA	1	Racial & Gender Diversity	1	1
2219	6043523413d97	1	8	2021-03-06 09:58:12	NA	job-info-click	8	2021-03-06 09:58:29	838756f0-7e62-11eb-8ecf-13d4f72e2267	8	2021-03-06 09:58:34	2021-03-06 09:58:34	0	2219.8	1	No Diversity	0	0
2224	604370b055cee	1	5	2021-03-06 12:08:16	NA	job-info-click	8	2021-03-06 12:08:45	c6f3b540-7e83-11eb-973c-7ff66ddf88d9	8	2021-03-06 13:56:40	2021-03-06 14:16:40	2	2224.8	1	No Diversity	0	0
2225	60437407a6c04	4	1	2021-03-06 12:22:31	NA	job-info-click	7	2021-03-06 12:22:50	NULL	NA	NA	NA	NA	NA	1	Racial & Gender Diversity	1	1
2227	60437ad652fb1	2	5	2021-03-06 12:51:34	NA	job-info-click	9	2021-03-06 12:52:05	c58ab930-7e7a-11eb-9046-25085d515c99	9	2021-03-06 12:52:13	2021-03-06 13:00:01	2	2227.9	1	Racial Diversity	1	0
2229	604389439f905	4	3	2021-03-06 13:53:07	NA	job-info-click	5	2021-03-06 13:53:22	5457fda0-7e83-11eb-ad80-8b10e217b103	5	2021-03-06 13:53:28	2021-03-06 13:53:28	0	2229.5	1	Racial & Gender Diversity	1	1
2230	60438a069c58b	2	3	2021-03-06 13:56:22	NA	job-info-click	5	2021-03-06 13:56:40	cf056020-7e83-11eb-b21e-658bcf92926d	5	2021-03-06 13:56:54	2021-03-06 13:56:54	0	2230.5	1	Racial Diversity	1	0
2233	604395d9c1530	4	7	2021-03-06 14:46:49	NA	job-info-click	6	2021-03-06 14:47:14	db249c00-7e8a-11eb-8328-57dfd14459cf	6	2021-03-06 14:47:21	2021-03-06 14:55:25	2	2233.6	1	Racial & Gender Diversity	1	1
2234	60439833aea3c	1	1	2021-03-06 14:56:51	NA	job-info-click	5	2021-03-06 14:57:01	NULL	NA	NA	NA	NA	NA	1	No Diversity	0	0
2235	60439c93e4777	4	5	2021-03-06 15:15:31	NA	job-info-click	7	2021-03-06 15:16:01	dee9def0-7e8e-11eb-a47b-3b6a7f0e2c33	7	2021-03-06 15:16:05	2021-03-06 15:30:33	2	2235.7	1	Racial & Gender Diversity	1	1
2239	6043a9a26d220	4	8	2021-03-06 16:11:14	NA	job-info-click	7	2021-03-06 16:11:30	b373f780-7e96-11eb-b6fc-678688dc5281	7	2021-03-06 16:12:08	2021-03-06 16:12:08	0	2239.7	1	Racial & Gender Diversity	1	1
2242	6043b2443db69	1	5	2021-03-06 16:48:04	NA	job-info-click	5	2021-03-06 16:48:32	43d98270-7e9c-11eb-befc-07a651d4cb54	7	2021-03-06 16:51:58	2021-03-06 16:58:54	2	2242.7	1	No Diversity	0	0
2243	6043b28e7deb1	3	3	2021-03-06 16:49:18	NA	job-info-click	6	2021-03-06 16:49:41	f96baf30-7e9b-11eb-a416-bd0376e9951f	6	2021-03-06 16:49:53	2021-03-06 16:49:53	0	2243.6	1	Gender Diversity	0	1
2245	6043c4e983b30	1	4	2021-03-06 18:07:37	NA	job-info-click	8	2021-03-06 18:07:54	e0bfc420-7ea6-11eb-9323-e95591207b19	8	2021-03-06 18:07:56	2021-03-06 18:07:56	0	2245.8	1	No Diversity	0	0
2246	6043c5d31ecbb	4	1	2021-03-06 18:11:31	NA	job-info-click	2	2021-03-06 18:12:32	NULL	NA	NA	NA	NA	NA	1	Racial & Gender Diversity	1	1
2247	6043c6c24aa49	4	4	2021-03-06 18:15:30	NA	job-info-click	2	2021-03-06 18:15:58	08b96860-7ea8-11eb-8c1d-a9ba319727fe	2	2021-03-06 18:16:13	2021-03-06 18:16:13	0	2247.2	1	Racial & Gender Diversity	1	1
2250	6043dd0e83503	3	4	2021-03-06 19:50:38	NA	job-info-click	5	2021-03-06 19:50:57	4dd056f0-7eb5-11eb-b72a-fd598c804706	5	2021-03-06 19:51:12	2021-03-06 19:56:34	2	2250.5	1	Gender Diversity	0	1
2252	6043e354892da	1	1	2021-03-06 20:17:24	NA	job-info-click	4	2021-03-06 20:17:51	1098cf90-7eb9-11eb-9707-2dba96be2016	5	2021-03-06 20:18:07	2021-03-06 20:18:07	0	2252.5	1	No Diversity	0	0
2253	6043f157e1be0	4	3	2021-03-06 21:17:11	NA	job-info-click	6	2021-03-06 21:17:27	769719e0-7ec1-11eb-b55e-97854390d3fd	6	2021-03-06 21:18:14	2021-03-06 21:18:14	0	2253.6	1	Racial & Gender Diversity	1	1
2254	6043f1c95de99	1	5	2021-03-06 21:19:05	NA	job-info-click	8	2021-03-06 21:19:15	9c7115f0-7ec1-11eb-b79d-4bc684b88031	8	2021-03-06 21:19:18	2021-03-06 21:28:18	2	2254.8	1	No Diversity	0	0
2255	6043f2e9bdec9	4	2	2021-03-06 21:23:53	NA	job-info-click	6	2021-03-06 21:24:15	NULL	NA	NA	NA	NA	NA	1	Racial & Gender Diversity	1	1
2256	6043f3b67698b	3	4	2021-03-06 21:27:18	NA	job-info-click	7	2021-03-06 21:27:42	cf8e4fc0-7ec2-11eb-9d99-31dfb5be8792	7	2021-03-06 21:27:53	2021-03-06 21:27:53	0	2256.7	1	Gender Diversity	0	1
2260	6043fe766dd2b	4	3	2021-03-06 22:13:10	NA	job-info-click	5	2021-03-06 22:13:25	33836700-7ec9-11eb-b7ff-83fe3e74a1cb	5	2021-03-06 22:13:38	2021-03-06 22:13:38	0	2260.5	1	Racial & Gender Diversity	1	1
2261	604406906f3ab	1	7	2021-03-06 22:47:44	NA	job-info-click	8	2021-03-06 22:48:55	55691de0-7ece-11eb-8e80-9becb3653f02	2	2021-03-06 22:50:22	2021-03-06 22:58:07	2	2261.2	1	No Diversity	0	0
2265	60441cabb89dd	1	4	2021-03-07 00:22:03	NA	job-info-click	8	2021-03-07 00:22:20	320c55b0-7edb-11eb-8b5d-23e0de6b22f4	8	2021-03-07 00:22:26	2021-03-07 00:22:26	0	2265.8	1	No Diversity	0	0
2267	6044204b249b8	4	2	2021-03-07 00:37:31	NA	job-info-click	5	2021-03-07 00:37:45	NULL	NA	NA	NA	NA	NA	1	Racial & Gender Diversity	1	1
2269	604425caadd00	1	2	2021-03-07 01:00:58	NA	job-info-click	6	2021-03-07 01:01:28	NULL	NA	NA	NA	NA	NA	1	No Diversity	0	0
2270	60442608b87e6	3	3	2021-03-07 01:02:00	NA	job-info-click	8	2021-03-07 01:02:44	d62b2ce0-7ee0-11eb-a750-65d900733c5f	8	2021-03-07 01:02:49	2021-03-07 01:02:49	0	2270.8	1	Gender Diversity	0	1
2272	60442d0659fa6	2	3	2021-03-07 01:31:50	NA	job-info-click	2	2021-03-07 01:32:17	fa7bdca0-7ee4-11eb-a586-89377ae72836	2	2021-03-07 01:32:28	2021-03-07 01:32:28	0	2272.2	1	Racial Diversity	1	0
2275	604431b045897	1	3	2021-03-07 01:51:44	NA	job-info-click	8	2021-03-07 01:51:58	b62750c0-7ee7-11eb-94a8-ddce446028cf	8	2021-03-07 01:52:02	2021-03-07 01:52:02	0	2275.8	1	No Diversity	0	0
2276	604439460390e	4	7	2021-03-07 02:24:06	NA	job-info-click	3	2021-03-07 02:24:23	3c762150-7eec-11eb-a5bc-9d0d6015811c	3	2021-03-07 02:24:25	2021-03-07 02:46:42	2	2276.3	1	Racial & Gender Diversity	1	1
2277	6044494e09320	3	1	2021-03-07 03:32:30	NA	job-info-click	2	2021-03-07 03:33:08	NULL	NA	NA	NA	NA	NA	1	Gender Diversity	0	1
2278	604457464002d	1	5	2021-03-07 04:32:06	NA	job-info-click	7	2021-03-07 04:32:22	1dc58e50-7efe-11eb-950a-23c128029d40	7	2021-03-07 04:32:25	2021-03-07 06:04:58	2	2278.7	1	No Diversity	0	0
2281	6044647f64b7a	1	4	2021-03-07 05:28:31	NA	job-info-click	5	2021-03-07 05:29:16	5a277f20-7f06-11eb-bd0e-596672d31d60	5	2021-03-07 05:31:22	2021-03-07 05:40:11	2	2281.5	1	No Diversity	0	0
2283	60446d10278e7	3	2	2021-03-07 06:05:04	NA	job-info-click	4	2021-03-07 06:05:26	NULL	NA	NA	NA	NA	NA	1	Gender Diversity	0	1
2284	60446d3f18967	4	8	2021-03-07 06:05:51	NA	job-info-click	5	2021-03-07 06:06:25	46b66000-7f0b-11eb-9a87-f7ad81429ced	5	2021-03-07 06:06:37	2021-03-07 06:06:37	0	2284.5	1	Racial & Gender Diversity	1	1
2287	6044811184591	1	6	2021-03-07 07:30:25	NA	job-info-click	5	2021-03-07 07:30:47	0a30ae60-7f17-11eb-84ce-a3fdaa1a1a16	5	2021-03-07 07:30:49	2021-03-07 07:41:09	2	2287.5	1	No Diversity	0	0
2289	6044865608089	4	2	2021-03-07 07:52:54	NA	job-info-click	7	2021-03-07 07:53:11	NULL	NA	NA	NA	NA	NA	1	Racial & Gender Diversity	1	1
2290	60448c1c8ce62	1	3	2021-03-07 08:17:32	NA	job-info-click	5	2021-03-07 08:20:22	1b122d00-7f1e-11eb-9fef-977372e46209	5	2021-03-07 08:21:24	2021-03-07 08:21:24	0	2290.5	1	No Diversity	0	0
2296	60450ce1ced90	3	5	2021-03-07 17:26:57	NA	job-info-click	2	2021-03-07 17:27:10	5b440200-7f6a-11eb-9312-c9b9816e4d55	2	2021-03-07 17:27:13	2021-03-07 17:27:13	0	2296.2	1	Gender Diversity	0	1
2299	60452288917b5	1	2	2021-03-07 18:59:20	NA	job-info-click	5	2021-03-07 18:59:40	NULL	NA	NA	NA	NA	NA	1	No Diversity	0	0
2300	604535e632c56	4	5	2021-03-07 20:21:58	NA	job-info-click	7	2021-03-07 20:22:13	d853e400-7f82-11eb-b3d5-b166f46a992c	7	2021-03-07 20:22:31	2021-03-07 20:30:43	2	2300.7	1	Racial & Gender Diversity	1	1
2302	60453d4ea6e4a	1	5	2021-03-07 20:53:34	NA	job-info-click	7	2021-03-07 20:54:05	43a7c110-7f87-11eb-91c2-55638e415b49	7	2021-03-07 20:54:09	2021-03-07 21:00:34	2	2302.7	1	No Diversity	0	0
2303	60453f549728e	2	2	2021-03-07 21:02:12	NA	job-info-click	3	2021-03-07 21:02:27	NULL	NA	NA	NA	NA	NA	1	Racial Diversity	1	0
2304	60454d13cf2ba	4	5	2021-03-07 22:00:51	NA	job-info-click	6	2021-03-07 22:01:09	a4ecd150-7f90-11eb-8026-1d24ba3d4561	6	2021-03-07 22:01:18	2021-03-07 22:07:24	2	2304.6	1	Racial & Gender Diversity	1	1
2306	6045528860ad8	2	1	2021-03-07 22:24:08	NA	job-info-click	6	2021-03-07 22:24:21	NULL	NA	NA	NA	NA	NA	1	Racial Diversity	1	0
2307	604556c46edd2	3	2	2021-03-07 22:42:12	NA	job-info-click	8	2021-03-07 22:43:59	NULL	NA	NA	NA	NA	NA	1	Gender Diversity	0	1
2312	6045716b216ee	4	7	2021-03-08 00:35:55	NA	job-info-click	5	2021-03-08 00:36:28	540c09e0-7fa6-11eb-9932-df25ef040bca	5	2021-03-08 00:36:31	2021-03-08 00:39:10	2	2312.5	1	Racial & Gender Diversity	1	1
2316	60459844f3f3d	2	2	2021-03-08 03:21:40	NA	job-info-click	3	2021-03-08 03:22:17	NULL	NA	NA	NA	NA	NA	1	Racial Diversity	1	0
2318	60459aa95991c	1	2	2021-03-08 03:31:53	NA	job-info-click	6	2021-03-08 03:32:22	NULL	NA	NA	NA	NA	NA	1	No Diversity	0	0
2320	6045a01b09e16	3	2	2021-03-08 03:55:07	NA	job-info-click	5	2021-03-08 03:56:07	NULL	NA	NA	NA	NA	NA	1	Gender Diversity	0	1
2321	6045ab40485b2	1	3	2021-03-08 04:42:40	NA	job-info-click	5	2021-03-08 04:42:51	c00c8e70-7fc8-11eb-bbad-71bec40cd3f3	5	2021-03-08 04:42:55	2021-03-08 04:42:55	0	2321.5	1	No Diversity	0	0
2325	6045b23d51e98	2	3	2021-03-08 05:12:29	NA	job-info-click	7	2021-03-08 05:12:45	f8a79f10-7fcc-11eb-82e7-ff58d0e6806d	7	2021-03-08 05:13:08	2021-03-08 05:13:08	0	2325.7	1	Racial Diversity	1	0
2326	6045b28a40310	4	10	2021-03-08 05:13:46	NA	job-info-click	4	2021-03-08 05:14:02	201629a0-7fcd-11eb-ad22-41c2f4743a8e	5	2021-03-08 05:14:14	2021-03-08 05:23:52	2	2326.5	1	Racial & Gender Diversity	1	1
2327	6045b9d9e7f0b	1	1	2021-03-08 05:44:57	NA	job-info-click	9	2021-03-08 05:45:31	84e27bf0-7fd1-11eb-97ba-7945be82b8e9	9	2021-03-08 05:45:41	2021-03-08 05:45:41	0	2327.9	1	No Diversity	0	0
2328	6045ba2e6205f	2	1	2021-03-08 05:46:22	NA	job-info-click	5	2021-03-08 05:46:44	NULL	NA	NA	NA	NA	NA	1	Racial Diversity	1	0
2330	6045ba5a80a16	2	4	2021-03-08 05:47:06	NA	job-info-click	7	2021-03-08 05:47:12	d6a56c00-7fd1-11eb-9272-6140762d700d	5	2021-03-08 05:47:59	2021-03-08 05:47:59	0	2330.5	1	Racial Diversity	1	0
2331	6045baf6f2200	4	3	2021-03-08 05:49:42	NA	job-info-click	7	2021-03-08 05:49:57	1e32e360-7fd2-11eb-986d-6fe0d3db8a35	7	2021-03-08 05:49:59	2021-03-08 05:49:59	0	2331.7	1	Racial & Gender Diversity	1	1
2337	60460a18844bf	1	7	2021-03-08 11:27:20	NA	job-info-click	5	2021-03-08 11:27:50	57f37a50-8001-11eb-9cb2-cbc43737b383	5	2021-03-08 11:28:02	2021-03-08 11:28:02	0	2337.5	1	No Diversity	0	0
2340	6046228aed3f4	3	12	2021-03-08 13:11:38	NA	job-info-click	4	2021-03-08 13:11:55	74090b70-8013-11eb-8842-811d326635c2	4	2021-03-08 13:37:40	2021-03-08 13:54:04	2	2340.4	1	Gender Diversity	0	1
2342	60462cea2c7de	1	2	2021-03-08 13:55:54	NA	job-info-click	5	2021-03-08 13:56:33	NULL	NA	NA	NA	NA	NA	1	No Diversity	0	0
2345	60463d3207872	2	5	2021-03-08 15:05:22	NA	job-info-click	5	2021-03-08 15:05:37	bf7d81f0-801f-11eb-bf87-bb26e3581b7f	5	2021-03-08 15:05:40	2021-03-08 15:12:12	2	2345.5	1	Racial Diversity	1	0
2346	60463edde1c07	1	3	2021-03-08 15:12:29	NA	job-info-click	4	2021-03-08 15:12:48	c0c5bb90-8020-11eb-8021-f326a0e94ade	4	2021-03-08 15:12:52	2021-03-08 15:12:52	0	2346.4	1	No Diversity	0	0
2347	6046408290b96	4	5	2021-03-08 15:19:30	NA	job-info-click	7	2021-03-08 15:19:47	b9952ae0-8021-11eb-933b-d99d7bd68d9b	7	2021-03-08 15:19:50	2021-03-08 15:24:49	2	2347.7	1	Racial & Gender Diversity	1	1
2348	60464b12d09ee	4	4	2021-03-08 16:04:34	NA	job-info-click	2	2021-03-08 16:05:14	17b83b70-8028-11eb-9a56-5fe537225e9d	2	2021-03-08 16:05:24	2021-03-08 16:12:55	2	2348.2	1	Racial & Gender Diversity	1	1
2349	60464b9e4af9a	2	1	2021-03-08 16:06:54	NA	job-info-click	8	2021-03-08 16:09:35	b1402930-8028-11eb-888d-33233471578e	8	2021-03-08 16:09:42	2021-03-08 16:09:42	0	2349.8	1	Racial Diversity	1	0
2352	60464e784d8e1	3	3	2021-03-08 16:19:04	NA	job-info-click	8	2021-03-08 16:19:21	0bcf2690-802a-11eb-99d6-35929d780623	8	2021-03-08 16:19:24	2021-03-08 16:19:24	0	2352.8	1	Gender Diversity	0	1
2356	6046527c8601d	3	2	2021-03-08 16:36:12	NA	job-info-click	8	2021-03-08 16:36:29	NULL	NA	NA	NA	NA	NA	1	Gender Diversity	0	1
2357	60465299bcc80	3	5	2021-03-08 16:36:41	NA	job-info-click	8	2021-03-08 16:36:47	7dccc9f0-802c-11eb-83d1-cd814c3ae7a8	8	2021-03-08 16:36:54	2021-03-08 16:42:12	2	2357.8	1	Gender Diversity	0	1
2359	6046586eacf06	3	3	2021-03-08 17:01:34	NA	job-info-click	7	2021-03-08 17:02:02	05660580-8030-11eb-a83a-1b894d8e103d	7	2021-03-08 17:02:10	2021-03-08 17:02:10	0	2359.7	1	Gender Diversity	0	1
2360	6046599cc93fb	3	5	2021-03-08 17:06:36	NA	job-info-click	5	2021-03-08 17:06:49	ae398470-8030-11eb-8cc8-4762ba3df260	5	2021-03-08 17:06:53	2021-03-08 17:06:53	0	2360.5	1	Gender Diversity	0	1
2361	604664b6d2650	3	2	2021-03-08 17:53:58	NA	job-info-click	6	2021-03-08 17:54:09	NULL	NA	NA	NA	NA	NA	1	Gender Diversity	0	1
2362	604666c2a152e	3	3	2021-03-08 18:02:42	NA	job-info-click	7	2021-03-08 18:03:13	961931d0-8038-11eb-a448-891aa8dba410	7	2021-03-08 18:03:28	2021-03-08 18:03:28	0	2362.7	1	Gender Diversity	0	1
2363	60466d35b3dcd	3	5	2021-03-08 18:30:13	NA	job-info-click	2	2021-03-08 18:30:39	6a284ed0-803c-11eb-a22e-cb5e944b5cb9	2	2021-03-08 18:30:53	2021-03-08 18:38:39	2	2363.2	1	Gender Diversity	0	1
2364	60466def10eb0	1	3	2021-03-08 18:33:19	NA	job-info-click	2	2021-03-08 18:33:30	NULL	NA	NA	NA	NA	NA	1	No Diversity	0	0
2365	60466e2add40d	3	4	2021-03-08 18:34:18	NA	job-info-click	8	2021-03-08 18:34:55	NULL	NA	NA	NA	NA	NA	1	Gender Diversity	0	1
2368	604677e0914a3	2	4	2021-03-08 19:15:44	NA	job-info-click	2	2021-03-08 19:16:33	NULL	NA	NA	NA	NA	NA	1	Racial Diversity	1	0
2369	60467e3eef3f3	1	3	2021-03-08 19:42:54	NA	job-info-click	6	2021-03-08 19:50:52	ce7f2040-8047-11eb-a3af-4dc93058ec20	6	2021-03-08 19:52:26	2021-03-08 19:52:26	0	2369.6	1	No Diversity	0	0
2370	604686bbeba54	3	1	2021-03-08 20:19:07	NA	job-info-click	5	2021-03-08 20:19:27	NULL	NA	NA	NA	NA	NA	1	Gender Diversity	0	1
2371	604688a8afa55	4	7	2021-03-08 20:27:20	NA	job-info-click	5	2021-03-08 20:27:48	5b4badc0-804d-11eb-912c-d3c1d6022ee5	5	2021-03-08 20:32:09	2021-03-08 20:32:09	0	2371.5	1	Racial & Gender Diversity	1	1
2372	60468d7dde3d6	1	5	2021-03-08 20:47:57	NA	job-info-click	2	2021-03-08 20:48:09	997ed4c0-804f-11eb-915c-7baaef3926ae	2	2021-03-08 20:48:13	2021-03-08 20:54:05	2	2372.2	1	No Diversity	0	0
2373	6046902046016	2	2	2021-03-08 20:59:12	NA	job-info-click	8	2021-03-08 20:59:30	NULL	NA	NA	NA	NA	NA	1	Racial Diversity	1	0
2377	604696c049683	3	3	2021-03-08 21:27:28	NA	job-info-click	2	2021-03-08 21:28:24	4865f600-8055-11eb-b0d1-d1829f31c2d9	2	2021-03-08 21:28:54	2021-03-08 21:28:54	0	2377.2	1	Gender Diversity	0	1
2378	60469847b62f2	1	7	2021-03-08 21:33:59	NA	job-info-click	5	2021-03-08 21:34:27	f7d44db0-8058-11eb-83c4-f3e65b55204d	5	2021-03-08 21:55:16	2021-03-08 21:55:16	0	2378.5	1	No Diversity	0	0
2380	60469e548fa68	4	2	2021-03-08 21:59:48	NA	job-info-click	3	2021-03-08 22:01:13	NULL	NA	NA	NA	NA	NA	1	Racial & Gender Diversity	1	1
2381	60469edd8aa9f	1	2	2021-03-08 22:02:05	NA	job-info-click	6	2021-03-08 22:02:59	NULL	NA	NA	NA	NA	NA	1	No Diversity	0	0
2382	60469f5c9f3fe	4	5	2021-03-08 22:04:12	NA	job-info-click	7	2021-03-08 22:04:43	69b62790-805a-11eb-95e1-9586c44cac2e	7	2021-03-08 22:05:37	2021-03-08 22:14:34	2	2382.7	1	Racial & Gender Diversity	1	1
2379	60469e08edb7e	3	5	2021-03-08 21:58:32	NA	job-info-click	7	2021-03-08 22:06:05	7c5457c0-805a-11eb-93d5-fd654755beea	7	2021-03-08 22:06:08	2021-03-08 22:12:41	2	2379.7	1	Gender Diversity	0	1
2386	6046a954e9fff	3	5	2021-03-08 22:46:44	NA	job-info-click	6	2021-03-08 22:46:56	31e817f0-8060-11eb-8724-99240430b9c3	6	2021-03-08 22:47:00	2021-03-08 22:53:02	2	2386.6	1	Gender Diversity	0	1
2387	6046ae60e3357	2	4	2021-03-08 23:08:16	NA	job-info-click	2	2021-03-08 23:08:37	3a7a0c50-8063-11eb-b4a4-abdd31e00221	2	2021-03-08 23:08:43	2021-03-08 23:15:45	2	2387.2	1	Racial Diversity	1	0
2391	6046b3db93f15	4	5	2021-03-08 23:31:39	NA	job-info-click	7	2021-03-08 23:31:59	7c84e150-8066-11eb-b7e2-6756d764023c	7	2021-03-08 23:32:02	2021-03-08 23:32:02	0	2391.7	1	Racial & Gender Diversity	1	1
2394	6046bb3838f23	4	8	2021-03-09 00:03:04	NA	job-info-click	5	2021-03-09 00:03:16	03548d40-806e-11eb-b682-25e8df05b414	4	2021-03-09 00:25:55	2021-03-09 00:25:55	0	2394.4	1	Racial & Gender Diversity	1	1
2396	6046bf91407f5	2	5	2021-03-09 00:21:37	NA	job-info-click	8	2021-03-09 00:21:48	714ff2c0-806d-11eb-bb67-333e555324ab	8	2021-03-09 00:21:50	2021-03-09 00:26:53	2	2396.8	1	Racial Diversity	1	0
2397	6046c53376c8b	3	1	2021-03-09 00:45:39	NA	job-info-click	9	2021-03-09 00:46:11	daeb2f80-8070-11eb-8607-1f96c6a06ba2	9	2021-03-09 00:46:16	2021-03-09 00:46:16	0	2397.9	1	Gender Diversity	0	1
2398	6046c5bf05da2	1	2	2021-03-09 00:47:59	NA	job-info-click	2	2021-03-09 00:48:24	NULL	NA	NA	NA	NA	NA	1	No Diversity	0	0
2399	6046c62f58b7c	2	4	2021-03-09 00:49:51	NA	job-info-click	7	2021-03-09 00:50:30	85e10220-8071-11eb-b114-0fd0474e20cb	7	2021-03-09 00:51:03	2021-03-09 00:51:03	0	2399.7	1	Racial Diversity	1	0
2400	6046c8313b5c9	3	3	2021-03-09 00:58:25	NA	job-info-click	7	2021-03-09 00:58:44	9a7b75e0-8072-11eb-9278-691761dc0e6f	7	2021-03-09 00:58:47	2021-03-09 00:58:47	0	2400.7	1	Gender Diversity	0	1
2401	6046d4d2a833d	1	5	2021-03-09 01:52:18	NA	job-info-click	6	2021-03-09 01:52:50	2e3d4410-807a-11eb-beba-29d73dc622e7	6	2021-03-09 01:53:01	2021-03-09 02:02:49	2	2401.6	1	No Diversity	0	0
2404	6046e4115351d	2	7	2021-03-09 02:57:21	NA	job-info-click	9	2021-03-09 02:57:46	3f486280-8083-11eb-a165-35249e9582ea	9	2021-03-09 02:57:55	2021-03-09 03:10:38	2	2404.9	1	Racial Diversity	1	0
2405	6046e84bbb4e9	1	3	2021-03-09 03:15:23	NA	job-info-click	8	2021-03-09 03:16:33	ddcb5bf0-8085-11eb-9d51-9334beb38aca	8	2021-03-09 03:16:40	2021-03-09 03:16:40	0	2405.8	1	No Diversity	0	0
2407	6046e985304a8	3	9	2021-03-09 03:20:37	NA	job-info-click	2	2021-03-09 03:20:49	0b66c4b0-8087-11eb-a3c0-c1504e8276a8	2	2021-03-09 03:25:06	2021-03-09 03:46:02	2	2407.2	1	Gender Diversity	0	1
2408	6046ee6da833c	1	5	2021-03-09 03:41:33	NA	job-info-click	7	2021-03-09 03:41:53	66f97b20-8089-11eb-9300-3da91d7da8c0	7	2021-03-09 03:41:59	2021-03-09 03:50:53	2	2408.7	1	No Diversity	0	0
2409	6046f2600f2df	2	2	2021-03-09 03:58:24	NA	job-info-click	7	2021-03-09 03:58:41	NULL	NA	NA	NA	NA	NA	1	Racial Diversity	1	0
2410	6046f8b430515	4	3	2021-03-09 04:25:24	NA	job-info-click	8	2021-03-09 04:25:33	823ebe90-808f-11eb-bb16-ebb9f1ea62b0	8	2021-03-09 04:25:41	2021-03-09 04:25:41	0	2410.8	1	Racial & Gender Diversity	1	1
2411	6046f98100dc0	2	2	2021-03-09 04:28:49	NA	job-info-click	7	2021-03-09 04:29:03	NULL	NA	NA	NA	NA	NA	1	Racial Diversity	1	0
2413	604701480607d	1	2	2021-03-09 05:02:00	NA	job-info-click	4	2021-03-09 05:02:12	NULL	NA	NA	NA	NA	NA	1	No Diversity	0	0
2414	6047041a76e3b	3	4	2021-03-09 05:14:02	NA	job-info-click	2	2021-03-09 05:14:36	641150a0-8096-11eb-a428-1be3944739c7	8	2021-03-09 05:14:57	2021-03-09 05:14:57	0	2414.8	1	Gender Diversity	0	1
2415	60470580a2d02	2	1	2021-03-09 05:20:00	NA	job-info-click	4	2021-03-09 05:20:26	30dbd700-8097-11eb-b153-69a05616b379	5	2021-03-09 05:20:41	2021-03-09 05:20:41	0	2415.5	1	Racial Diversity	1	0
2416	604705c7e0996	2	7	2021-03-09 05:21:11	NA	job-info-click	5	2021-03-09 05:21:18	48c6ff30-8097-11eb-b531-83ac1b254d51	5	2021-03-09 05:21:21	2021-03-09 05:21:21	0	2416.5	1	Racial Diversity	1	0
2421	60470c96abfdd	1	11	2021-03-09 05:50:14	NA	job-info-click	8	2021-03-09 05:51:07	5451afa0-809d-11eb-9f88-17602266cdf0	6	2021-03-09 06:04:37	2021-03-09 06:04:37	0	2421.6	1	No Diversity	0	0
2425	6047111ada84f	4	4	2021-03-09 06:09:30	NA	job-info-click	7	2021-03-09 06:09:59	1834b3d0-809e-11eb-977c-dd9a63163a04	7	2021-03-09 06:10:06	2021-03-09 06:10:06	0	2425.7	1	Racial & Gender Diversity	1	1
2426	6047156715981	4	1	2021-03-09 06:27:51	NA	job-info-click	9	2021-03-09 06:28:21	a7ea1970-80a0-11eb-8370-d73edbeef5ea	9	2021-03-09 06:28:26	2021-03-09 06:28:26	0	2426.9	1	Racial & Gender Diversity	1	1
2427	60471835296b2	1	3	2021-03-09 06:39:49	NA	job-info-click	7	2021-03-09 06:40:02	4b1066f0-80a2-11eb-987d-af202680f866	7	2021-03-09 06:40:09	2021-03-09 06:40:09	0	2427.7	1	No Diversity	0	0
2429	604726d5252c8	4	12	2021-03-09 07:42:13	NA	job-info-click	6	2021-03-09 07:42:48	05819c20-80af-11eb-bdc8-bf995ae66f96	6	2021-03-09 08:11:16	2021-03-09 08:11:16	0	2429.6	1	Racial & Gender Diversity	1	1
2437	60474f6d112cb	1	3	2021-03-09 10:35:25	NA	job-info-click	7	2021-03-09 10:35:52	3bcc6af0-80c3-11eb-a5d0-affe1b97ed7c	7	2021-03-09 10:35:57	2021-03-09 10:35:57	0	2437.7	1	No Diversity	0	0
2438	604774e9c09f4	2	3	2021-03-09 13:15:21	NA	job-info-click	4	2021-03-09 13:16:00	13d136c0-80da-11eb-a339-8b1d957c4f15	5	2021-03-09 13:19:28	2021-03-09 13:19:28	0	2438.5	1	Racial Diversity	1	0
2445	60478bb681809	1	3	2021-03-09 14:52:38	NA	job-info-click	2	2021-03-09 14:53:14	376b67e0-80e7-11eb-a08f-2766baeca7cc	2	2021-03-09 14:53:32	2021-03-09 14:53:32	0	2445.2	1	No Diversity	0	0
2448	60479cb9c7fe7	2	3	2021-03-09 16:05:13	NA	job-info-click	2	2021-03-09 16:05:29	4797cac0-80f1-11eb-a402-5dd39c71d14b	2	2021-03-09 16:05:34	2021-03-09 16:05:34	0	2448.2	1	Racial Diversity	1	0
2449	60479e067dd16	4	5	2021-03-09 16:10:46	NA	job-info-click	5	2021-03-09 16:11:08	12bdbe10-80f2-11eb-a125-b36dcd055c11	5	2021-03-09 16:11:14	2021-03-09 16:19:55	2	2449.5	1	Racial & Gender Diversity	1	1
2450	6047a1e033bf6	1	3	2021-03-09 16:27:12	NA	job-info-click	6	2021-03-09 16:27:44	656e7920-80f4-11eb-907a-555917925433	6	2021-03-09 16:27:52	2021-03-09 16:27:52	0	2450.6	1	No Diversity	0	0
2454	6047a3ba33dd0	1	3	2021-03-09 16:35:06	NA	job-info-click	4	2021-03-09 16:35:15	7008cda0-80f5-11eb-92a9-89c50f0ea840	4	2021-03-09 16:35:19	2021-03-09 16:35:19	0	2454.4	1	No Diversity	0	0
2455	6047a4774fa15	4	2	2021-03-09 16:38:15	NA	job-info-click	4	2021-03-09 16:38:34	NULL	NA	NA	NA	NA	NA	1	Racial & Gender Diversity	1	1
2458	6047afcbb1a3a	1	6	2021-03-09 17:26:35	NA	job-info-click	5	2021-03-09 17:26:49	NULL	NA	NA	NA	NA	NA	1	No Diversity	0	0
2459	6047b61fa5b38	4	3	2021-03-09 17:53:35	NA	job-info-click	5	2021-03-09 17:54:50	a7a869b0-8100-11eb-bad2-c1b016718539	5	2021-03-09 17:55:37	2021-03-09 17:55:37	0	2459.5	1	Racial & Gender Diversity	1	1
2168	6042ace491500	1	6	2021-03-05 22:12:52	NA	job-info-click	7	2021-03-09 17:56:38	d19cf1d0-8100-11eb-8fe4-61bf54c2a883	7	2021-03-09 17:56:48	2021-03-09 18:02:00	2	2168.7	1	No Diversity	0	0
2460	6047b72870e40	3	8	2021-03-09 17:58:00	NA	job-info-click	8	2021-03-09 17:58:38	191e56f0-8101-11eb-adc9-cfdce6f7f7a1	8	2021-03-09 17:58:48	2021-03-09 17:58:48	0	2460.8	1	Gender Diversity	0	1
2462	6047b7d9d6f6b	3	5	2021-03-09 18:00:57	NA	job-info-click	5	2021-03-09 18:01:11	70cf0090-8101-11eb-80da-bb6a76d7df4c	5	2021-03-09 18:01:15	2021-03-09 18:05:52	2	2462.5	1	Gender Diversity	0	1
2463	6047c19a49e72	4	1	2021-03-09 18:42:34	NA	job-info-click	2	2021-03-09 18:43:15	57041a70-8107-11eb-af1f-2373fd56368f	2	2021-03-09 18:43:28	2021-03-09 18:43:28	0	2463.2	1	Racial & Gender Diversity	1	1
2469	6047d2a62312e	2	6	2021-03-09 19:55:18	NA	job-info-click	5	2021-03-09 19:56:28	15698d10-8112-11eb-8dda-8124a16bb21e	7	2021-03-09 20:00:23	2021-03-09 20:00:23	0	2469.7	1	Racial Diversity	1	0
2470	6047d36323204	2	5	2021-03-09 19:58:27	NA	job-info-click	8	2021-03-09 20:09:24	59bf1810-8113-11eb-ac14-95b643ed5d80	8	2021-03-09 20:09:27	2021-03-09 20:14:47	2	2470.8	1	Racial Diversity	1	0
2473	6047d875d0432	2	3	2021-03-09 20:20:05	NA	job-info-click	7	2021-03-09 20:21:00	f799b480-8114-11eb-9bc3-a7561fc0e74c	7	2021-03-09 20:21:01	2021-03-09 20:21:01	0	2473.7	1	Racial Diversity	1	0
2474	6047d89211670	4	5	2021-03-09 20:20:34	NA	job-info-click	4	2021-03-09 20:36:16	380b3750-8117-11eb-9b0f-85a051e55541	4	2021-03-09 20:37:08	2021-03-09 20:37:08	0	2474.4	1	Racial & Gender Diversity	1	1
2477	6047e6270b4ce	3	3	2021-03-09 21:18:31	NA	job-info-click	2	2021-03-09 21:19:07	1d07c260-811d-11eb-be64-290fc41f00fa	2	2021-03-09 21:19:20	2021-03-09 21:19:20	0	2477.2	1	Gender Diversity	0	1
2478	6047ebcf47d00	4	5	2021-03-09 21:42:39	NA	job-info-click	2	2021-03-09 21:43:04	7dddd620-8120-11eb-bf23-b9ac810ecd65	2	2021-03-09 21:43:31	2021-03-09 21:57:11	2	2478.2	1	Racial & Gender Diversity	1	1
2479	6047ec6722b85	3	2	2021-03-09 21:45:11	NA	job-info-click	5	2021-03-09 21:45:24	NULL	NA	NA	NA	NA	NA	1	Gender Diversity	0	1
2480	6047ef527a876	2	5	2021-03-09 21:57:38	NA	job-info-click	5	2021-03-09 21:57:50	7f4092a0-8122-11eb-b4ae-878685dac45d	5	2021-03-09 21:57:52	2021-03-09 22:02:42	2	2480.5	1	Racial Diversity	1	0
2481	6047f33e51eaa	1	5	2021-03-09 22:14:22	NA	job-info-click	7	2021-03-09 22:14:40	d9f22ba0-8124-11eb-b0aa-b35a2a1717c0	7	2021-03-09 22:14:44	2021-03-09 22:18:45	2	2481.7	1	No Diversity	0	0
2483	6047f88a56d5b	4	1	2021-03-09 22:36:58	NA	job-info-click	2	2021-03-09 22:37:18	NULL	NA	NA	NA	NA	NA	1	Racial & Gender Diversity	1	1
2484	604807815378c	2	1	2021-03-09 23:40:49	NA	job-info-click	8	2021-03-09 23:41:20	NULL	NA	NA	NA	NA	NA	1	Racial Diversity	1	0
2485	60480b51d5667	1	3	2021-03-09 23:57:05	NA	job-info-click	7	2021-03-09 23:57:29	48094960-8133-11eb-b1f7-254e0bfda2ed	7	2021-03-09 23:58:01	2021-03-09 23:58:01	0	2485.7	1	No Diversity	0	0
2487	604813c15e9c7	2	2	2021-03-10 00:33:05	NA	job-info-click	5	2021-03-10 00:33:33	NULL	NA	NA	NA	NA	NA	1	Racial Diversity	1	0
2488	60481d4967f8d	4	1	2021-03-10 01:13:45	NA	job-info-click	6	2021-03-10 01:14:11	efc76160-813d-11eb-b7ac-455cda0fabb4	6	2021-03-10 01:14:18	2021-03-10 01:14:18	0	2488.6	1	Racial & Gender Diversity	1	1
2489	60481d7f0308a	1	5	2021-03-10 01:14:39	NA	job-info-click	5	2021-03-10 01:14:55	07c39450-813e-11eb-b714-7987c8effbce	5	2021-03-10 01:14:58	2021-03-10 01:19:01	2	2489.5	1	No Diversity	0	0
2491	60482464508f7	4	8	2021-03-10 01:44:04	NA	job-info-click	4	2021-03-10 01:46:03	6313a2b0-8142-11eb-b44f-8f1df9dcf08d	4	2021-03-10 01:46:09	2021-03-10 01:52:30	2	2491.4	1	Racial & Gender Diversity	1	1
2492	6048316bd3500	2	7	2021-03-10 02:39:39	NA	job-info-click	2	2021-03-10 02:40:15	06acc5e0-814a-11eb-805f-51aa9c17fc0e	8	2021-03-10 02:40:50	2021-03-10 02:50:19	2	2492.8	1	Racial Diversity	1	0
2493	60483d5dae887	1	2	2021-03-10 03:30:37	NA	job-info-click	5	2021-03-10 03:30:51	NULL	NA	NA	NA	NA	NA	1	No Diversity	0	0
2498	60485fdad063a	4	3	2021-03-10 05:57:46	NA	job-info-click	3	2021-03-10 05:58:03	9c1d27a0-8165-11eb-9df1-8ff61828bf4f	3	2021-03-10 05:58:17	2021-03-10 05:58:17	0	2498.3	1	Racial & Gender Diversity	1	1
2500	604864844779b	3	1	2021-03-10 06:17:40	NA	job-info-click	2	2021-03-10 06:17:58	5eb2da00-8168-11eb-bb1c-8368dbb47a13	2	2021-03-10 06:18:03	2021-03-10 06:18:03	0	2500.2	1	Gender Diversity	0	1
2504	604876a191f3e	1	4	2021-03-10 07:34:57	NA	job-info-click	4	2021-03-10 07:35:23	3dd79880-8173-11eb-93bb-47c92c1b9c70	5	2021-03-10 07:35:52	2021-03-10 07:42:31	2	2504.5	1	No Diversity	0	0
2505	6048892bb0378	2	5	2021-03-10 08:54:03	NA	job-info-click	9	2021-03-10 08:54:40	4c9ce900-817e-11eb-b141-99dc25c4c98a	9	2021-03-10 08:55:01	2021-03-10 09:12:58	2	2505.9	1	Racial Diversity	1	0
2538	6048ba4bd02cc	1	7	2021-03-10 12:23:39	NA	job-info-click	4	2021-03-10 12:24:02	8d97e100-819b-11eb-92fb-0d08778aea22	5	2021-03-10 12:24:26	2021-03-10 12:52:00	2	2538.5	1	No Diversity	0	0
2540	6048d1a54ddc3	2	2	2021-03-10 14:03:17	NA	job-info-click	1	2021-03-10 14:03:35	NULL	NA	NA	NA	NA	NA	1	Racial Diversity	1	0
2541	6048da0da7ab0	4	1	2021-03-10 14:39:09	NA	job-info-click	2	2021-03-10 14:40:50	NULL	NA	NA	NA	NA	NA	1	Racial & Gender Diversity	1	1
2543	6048f15dc67d3	4	7	2021-03-10 16:18:37	NA	job-info-click	7	2021-03-10 16:18:59	535bc880-81bc-11eb-b9b5-49699051be9d	7	2021-03-10 16:19:01	2021-03-10 16:22:35	2	2543.7	1	Racial & Gender Diversity	1	1
2544	6048f24aa4ea7	1	2	2021-03-10 16:22:34	NA	job-info-click	9	2021-03-10 16:23:04	ecac19f0-81bc-11eb-a28b-93e0cf0423c9	9	2021-03-10 16:23:18	2021-03-10 16:27:14	2	2544.9	1	No Diversity	0	0
2545	6048f78f6cac4	2	1	2021-03-10 16:45:03	NA	job-info-click	8	2021-03-10 16:45:25	NULL	NA	NA	NA	NA	NA	1	Racial Diversity	1	0
2546	6049043ddc626	4	9	2021-03-10 17:39:09	NA	job-info-click	5	2021-03-10 17:41:52	f18c2dd0-81c7-11eb-9dd8-c9c559329435	5	2021-03-10 17:42:11	2021-03-10 18:04:54	2	2546.5	1	Racial & Gender Diversity	1	1
2549	60490e768870d	2	1	2021-03-10 18:22:46	NA	job-info-click	5	2021-03-10 18:23:01	NULL	NA	NA	NA	NA	NA	1	Racial Diversity	1	0
2551	6049178364528	1	2	2021-03-10 19:01:23	NA	job-info-click	6	2021-03-10 19:05:00	NULL	NA	NA	NA	NA	NA	1	No Diversity	0	0
2552	60491fa177bbc	2	4	2021-03-10 19:36:01	NA	job-info-click	5	2021-03-10 19:36:27	f3f2c090-81d7-11eb-b468-2355d745aaf9	5	2021-03-10 19:36:47	2021-03-10 19:36:47	0	2552.5	1	Racial Diversity	1	0
2554	604926d75e846	4	5	2021-03-10 20:06:47	NA	job-info-click	5	2021-03-10 20:07:03	2f9bf1e0-81dc-11eb-b6bb-c94c5a1152a3	5	2021-03-10 20:07:05	2021-03-10 20:19:45	2	2554.5	1	Racial & Gender Diversity	1	1
2556	60492bc045903	4	5	2021-03-10 20:27:44	NA	job-info-click	8	2021-03-10 20:28:50	3bfbdba0-81df-11eb-b238-6fcac1cbb84d	8	2021-03-10 20:28:54	2021-03-10 20:37:34	2	2556.8	1	Racial & Gender Diversity	1	1
2558	60493205ae31c	1	3	2021-03-10 20:54:29	NA	job-info-click	7	2021-03-10 20:54:42	db15b590-81e2-11eb-962b-2370f3fd77c0	7	2021-03-10 20:54:50	2021-03-10 20:54:50	0	2558.7	1	No Diversity	0	0
2559	604938dc61297	2	6	2021-03-10 21:23:40	NA	job-info-click	1	2021-03-10 21:24:57	4446b8c0-81e7-11eb-9f80-9db88ba36eea	7	2021-03-10 21:26:24	2021-03-10 21:26:24	0	2559.7	1	Racial Diversity	1	0
2560	604940612a72c	4	1	2021-03-10 21:55:45	NA	job-info-click	2	2021-03-10 21:56:15	4779e160-81ec-11eb-baa8-fd9369d2d294	8	2021-03-10 22:02:17	2021-03-10 22:02:17	0	2560.8	1	Racial & Gender Diversity	1	1
2561	6049420b300bc	1	3	2021-03-10 22:02:51	NA	job-info-click	4	2021-03-10 22:03:05	6d044410-81ec-11eb-9630-e931c1bdd508	5	2021-03-10 22:03:20	2021-03-10 22:03:20	0	2561.5	1	No Diversity	0	0
2563	60494b22028ae	4	3	2021-03-10 22:41:38	NA	job-info-click	2	2021-03-10 22:41:52	ac044290-8d9b-11eb-add7-1fc907b008b4	2	2021-03-25 18:55:31	2021-03-25 18:55:31	0	2563.2	1	Racial & Gender Diversity	1	1
2564	60494f7a74eeb	2	4	2021-03-10 23:00:10	NA	job-info-click	7	2021-03-10 23:00:25	6c9a6330-81f4-11eb-a1e0-b98175baf019	7	2021-03-10 23:00:35	2021-03-11 00:27:19	2	2564.7	1	Racial Diversity	1	0
2565	60495438d7a4b	1	6	2021-03-10 23:20:24	NA	job-info-click	7	2021-03-10 23:20:46	456fce70-81f7-11eb-a423-cd71ceade61d	7	2021-03-10 23:20:58	2021-03-10 23:27:58	2	2565.7	1	No Diversity	0	0
2567	60495d185f5cc	1	3	2021-03-10 23:58:16	NA	job-info-click	7	2021-03-10 23:58:29	85dc5250-81fc-11eb-8604-5773c1dd738a	7	2021-03-10 23:58:34	2021-03-10 23:58:34	0	2567.7	1	No Diversity	0	0
2570	604962447bd42	1	5	2021-03-11 00:20:20	NA	job-info-click	5	2021-03-11 00:20:40	12700e10-8200-11eb-b1a9-4143d99cfb81	5	2021-03-11 00:23:58	2021-03-11 00:23:58	0	2570.5	1	No Diversity	0	0
2572	6049631fd6615	4	2	2021-03-11 00:23:59	NA	job-info-click	5	2021-03-11 00:24:42	3d4fb1a0-8200-11eb-98c1-e317b5208b6f	5	2021-03-11 00:25:10	2021-03-11 00:34:48	2	2572.5	1	Racial & Gender Diversity	1	1
2571	604962740a327	2	4	2021-03-11 00:21:08	NA	job-info-click	7	2021-03-11 00:34:55	NULL	NA	NA	NA	NA	NA	1	Racial Diversity	1	0
2574	60496af34ceed	2	2	2021-03-11 00:57:23	NA	job-info-click	5	2021-03-11 00:57:54	NULL	NA	NA	NA	NA	NA	1	Racial Diversity	1	0
2575	6049727954060	4	11	2021-03-11 01:29:29	NA	job-info-click	9	2021-03-11 01:29:44	47898530-8209-11eb-a277-9d818650e2f5	9	2021-03-11 01:29:53	2021-03-11 01:29:53	0	2575.9	1	Racial & Gender Diversity	1	1
2576	604974fcb2654	2	7	2021-03-11 01:40:12	NA	job-info-click	8	2021-03-11 01:41:03	ece30410-820a-11eb-aa69-0df97f44e212	8	2021-03-11 01:41:40	2021-03-11 01:53:38	2	2576.8	1	Racial Diversity	1	0
2577	6049776fadce9	1	6	2021-03-11 01:50:39	NA	job-info-click	9	2021-03-11 01:52:15	72db2f10-820c-11eb-a403-7be8e4fd8f5a	9	2021-03-11 01:52:34	2021-03-11 02:15:03	2	2577.9	1	No Diversity	0	0
2580	604981d93439c	4	3	2021-03-11 02:35:05	NA	job-info-click	9	2021-03-11 02:36:09	96a5cac0-8212-11eb-92f1-8fca559a5be9	9	2021-03-11 02:36:31	2021-03-11 02:36:31	0	2580.9	1	Racial & Gender Diversity	1	1
2581	6049839baf72f	2	3	2021-03-11 02:42:35	NA	job-info-click	8	2021-03-11 02:42:45	7a270240-8213-11eb-8bb7-6d3f62af945f	8	2021-03-11 02:42:53	2021-03-11 02:42:53	0	2581.8	1	Racial Diversity	1	0
2585	6049961be76f3	4	1	2021-03-11 04:01:31	NA	job-info-click	1	2021-03-11 04:01:46	83371950-821e-11eb-934c-119f39072ca6	1	2021-03-11 04:01:52	2021-03-11 04:01:52	0	2585.1	1	Racial & Gender Diversity	1	1
2587	604998ee5fcf1	2	2	2021-03-11 04:13:34	NA	job-info-click	9	2021-03-11 04:13:51	319d6b70-8220-11eb-9e8c-f7b02b585fc6	9	2021-03-11 04:13:54	2021-03-11 04:13:54	0	2587.9	1	Racial Diversity	1	0
2588	60499a94b10f6	1	2	2021-03-11 04:20:36	NA	job-info-click	5	2021-03-11 04:20:52	NULL	NA	NA	NA	NA	NA	1	No Diversity	0	0
2590	6049a1ac227ab	4	3	2021-03-11 04:50:52	NA	job-info-click	8	2021-03-11 04:51:13	69fc9000-8225-11eb-8c80-f70c2015a13b	8	2021-03-11 04:51:16	2021-03-11 04:51:16	0	2590.8	1	Racial & Gender Diversity	1	1
2592	6049b8c4148fc	1	6	2021-03-11 06:29:24	NA	job-info-click	7	2021-03-11 06:30:05	51955400-8233-11eb-8b47-e5d31ebaca77	7	2021-03-11 06:30:48	2021-03-11 06:30:48	0	2592.7	1	No Diversity	0	0
2593	6049baf26e1e4	2	8	2021-03-11 06:38:42	NA	job-info-click	5	2021-03-11 06:39:22	84ce6da0-8235-11eb-832a-4113b8f9bdf4	5	2021-03-11 06:46:33	2021-03-11 06:46:33	0	2593.5	1	Racial Diversity	1	0
2595	6049f67d4f3bd	4	3	2021-03-11 10:52:45	NA	job-info-click	2	2021-03-11 10:53:08	fd5fa840-8257-11eb-aca3-a90c8c87dab1	2	2021-03-11 10:53:18	2021-03-11 10:53:18	0	2595.2	1	Racial & Gender Diversity	1	1
2599	604a1ba36cdc4	4	7	2021-03-11 13:31:15	NA	job-info-click	4	2021-03-11 13:33:55	b213ad20-826f-11eb-b888-c97d64998eaa	5	2021-03-11 13:43:00	2021-03-11 13:43:00	0	2599.5	1	Racial & Gender Diversity	1	1
2600	604a1e60a30ff	4	2	2021-03-11 13:42:56	NA	job-info-click	5	2021-03-11 13:43:13	NULL	NA	NA	NA	NA	NA	1	Racial & Gender Diversity	1	1
2604	604a4367e5325	1	1	2021-03-11 16:20:55	NA	job-info-click	6	2021-03-11 16:21:33	NULL	NA	NA	NA	NA	NA	1	No Diversity	0	0
2605	604a4985bbfb0	4	1	2021-03-11 16:47:01	NA	job-info-click	2	2021-03-11 16:47:15	768a9dd0-8289-11eb-8f51-fd1a30b555de	2	2021-03-11 16:47:27	2021-03-11 16:47:27	0	2605.2	1	Racial & Gender Diversity	1	1
2607	604a53f08550f	4	10	2021-03-11 17:31:28	NA	job-info-click	8	2021-03-11 17:31:46	26add700-82c0-11eb-a871-15d91de1da91	8	2021-03-11 23:18:55	2021-03-11 23:18:55	0	2607.8	1	Racial & Gender Diversity	1	1
2609	604a63cb6e638	4	3	2021-03-11 18:39:07	NA	job-info-click	7	2021-03-11 18:39:27	1e322980-8299-11eb-8ec5-81613ddb749b	7	2021-03-11 18:39:31	2021-03-11 18:39:31	0	2609.7	1	Racial & Gender Diversity	1	1
2613	604a7489396fa	4	5	2021-03-11 19:50:33	NA	job-info-click	7	2021-03-11 19:50:49	1923c350-82a3-11eb-a34b-77aa0ba29f37	7	2021-03-11 19:50:57	2021-03-11 20:02:59	2	2613.7	1	Racial & Gender Diversity	1	1
2610	604a64e7b07a8	1	5	2021-03-11 18:43:51	NA	job-info-click	4	2021-03-11 20:05:56	6f611fa0-82b5-11eb-bcfa-e3e9cee33454	5	2021-03-11 22:02:13	2021-03-11 22:14:45	2	2610.5	1	No Diversity	0	0
2616	604a8f19cf03e	4	4	2021-03-11 21:43:53	NA	job-info-click	7	2021-03-11 21:44:14	ffb54460-82b2-11eb-92cb-0909328273b9	7	2021-03-11 21:44:47	2021-03-11 21:59:32	2	2616.7	1	Racial & Gender Diversity	1	1
2617	604a91cd7a4f5	1	3	2021-03-11 21:55:25	NA	job-info-click	8	2021-03-11 21:55:35	899395c0-82b4-11eb-b40a-df77f092bbfd	8	2021-03-11 21:55:47	2021-03-11 21:55:47	0	2617.8	1	No Diversity	0	0
2618	604a983df3beb	2	3	2021-03-11 22:22:53	NA	job-info-click	8	2021-03-11 22:25:33	b209c6d0-82b8-11eb-880c-01202cae5b91	8	2021-03-11 22:25:33	2021-03-11 22:25:33	0	2618.8	1	Racial Diversity	1	0
2619	604aa8da87433	4	1	2021-03-11 23:33:46	NA	job-info-click	3	2021-03-11 23:34:09	545c33a0-82c2-11eb-b0d2-9ba005a64488	3	2021-03-11 23:34:31	2021-03-11 23:34:31	0	2619.3	1	Racial & Gender Diversity	1	1
2620	604ab1cad2688	1	9	2021-03-12 00:11:54	NA	job-info-click	9	2021-03-12 00:12:08	a09ce3f0-82c7-11eb-b658-e96155c8736c	9	2021-03-12 00:12:26	2021-03-12 00:29:00	2	2620.9	1	No Diversity	0	0
2621	604ab2b0c3612	2	2	2021-03-12 00:15:44	NA	job-info-click	8	2021-03-12 00:16:02	NULL	NA	NA	NA	NA	NA	1	Racial Diversity	1	0
2623	604ad02604f47	1	2	2021-03-12 02:21:26	NA	job-info-click	5	2021-03-12 02:22:02	NULL	NA	NA	NA	NA	NA	1	No Diversity	0	0
2629	604ae3863cadd	1	4	2021-03-12 03:44:06	NA	job-info-click	8	2021-03-12 03:45:07	5924bf80-82e5-11eb-a3a4-e183cfbba569	8	2021-03-12 03:45:11	2021-03-12 03:45:11	0	2629.8	1	No Diversity	0	0
2631	604af1b2cd4c8	1	8	2021-03-12 04:44:34	NA	job-info-click	5	2021-03-12 04:44:42	abc8ffb0-82ed-11eb-8503-ef4429c11080	5	2021-03-12 04:44:46	2021-03-12 05:01:38	2	2631.5	1	No Diversity	0	0
2632	604af2456435d	2	1	2021-03-12 04:47:01	NA	job-info-click	9	2021-03-12 04:47:18	08cfb330-82ee-11eb-9ced-3f37e6dac890	9	2021-03-12 04:47:22	2021-03-12 04:47:22	0	2632.9	1	Racial Diversity	1	0
2633	604af7a46f812	1	1	2021-03-12 05:09:56	NA	job-info-click	9	2021-03-12 05:10:15	75ef92f0-82f1-11eb-8187-51c1799d8f4f	9	2021-03-12 05:11:54	2021-03-12 05:11:54	0	2633.9	1	No Diversity	0	0
2639	604b6afecfe25	4	1	2021-03-12 13:22:06	NA	job-info-click	7	2021-03-12 13:22:20	fbd4feb0-8335-11eb-a301-89fce531eea9	7	2021-03-12 13:22:24	2021-03-12 13:22:24	0	2639.7	1	Racial & Gender Diversity	1	1
2641	604b79329dd02	4	2	2021-03-12 14:22:42	NA	job-info-click	5	2021-03-12 14:23:07	NULL	NA	NA	NA	NA	NA	1	Racial & Gender Diversity	1	1
2644	604b9b17f0332	2	5	2021-03-12 16:47:19	NA	job-info-click	2	2021-03-12 16:47:48	b771ce50-8352-11eb-a14f-1bb62e0e3a0e	2	2021-03-12 16:48:05	2021-03-12 16:52:46	2	2644.2	1	Racial Diversity	1	0
2645	604ba0f96e321	1	5	2021-03-12 17:12:25	NA	job-info-click	7	2021-03-12 17:12:59	34b84930-8356-11eb-af4b-0b09ad2cf3ec	7	2021-03-12 17:13:03	2021-03-12 17:13:03	0	2645.7	1	No Diversity	0	0
2646	604bb68a29bd7	4	1	2021-03-12 18:44:26	NA	job-info-click	9	2021-03-12 18:44:44	26c52150-8363-11eb-8ca1-d59cbcedff80	9	2021-03-12 18:45:44	2021-03-12 18:45:44	0	2646.9	1	Racial & Gender Diversity	1	1
2647	604bbcec319f0	2	1	2021-03-12 19:11:40	NA	job-info-click	2	2021-03-12 19:12:56	f74069b0-8366-11eb-a890-ab4427776e09	2	2021-03-12 19:13:02	2021-03-12 19:13:02	0	2647.2	1	Racial Diversity	1	0
2649	604bd0b4b7311	3	5	2021-03-12 20:36:04	NA	job-info-click	8	2021-03-12 20:37:55	d5e13820-8372-11eb-a009-13d6616d495f	8	2021-03-12 20:38:00	2021-03-12 21:36:03	2	2649.8	1	Gender Diversity	0	1
2652	604c01416ee8e	1	4	2021-03-13 00:03:13	NA	job-info-click	7	2021-03-13 00:03:44	aab868b0-838f-11eb-9123-9167eb915e9a	7	2021-03-13 00:04:23	2021-03-13 00:04:23	0	2652.7	1	No Diversity	0	0
2653	604c04d305225	4	6	2021-03-13 00:18:27	NA	job-info-click	5	2021-03-13 00:18:43	b6e80620-8391-11eb-9171-efb82d4977bb	5	2021-03-13 00:19:02	2021-03-13 00:35:34	2	2653.5	1	Racial & Gender Diversity	1	1
2655	604c1218d2d40	2	2	2021-03-13 01:15:04	NA	job-info-click	3	2021-03-13 01:15:34	NULL	NA	NA	NA	NA	NA	1	Racial Diversity	1	0
2656	604c182d253dd	1	1	2021-03-13 01:41:01	NA	job-info-click	1	2021-03-13 01:41:31	41b21490-839d-11eb-ab79-5b0271032d4d	1	2021-03-13 01:41:40	2021-03-13 01:41:40	0	2656.1	1	No Diversity	0	0
2657	604c1a7c46af7	3	3	2021-03-13 01:50:52	NA	job-info-click	4	2021-03-13 01:51:06	96baf5d0-839e-11eb-a16a-dbd1256e20fc	5	2021-03-13 01:51:12	2021-03-13 01:51:12	0	2657.5	1	Gender Diversity	0	1
2658	604c1b34d49db	4	2	2021-03-13 01:53:56	NA	job-info-click	5	2021-03-13 01:54:03	0029dd50-839f-11eb-b245-9948c1679a6c	5	2021-03-13 01:54:09	2021-03-13 01:54:09	0	2658.5	1	Racial & Gender Diversity	1	1
2663	604c740c145df	3	3	2021-03-13 08:13:00	NA	job-info-click	5	2021-03-13 08:13:20	033fa750-83d4-11eb-a35e-133e9d95a0e8	5	2021-03-13 08:13:37	2021-03-13 08:13:37	0	2663.5	1	Gender Diversity	0	1
2668	604cb4767c2da	4	3	2021-03-13 12:47:50	NA	job-info-click	5	2021-03-13 12:48:12	73c5eeb0-83fa-11eb-9ec4-9f0ef03ac943	5	2021-03-13 12:48:47	2021-03-13 12:48:47	0	2668.5	1	Racial & Gender Diversity	1	1
2671	604cfdbb9dcdc	1	1	2021-03-13 18:00:27	NA	job-info-click	7	2021-03-13 18:00:44	0c175750-8426-11eb-90a6-dd6ddb9344d2	7	2021-03-13 18:00:51	2021-03-13 18:00:51	0	2671.7	1	No Diversity	0	0
2675	604d6c4f6778e	3	1	2021-03-14 01:52:15	NA	job-info-click	9	2021-03-14 01:52:30	f2881420-8467-11eb-aa28-4d34274cdd0b	9	2021-03-14 01:52:35	2021-03-14 01:52:35	0	2675.9	1	Gender Diversity	0	1
2674	604d6c4e8c8d4	1	1	2021-03-14 01:52:14	NA	job-info-click	8	2021-03-14 01:52:40	NULL	NA	NA	NA	NA	NA	1	No Diversity	0	0
2679	604d889d32448	4	3	2021-03-14 03:53:01	NA	job-info-click	8	2021-03-14 03:53:23	f8463780-8478-11eb-bc66-df27139e80a1	8	2021-03-14 03:54:26	2021-03-14 03:54:26	0	2679.8	1	Racial & Gender Diversity	1	1
2680	604d8ebdf3726	2	6	2021-03-14 04:19:09	NA	job-info-click	8	2021-03-14 04:19:56	9f98cc00-847c-11eb-bcf7-27cfdae296c1	8	2021-03-14 04:20:35	2021-03-14 04:20:35	0	2680.8	1	Racial Diversity	1	0
2691	604ddded0ae15	1	1	2021-03-14 09:57:01	NA	job-info-click	2	2021-03-14 09:57:23	c14e0540-84ab-11eb-9ba8-6d156895f89b	2	2021-03-14 09:57:58	2021-03-14 09:57:58	0	2691.2	1	No Diversity	0	0
2700	604ea66086eb3	2	3	2021-03-15 00:12:16	NA	job-info-click	5	2021-03-15 00:12:43	42ee5240-8523-11eb-aa89-4728f8734ba7	5	2021-03-15 00:13:25	2021-03-15 00:13:25	0	2700.5	1	Racial Diversity	1	0
2703	604eb1a1b2b49	1	6	2021-03-15 01:00:17	NA	job-info-click	9	2021-03-15 01:00:39	03764200-852a-11eb-9751-2f3cced90b98	5	2021-03-15 01:01:45	2021-03-15 01:01:45	0	2703.5	1	No Diversity	0	0
2707	604ed00ac322c	1	1	2021-03-15 03:10:02	NA	job-info-click	6	2021-03-15 03:10:21	fccee830-853b-11eb-a01c-098e4f724015	6	2021-03-15 03:10:25	2021-03-15 03:10:25	0	2707.6	1	No Diversity	0	0
2708	604ef8f3a5aa8	2	2	2021-03-15 06:04:35	NA	job-info-click	6	2021-03-15 06:05:02	NULL	NA	NA	NA	NA	NA	1	Racial Diversity	1	0
2710	604f21c3780c4	2	5	2021-03-15 08:58:43	NA	job-info-click	5	2021-03-15 08:59:09	edf64bf0-9297-11eb-8317-6fd3023c84b8	5	2021-04-01 03:11:19	2021-04-01 03:11:19	0	2710.5	1	Racial Diversity	1	0
2715	604f8f2e45140	1	2	2021-03-15 16:45:34	NA	job-info-click	9	2021-03-15 16:45:48	NULL	NA	NA	NA	NA	NA	1	No Diversity	0	0
2718	604f951b1c0c0	2	5	2021-03-15 17:10:51	NA	job-info-click	4	2021-03-15 17:11:19	960cade0-85b1-11eb-ac22-a1c86699a777	5	2021-03-15 17:12:13	2021-03-15 17:24:23	2	2718.5	1	Racial Diversity	1	0
2720	604fa6e79bbff	1	3	2021-03-15 18:26:47	NA	job-info-click	7	2021-03-15 18:28:10	41b03b50-85bc-11eb-b27b-993dbdecbda9	7	2021-03-15 18:28:36	2021-03-15 18:28:36	0	2720.7	1	No Diversity	0	0
2725	604fb5adcaf59	4	8	2021-03-15 19:29:49	NA	job-info-click	8	2021-03-15 19:30:02	d89aea00-85c4-11eb-b9c0-e7788cff4049	8	2021-03-15 19:30:05	2021-03-15 19:30:05	0	2725.8	1	Racial & Gender Diversity	1	1
2726	604fbb9fce875	1	2	2021-03-15 19:55:11	NA	job-info-click	1	2021-03-15 19:57:09	NULL	NA	NA	NA	NA	NA	1	No Diversity	0	0
2727	604fc4de539dc	3	5	2021-03-15 20:34:38	NA	job-info-click	7	2021-03-15 20:35:00	NULL	NA	NA	NA	NA	NA	1	Gender Diversity	0	1
2728	604fcceed0ec0	3	1	2021-03-15 21:09:02	NA	job-info-click	5	2021-03-15 21:09:11	bf786a60-85d2-11eb-b513-c136e7074450	4	2021-03-15 21:09:36	2021-03-15 21:09:36	0	2728.4	1	Gender Diversity	0	1
2729	604fdf04d1370	1	3	2021-03-15 22:26:12	NA	job-info-click	5	2021-03-15 22:26:53	f9bb9670-85e0-11eb-b547-3b7f3f05c720	5	2021-03-15 22:51:27	2021-03-15 22:51:27	0	2729.5	1	No Diversity	0	0
2733	604fef46b7cd1	1	2	2021-03-15 23:35:34	NA	job-info-click	5	2021-03-15 23:35:54	NULL	NA	NA	NA	NA	NA	1	No Diversity	0	0
2734	604ff5ed69757	3	3	2021-03-16 00:03:57	NA	job-info-click	7	2021-03-16 00:04:27	37dfda40-85eb-11eb-b79e-ab2dcd1a1a75	7	2021-03-16 00:04:46	2021-03-16 00:04:46	0	2734.7	1	Gender Diversity	0	1
2735	604ff68cbe0b5	2	5	2021-03-16 00:06:36	NA	job-info-click	9	2021-03-16 00:08:08	b1df5f80-85eb-11eb-b64e-3b431e9bba9d	9	2021-03-16 00:08:11	2021-03-16 00:17:10	2	2735.9	1	Racial Diversity	1	0
2738	60501278b143b	4	5	2021-03-16 02:05:44	NA	job-info-click	2	2021-03-16 04:52:42	7bb3b940-8613-11eb-925a-1de0fa00ebb2	2	2021-03-16 04:53:00	2021-03-16 04:53:00	0	2738.2	1	Racial & Gender Diversity	1	1
2747	60508d811c634	1	5	2021-03-16 10:50:41	NA	job-info-click	4	2021-03-16 10:51:08	98979120-8645-11eb-975e-131fa8dea8a5	5	2021-03-16 10:51:43	2021-03-16 11:18:10	2	2747.5	1	No Diversity	0	0
2753	6050f6ad103b7	1	5	2021-03-16 18:19:25	NA	job-info-click	1	2021-03-16 18:20:48	fc1342b0-8685-11eb-8241-278f957ee072	5	2021-03-16 18:32:38	2021-03-16 19:06:58	2	2753.5	1	No Diversity	0	0
2759	60511a4409903	1	1	2021-03-16 20:51:16	NA	job-info-click	4	2021-03-16 20:52:14	91808ce0-8699-11eb-a20d-a39f2598e268	4	2021-03-16 20:52:49	2021-03-16 20:52:49	0	2759.4	1	No Diversity	0	0
2760	60511f45d555f	2	3	2021-03-16 21:12:37	NA	job-info-click	7	2021-03-16 21:12:50	5f491e80-869c-11eb-abea-c10a1717848d	7	2021-03-16 21:12:53	2021-03-16 21:12:53	0	2760.7	1	Racial Diversity	1	0
2764	60514337497fc	4	9	2021-03-16 23:45:59	NA	job-info-click	9	2021-03-16 23:46:22	a876cb30-9d74-11eb-bb0e-5f45533efdc5	9	2021-04-14 22:56:33	2021-04-14 22:56:33	0	2764.9	1	Racial & Gender Diversity	1	1
2765	60514c83ca3cf	1	3	2021-03-17 00:25:39	NA	job-info-click	7	2021-03-17 00:26:05	6c608aa0-86b7-11eb-a23e-13f2ae1e1e54	7	2021-03-17 00:26:32	2021-03-17 00:26:32	0	2765.7	1	No Diversity	0	0
2767	60516087ba55b	4	1	2021-03-17 01:51:03	NA	job-info-click	6	2021-03-17 01:51:38	NULL	NA	NA	NA	NA	NA	1	Racial & Gender Diversity	1	1
2776	6051bf0745012	2	1	2021-03-17 08:34:15	NA	job-info-click	5	2021-03-17 08:34:36	NULL	NA	NA	NA	NA	NA	1	Racial Diversity	1	0
2782	60521ccee6a06	3	5	2021-03-17 15:14:22	NA	job-info-click	9	2021-03-17 15:14:34	7e1ee4a0-8733-11eb-ab50-710692b61db8	9	2021-03-17 15:14:39	2021-03-17 15:20:15	2	2782.9	1	Gender Diversity	0	1
2784	605227e071287	1	5	2021-03-17 16:01:36	NA	job-info-click	5	2021-03-17 16:01:45	1f906110-873a-11eb-9764-bd6434708e0f	5	2021-03-17 16:02:07	2021-03-17 16:04:47	2	2784.5	1	No Diversity	0	0
2790	6052359015ca2	4	7	2021-03-17 17:00:00	NA	job-info-click	3	2021-03-17 17:00:23	51c22810-8742-11eb-a57c-9d734c63d800	3	2021-03-17 17:00:47	2021-03-17 17:14:00	2	2790.3	1	Racial & Gender Diversity	1	1
2792	60525bd9b42ec	4	4	2021-03-17 19:43:21	NA	job-info-click	5	2021-03-17 19:43:34	NULL	NA	NA	NA	NA	NA	1	Racial & Gender Diversity	1	1
2793	6052688fe537f	1	4	2021-03-17 20:37:35	NA	job-info-click	7	2021-03-17 20:37:57	ac023770-8760-11eb-a8ba-271d5f5ed54e	7	2021-03-17 20:38:03	2021-03-17 20:38:03	0	2793.7	1	No Diversity	0	0
2795	60526a9861802	2	5	2021-03-17 20:46:16	NA	job-info-click	5	2021-03-17 20:47:37	043c2850-8762-11eb-a672-b1bb99fdd746	5	2021-03-17 20:47:41	2021-03-17 20:47:41	0	2795.5	1	Racial Diversity	1	0
2796	6052754239c71	4	5	2021-03-17 21:31:46	NA	job-info-click	2	2021-03-17 21:32:02	3b4d08a0-8768-11eb-81a8-319a178e3bfa	2	2021-03-17 21:32:10	2021-03-17 21:38:38	2	2796.2	1	Racial & Gender Diversity	1	1
2797	605280802291f	2	3	2021-03-17 22:19:44	NA	job-info-click	7	2021-03-17 22:19:57	eacf3fc0-876e-11eb-ab4a-c7ab98317f4b	7	2021-03-17 22:20:02	2021-03-17 22:20:02	0	2797.7	1	Racial Diversity	1	0
2798	60528550084ac	4	3	2021-03-17 22:40:16	NA	job-info-click	8	2021-03-17 22:40:29	cb3be990-8771-11eb-a39a-01e23abfe717	8	2021-03-17 22:40:37	2021-03-17 22:40:37	0	2798.8	1	Racial & Gender Diversity	1	1
2615	604a79a44ab36	2	5	2021-03-11 20:12:20	NA	job-info-click	2	2021-03-17 23:15:52	c9803240-8776-11eb-824b-c5ad089832bd	8	2021-03-17 23:16:22	2021-03-17 23:20:31	2	2615.8	1	Racial Diversity	1	0
2802	6052b7c93c2a5	1	1	2021-03-18 02:15:37	NA	job-info-click	1	2021-03-18 02:15:53	ef679400-878f-11eb-ab36-2de2a404c5c2	1	2021-03-18 02:16:23	2021-03-18 02:16:23	0	2802.1	1	No Diversity	0	0
2803	6052cd25647ac	4	5	2021-03-18 03:46:45	NA	job-info-click	8	2021-03-18 03:46:52	94b23fe0-879c-11eb-9324-b12758ef31a7	8	2021-03-18 03:46:54	2021-03-18 03:50:45	2	2803.8	1	Racial & Gender Diversity	1	1
2804	6052d400a7195	1	3	2021-03-18 04:16:00	NA	job-info-click	6	2021-03-18 04:16:27	bb94f7b0-87a0-11eb-a5df-a18ff2960a72	6	2021-03-18 04:16:37	2021-03-18 04:16:37	0	2804.6	1	No Diversity	0	0
2806	6052ebec14a8e	4	1	2021-03-18 05:58:04	NA	job-info-click	8	2021-03-18 05:58:24	f6e20270-87ae-11eb-b2ca-274f1dc337a8	8	2021-03-18 05:58:30	2021-03-18 05:58:30	0	2806.8	1	Racial & Gender Diversity	1	1
2808	60531a0f01364	3	7	2021-03-18 09:14:55	NA	job-info-click	9	2021-03-18 09:15:16	797df810-87ca-11eb-9688-b7dc3ae9399b	9	2021-03-18 09:15:25	2021-03-18 09:15:25	0	2808.9	1	Gender Diversity	0	1
2817	6053b1eb23af5	1	1	2021-03-18 20:02:51	NA	job-info-click	9	2021-03-18 20:03:10	fec460d0-8824-11eb-b90b-c724c449580e	9	2021-03-18 20:03:23	2021-03-18 20:03:23	0	2817.9	1	No Diversity	0	0
2818	6053becc40a38	2	3	2021-03-18 20:57:48	NA	job-info-click	5	2021-03-18 20:58:00	a9dbfa90-882c-11eb-9d9b-49cc92502df3	5	2021-03-18 20:58:17	2021-03-18 20:58:17	0	2818.5	1	Racial Diversity	1	0
2819	6053c779d7d0a	2	3	2021-03-18 21:34:49	NA	job-info-click	4	2021-03-18 21:35:29	f1650d00-8831-11eb-a7c0-bf9dcb5807ff	5	2021-03-18 21:36:04	2021-03-18 21:36:04	0	2819.5	1	Racial Diversity	1	0
2820	6053e462d5a25	1	7	2021-03-18 23:38:10	NA	job-info-click	4	2021-03-18 23:38:22	0ab8e320-8843-11eb-8d5c-2ddbce5aba83	5	2021-03-18 23:38:28	2021-03-18 23:55:01	2	2820.5	1	No Diversity	0	0
2822	6053ef9ae2215	2	1	2021-03-19 00:26:02	NA	job-info-click	6	2021-03-19 00:28:08	0d51c630-884a-11eb-80b9-1f84d9bab4ef	6	2021-03-19 00:28:39	2021-03-19 00:28:39	0	2822.6	1	Racial Diversity	1	0
2826	6053fc58162e4	4	5	2021-03-19 01:20:24	NA	job-info-click	2	2021-03-19 01:20:43	7c08dd50-8851-11eb-a83e-df5b3b960975	2	2021-03-19 01:21:51	2021-03-19 01:33:31	2	2826.2	1	Racial & Gender Diversity	1	1
2828	605416ab1ca7f	4	3	2021-03-19 03:12:43	NA	job-info-click	7	2021-03-19 03:13:00	0fa9aae0-8861-11eb-a315-d7284d63f70f	7	2021-03-19 03:13:22	2021-03-19 03:13:22	0	2828.7	1	Racial & Gender Diversity	1	1
2836	60545744c241b	4	6	2021-03-19 07:48:20	NA	job-info-click	5	2021-03-19 07:48:31	87893150-8887-11eb-8843-0f6f2fda596c	5	2021-03-19 07:48:44	2021-03-19 07:59:05	2	2836.5	1	Racial & Gender Diversity	1	1
2838	605468c25532a	2	1	2021-03-19 09:02:58	NA	job-info-click	5	2021-03-19 09:04:53	NULL	NA	NA	NA	NA	NA	1	Racial Diversity	1	0
2840	6054993027ca8	1	3	2021-03-19 12:29:36	NA	job-info-click	5	2021-03-19 12:30:37	edbce460-88ae-11eb-9ad4-6b59171b696e	5	2021-03-19 12:30:45	2021-03-19 12:30:45	0	2840.5	1	No Diversity	0	0
2841	60549ebf310df	2	4	2021-03-19 12:53:19	NA	job-info-click	5	2021-03-19 12:53:33	1fab9350-88b2-11eb-a473-c934d448d9db	5	2021-03-19 12:53:38	2021-03-19 12:53:38	0	2841.5	1	Racial Diversity	1	0
2842	6054b69e404a4	1	2	2021-03-19 14:35:10	NA	job-info-click	6	2021-03-19 14:35:36	NULL	NA	NA	NA	NA	NA	1	No Diversity	0	0
2843	6054c63f735d4	4	3	2021-03-19 15:41:51	NA	job-info-click	4	2021-03-19 15:42:00	b4648df0-88c9-11eb-9fe8-ab5b005fe8df	5	2021-03-19 15:42:26	2021-03-19 15:42:26	0	2843.5	1	Racial & Gender Diversity	1	1
2844	6054cac4d0495	4	5	2021-03-19 16:01:08	NA	job-info-click	2	2021-03-19 16:01:21	5e83ad90-88cc-11eb-8160-ab9f53e0e024	2	2021-03-19 16:01:30	2021-03-19 16:01:30	0	2844.2	1	Racial & Gender Diversity	1	1
2845	6054e0c23955d	2	1	2021-03-19 17:34:58	NA	job-info-click	8	2021-03-19 17:35:18	84dd5990-88d9-11eb-8a18-0fae3df4ee94	9	2021-03-19 17:35:38	2021-03-19 17:35:38	0	2845.9	1	Racial Diversity	1	0
2846	60551aa8b5da1	4	3	2021-03-19 21:42:00	NA	job-info-click	6	2021-03-19 21:42:23	00c6bbf0-88fc-11eb-800e-018cbd9419eb	6	2021-03-19 21:42:29	2021-03-19 21:42:29	0	2846.6	1	Racial & Gender Diversity	1	1
2852	60554e18b7ff8	1	7	2021-03-20 01:21:28	NA	job-info-click	7	2021-03-20 01:22:33	c1f8e800-891a-11eb-80ab-c1377e60bc56	7	2021-03-20 01:22:38	2021-03-20 01:26:11	2	2852.7	1	No Diversity	0	0
2858	6055a28c5e3ff	1	3	2021-03-20 07:21:48	NA	job-info-click	5	2021-03-20 07:22:09	0b5818c0-894d-11eb-8b9f-fd4e0d8e386a	5	2021-03-20 07:22:36	2021-03-20 07:22:36	0	2858.5	1	No Diversity	0	0
2859	6055a30ce5f48	2	2	2021-03-20 07:23:56	NA	job-info-click	5	2021-03-20 07:24:06	NULL	NA	NA	NA	NA	NA	1	Racial Diversity	1	0
2865	6055e39f972f1	1	1	2021-03-20 11:59:27	NA	job-info-click	8	2021-03-20 11:59:46	d3d0ecc0-8973-11eb-a9ae-bf0f294c7eed	8	2021-03-20 12:00:13	2021-03-20 12:00:13	0	2865.8	1	No Diversity	0	0
2866	6055e3f62e3ef	2	3	2021-03-20 12:00:54	NA	job-info-click	8	2021-03-20 12:08:16	f512ab80-8974-11eb-a9d5-e160ed93bb38	8	2021-03-20 12:08:18	2021-03-20 12:08:18	0	2866.8	1	Racial Diversity	1	0
2874	6056333a471f0	4	3	2021-03-20 17:39:06	NA	job-info-click	2	2021-03-20 17:39:25	418807b0-89a4-11eb-bd17-f370415c4cb1	2	2021-03-20 17:46:53	2021-03-20 17:46:53	0	2874.2	1	Racial & Gender Diversity	1	1
2893	60575b2917ecc	1	3	2021-03-21 14:41:45	NA	job-info-click	2	2021-03-21 14:44:24	f276c080-8a53-11eb-9e9a-4faaa1f53796	2	2021-03-21 14:44:31	2021-03-21 14:44:31	0	2893.2	1	No Diversity	0	0
2896	605795111d4a3	4	1	2021-03-21 18:48:49	NA	job-info-click	2	2021-03-21 18:49:01	1e218bf0-8a76-11eb-9eaa-379b6f7f197f	2	2021-03-21 18:49:08	2021-03-21 18:49:08	0	2896.2	1	Racial & Gender Diversity	1	1
2899	6057d40cabe8a	1	5	2021-03-21 23:17:32	NA	job-info-click	4	2021-03-21 23:17:48	b9a10f90-8a9b-11eb-83a8-6dd1666d9edc	7	2021-03-21 23:18:20	2021-03-21 23:18:20	0	2899.7	1	No Diversity	0	0
2903	6057e2378785a	4	4	2021-03-22 00:17:59	NA	job-info-click	8	2021-03-22 00:18:38	28587600-8aa4-11eb-b842-93da8412d3e9	8	2021-03-22 00:18:42	2021-03-22 00:32:03	2	2903.8	1	Racial & Gender Diversity	1	1
2906	6057e8600b98f	3	2	2021-03-22 00:44:16	NA	job-info-click	5	2021-03-22 00:45:30	NULL	NA	NA	NA	NA	NA	1	Gender Diversity	0	1
2910	60582844769d8	2	5	2021-03-22 05:16:52	NA	job-info-click	1	2021-03-22 05:17:15	dea2cab0-8acd-11eb-9500-5d3ed275d994	1	2021-03-22 05:17:17	2021-03-22 05:17:17	0	2910.1	1	Racial Diversity	1	0
2920	605879b899987	1	1	2021-03-22 11:04:24	NA	job-info-click	5	2021-03-22 11:05:06	NULL	NA	NA	NA	NA	NA	1	No Diversity	0	0
2924	6058a338698e3	1	5	2021-03-22 14:01:28	NA	job-info-click	1	2021-03-22 14:02:22	420c2120-8b17-11eb-b6d4-df3bd4214fba	1	2021-03-22 14:02:37	2021-03-22 14:14:58	2	2924.1	1	No Diversity	0	0
2926	6058acb07c88a	4	5	2021-03-22 14:41:52	NA	job-info-click	4	2021-03-22 14:42:59	e9807380-8b1c-11eb-9388-cb333c8e172a	4	2021-03-22 14:43:05	2021-03-22 14:58:48	2	2926.4	1	Racial & Gender Diversity	1	1
2928	6058cc2cd6ee5	1	2	2021-03-22 16:56:12	NA	job-info-click	5	2021-03-22 16:57:02	NULL	NA	NA	NA	NA	NA	1	No Diversity	0	0
2932	6058fa13a52e4	2	1	2021-03-22 20:12:03	NA	job-info-click	8	2021-03-22 20:12:51	NULL	NA	NA	NA	NA	NA	1	Racial Diversity	1	0
2935	60591b7e42788	2	5	2021-03-22 22:34:38	NA	job-info-click	4	2021-03-22 22:34:56	dd27c620-8b5e-11eb-b6fc-abfa87d45abe	5	2021-03-22 22:35:11	2021-03-22 22:42:04	2	2935.5	1	Racial Diversity	1	0
2937	60592b2278e64	1	1	2021-03-22 23:41:22	NA	job-info-click	1	2021-03-22 23:41:35	246da0e0-8b68-11eb-9433-135726e40745	1	2021-03-22 23:41:36	2021-03-22 23:41:36	0	2937.1	1	No Diversity	0	0
2939	60593b4865691	4	5	2021-03-23 00:50:16	NA	job-info-click	2	2021-03-23 00:50:39	d82ae700-8b71-11eb-b748-83696dd2f6d0	8	2021-03-23 00:51:03	2021-03-23 00:51:03	0	2939.8	1	Racial & Gender Diversity	1	1
2940	60594349b027c	3	3	2021-03-23 01:24:25	NA	job-info-click	9	2021-03-23 01:24:43	8da5e1f0-8b76-11eb-9dcc-23584048364f	9	2021-03-23 01:24:46	2021-03-23 01:24:46	0	2940.9	1	Gender Diversity	0	1
2941	60594a1d861d8	1	3	2021-03-23 01:53:33	NA	job-info-click	6	2021-03-23 01:54:49	cad6a7e0-8b7a-11eb-97c9-1d5d293c8642	6	2021-03-23 01:55:07	2021-03-23 01:55:07	0	2941.6	1	No Diversity	0	0
2973	605976cf01bce	4	4	2021-03-23 05:04:15	NA	job-info-click	7	2021-03-23 05:04:22	3c59dd00-8b95-11eb-9ed7-4942f027e572	7	2021-03-23 05:04:24	2021-03-23 05:04:24	0	2973.7	1	Racial & Gender Diversity	1	1
2974	60597729907eb	1	2	2021-03-23 05:05:45	NA	job-info-click	5	2021-03-23 05:06:19	a5ba95a0-8b95-11eb-bb3b-6f245c1f4864	5	2021-03-23 05:07:21	2021-03-23 05:44:17	2	2974.5	1	No Diversity	0	0
2975	605978342693f	4	3	2021-03-23 05:10:12	NA	job-info-click	5	2021-03-23 05:10:42	1f3525c0-8b96-11eb-9cd8-ad9b6190b430	5	2021-03-23 05:10:44	2021-03-23 05:10:44	0	2975.5	1	Racial & Gender Diversity	1	1
2977	6059851ec55a4	2	3	2021-03-23 06:05:18	NA	job-info-click	5	2021-03-23 06:05:45	d7cb8470-8b9d-11eb-8eb0-55992f891d80	5	2021-03-23 06:06:01	2021-03-23 06:06:01	0	2977.5	1	Racial Diversity	1	0
2979	6059ad86aa28c	4	3	2021-03-23 08:57:42	NA	job-info-click	5	2021-03-23 08:58:01	e8683720-8bb5-11eb-a3bc-6951d11b9b76	5	2021-03-23 08:58:16	2021-03-23 08:58:16	0	2979.5	1	Racial & Gender Diversity	1	1
2987	6059cf4121878	1	2	2021-03-23 11:21:37	NA	job-info-click	4	2021-03-23 11:23:24	36ce8b00-8bca-11eb-ac63-936522836541	4	2021-03-23 11:23:38	2021-03-23 11:30:07	2	2987.4	1	No Diversity	0	0
2990	605a089a8c986	4	2	2021-03-23 15:26:18	NA	job-info-click	5	2021-03-23 15:26:38	359ae3f0-8bec-11eb-b5ab-f1d06fcb91b7	5	2021-03-23 15:26:59	2021-03-23 15:26:59	0	2990.5	1	Racial & Gender Diversity	1	1
2991	605a164fc244e	1	1	2021-03-23 16:24:47	NA	job-info-click	7	2021-03-23 16:25:23	81fe31d0-8bf4-11eb-acbd-6b6be17a39f0	7	2021-03-23 16:26:23	2021-03-23 16:26:23	0	2991.7	1	No Diversity	0	0
3004	605aa10ee9ce5	4	2	2021-03-24 02:16:46	NA	job-info-click	9	2021-03-24 02:17:03	0b630950-8c47-11eb-9af6-8562d4df0ca8	9	2021-03-24 02:17:12	2021-03-24 02:26:20	2	3004.9	1	Racial & Gender Diversity	1	1
3008	605ae05f17464	1	5	2021-03-24 06:46:55	NA	job-info-click	8	2021-03-24 06:47:19	ca915940-8c6c-11eb-80ec-4997990c3579	8	2021-03-24 06:47:24	2021-03-24 06:47:24	0	3008.8	1	No Diversity	0	0
3010	605b0118d6793	4	3	2021-03-24 09:06:32	NA	job-info-click	7	2021-03-24 09:06:55	4d8963e0-8c80-11eb-ad40-e91caebee5ea	7	2021-03-24 09:07:04	2021-03-24 09:07:04	0	3010.7	1	Racial & Gender Diversity	1	1
3022	605b5adf3970d	2	5	2021-03-24 15:29:35	NA	job-info-click	9	2021-03-24 15:29:54	cf45ae00-8cb5-11eb-ae7e-5727a6c9c89c	9	2021-03-24 15:30:05	2021-03-24 15:34:29	2	3022.9	1	Racial Diversity	1	0
3027	605b7463afe4f	2	1	2021-03-24 17:18:27	NA	job-info-click	9	2021-03-24 17:18:47	NULL	NA	NA	NA	NA	NA	1	Racial Diversity	1	0
3029	605b818fbf65a	2	5	2021-03-24 18:14:39	NA	job-info-click	9	2021-03-24 18:14:57	d97014f0-8ccc-11eb-937a-53ea50f658ea	9	2021-03-24 18:15:01	2021-03-24 18:28:28	2	3029.9	1	Racial Diversity	1	0
3033	605bc9805e29f	2	1	2021-03-24 23:21:36	NA	job-info-click	1	2021-03-24 23:22:00	NULL	NA	NA	NA	NA	NA	1	Racial Diversity	1	0
3037	605be4b3c7705	4	1	2021-03-25 01:17:39	NA	job-info-click	4	2021-03-25 01:17:54	NULL	NA	NA	NA	NA	NA	1	Racial & Gender Diversity	1	1
3039	605bee0c9433b	2	2	2021-03-25 01:57:32	NA	job-info-click	5	2021-03-25 01:57:46	NULL	NA	NA	NA	NA	NA	1	Racial Diversity	1	0
3040	605bf731994f9	4	5	2021-03-25 02:36:33	NA	job-info-click	7	2021-03-25 02:37:04	01be38e0-8d13-11eb-969f-0b55eeeab9d4	7	2021-03-25 02:37:13	2021-03-25 02:37:13	0	3040.7	1	Racial & Gender Diversity	1	1
3041	605bfaf18e9ee	4	1	2021-03-25 02:52:33	NA	job-info-click	4	2021-03-25 02:52:50	36d8d970-8d15-11eb-a0cb-4fa76617fa56	5	2021-03-25 02:53:01	2021-03-25 02:53:01	0	3041.5	1	Racial & Gender Diversity	1	1
3042	605c041009717	2	1	2021-03-25 03:31:28	NA	job-info-click	5	2021-03-25 03:31:52	NULL	NA	NA	NA	NA	NA	1	Racial Diversity	1	0
3067	605cb3c74b18e	1	2	2021-03-25 16:01:11	NA	job-info-click	7	2021-03-25 16:01:31	62b01000-8d83-11eb-9c57-09441e050349	7	2021-03-25 16:01:40	2021-03-25 16:17:02	2	3067.7	1	No Diversity	0	0
3072	605cd1ff397f5	2	3	2021-03-25 18:10:07	NA	job-info-click	2	2021-03-25 18:10:36	68b62f20-8d95-11eb-aa4b-67b91f77b001	2	2021-03-25 18:10:41	2021-03-25 18:10:41	0	3072.2	1	Racial Diversity	1	0
3073	605cd5c017183	1	3	2021-03-25 18:26:08	NA	job-info-click	5	2021-03-25 18:26:20	9d9ecab0-8d97-11eb-86ee-3d5f50075f64	5	2021-03-25 18:26:28	2021-03-25 18:26:28	0	3073.5	1	No Diversity	0	0
3195	606221394e9f9	3	1	2021-03-29 18:49:29	NA	job-info-click	6	2021-03-29 18:49:53	NULL	NA	NA	NA	NA	NA	1	Gender Diversity	0	1
3196	606222a37f1f6	3	1	2021-03-29 18:55:31	NA	job-info-click	9	2021-03-29 18:55:48	62f9bca0-90c0-11eb-8ddc-9bd66ac2e9ee	9	2021-03-29 18:55:53	2021-03-29 18:55:53	0	3196.9	1	Gender Diversity	0	1
3197	606225ea17064	2	5	2021-03-29 19:09:30	NA	job-info-click	9	2021-03-29 19:09:43	571e1d90-90c2-11eb-b2af-d137e14c3824	9	2021-03-29 19:09:52	2021-03-29 19:09:52	0	3197.9	1	Racial Diversity	1	0
3198	606239d5031d2	3	2	2021-03-29 20:34:29	NA	job-info-click	9	2021-03-29 20:34:55	NULL	NA	NA	NA	NA	NA	1	Gender Diversity	0	1
3199	60624251271d0	2	1	2021-03-29 21:10:41	NA	job-info-click	9	2021-03-29 21:11:07	NULL	NA	NA	NA	NA	NA	1	Racial Diversity	1	0
3201	60626c079af52	3	5	2021-03-30 00:08:39	NA	job-info-click	9	2021-03-30 00:09:01	235c0770-90ec-11eb-84b8-c510d6a3108a	9	2021-03-30 00:09:04	2021-03-30 00:09:04	0	3201.9	1	Gender Diversity	0	1
3203	606288d36fb7c	3	6	2021-03-30 02:11:31	NA	job-info-click	9	2021-03-30 02:11:52	4f29dc00-918d-11eb-902d-c5bbbbb7a59e	9	2021-03-30 19:22:46	2021-03-30 19:22:46	0	3203.9	1	Gender Diversity	0	1
3204	60628cade6004	2	5	2021-03-30 02:27:57	NA	job-info-click	9	2021-03-30 02:28:08	94ca80b0-90ff-11eb-9dfc-81539e0e5d85	9	2021-03-30 02:28:15	2021-03-30 02:38:56	2	3204.9	1	Racial Diversity	1	0
3206	6062b685ce346	3	3	2021-03-30 05:26:29	NA	job-info-click	9	2021-03-30 05:27:01	938cee80-9118-11eb-97f9-5bc3af253082	9	2021-03-30 05:27:10	2021-03-30 05:27:10	0	3206.9	1	Gender Diversity	0	1
3207	6062b7469b509	2	3	2021-03-30 05:29:42	NA	job-info-click	9	2021-03-30 05:30:21	071f9210-9119-11eb-9d09-090dbc0d8c01	9	2021-03-30 05:30:24	2021-03-30 05:30:24	0	3207.9	1	Racial Diversity	1	0
3208	6062bc08c3a3f	1	7	2021-03-30 05:50:00	NA	job-info-click	9	2021-03-30 05:50:29	c78c3db0-911d-11eb-a80e-9564a300d519	9	2021-03-30 06:04:25	2021-03-30 06:04:25	0	3208.9	1	No Diversity	0	0
3214	6.06301e+17	1	4	2021-03-30 10:42:00	NA	job-info-click	9	2021-03-30 10:53:06	26c4a980-9146-11eb-b670-d333c3104995	9	2021-03-30 10:53:24	2021-03-30 11:15:07	2	3214.9	1	No Diversity	0	0
3217	606306a1e8925	1	1	2021-03-30 11:08:17	NA	job-info-click	8	2021-03-30 11:08:36	48230640-9148-11eb-974b-b5c3b6a9882a	8	2021-03-30 11:08:39	2021-03-30 11:08:39	0	3217.8	1	No Diversity	0	0
3219	606307cf2a2eb	2	2	2021-03-30 11:13:19	NA	job-info-click	3	2021-03-30 11:14:57	NULL	NA	NA	NA	NA	NA	1	Racial Diversity	1	0
3220	606308f81c8c1	1	4	2021-03-30 11:18:16	NA	job-info-click	5	2021-03-30 11:18:35	NULL	NA	NA	NA	NA	NA	1	No Diversity	0	0
3223	606310365ac2b	4	3	2021-03-30 11:49:10	NA	job-info-click	1	2021-03-30 11:50:01	20a0d580-914e-11eb-918b-ab9873219b9f	1	2021-03-30 11:50:30	2021-03-30 11:50:30	0	3223.1	1	Racial & Gender Diversity	1	1
3226	60631af61e156	1	3	2021-03-30 12:35:02	NA	job-info-click	9	2021-03-30 12:35:47	8180cd50-9154-11eb-877b-51edf54459e3	9	2021-03-30 12:36:10	2021-03-30 12:36:10	0	3226.9	1	No Diversity	0	0
3230	606327f5e4fbf	3	1	2021-03-30 13:30:29	NA	job-info-click	1	2021-03-30 13:30:45	24156bc0-915c-11eb-906a-9be2eea8e3ea	1	2021-03-30 13:30:49	2021-03-30 13:30:49	0	3230.1	1	Gender Diversity	0	1
3231	606329b078388	2	1	2021-03-30 13:37:52	NA	job-info-click	8	2021-03-30 13:38:07	NULL	NA	NA	NA	NA	NA	1	Racial Diversity	1	0
3233	6063330e63360	2	1	2021-03-30 14:17:50	NA	job-info-click	2	2021-03-30 14:18:41	da319010-9162-11eb-90f3-7bfca3832d0d	2	2021-03-30 14:18:51	2021-03-30 14:18:51	0	3233.2	1	Racial Diversity	1	0
3241	606340dde3ca9	3	2	2021-03-30 15:16:45	NA	job-info-click	8	2021-03-30 15:17:00	NULL	NA	NA	NA	NA	NA	1	Gender Diversity	0	1
3242	6063444ebcc7a	2	1	2021-03-30 15:31:26	NA	job-info-click	5	2021-03-30 15:31:38	0d838900-916d-11eb-a3a9-a9bc933d1efa	5	2021-03-30 15:31:52	2021-03-30 15:31:52	0	3242.5	1	Racial Diversity	1	0
3243	60634473e6aa6	2	3	2021-03-30 15:32:03	NA	job-info-click	8	2021-03-30 15:32:15	1cfde060-916d-11eb-9354-cb9fdfe86a8a	8	2021-03-30 15:32:18	2021-03-30 15:32:18	0	3243.8	1	Racial Diversity	1	0
3247	606347a01131a	3	5	2021-03-30 15:45:36	NA	job-info-click	4	2021-03-30 15:46:01	0afc91b0-916f-11eb-bdfe-4325b2b1f8fb	4	2021-03-30 15:46:07	2021-03-30 15:46:07	0	3247.4	1	Gender Diversity	0	1
3248	6063488c22ad6	3	5	2021-03-30 15:49:32	NA	job-info-click	5	2021-03-30 15:49:46	8fcad200-916f-11eb-9b99-7138cf863f3f	5	2021-03-30 15:49:50	2021-03-30 15:52:39	2	3248.5	1	Gender Diversity	0	1
3249	60634af3170c9	2	1	2021-03-30 15:59:47	NA	job-info-click	8	2021-03-30 16:00:31	148372c0-9171-11eb-a8bb-c3969016b365	8	2021-03-30 16:00:42	2021-03-30 16:00:42	0	3249.8	1	Racial Diversity	1	0
3250	60634cf94e93f	3	5	2021-03-30 16:08:25	NA	job-info-click	5	2021-03-30 16:08:38	34384bc0-9172-11eb-9857-7b17e4c2fe31	5	2021-03-30 16:08:45	2021-03-30 16:15:49	2	3250.5	1	Gender Diversity	0	1
3252	60634e7de78ad	4	4	2021-03-30 16:14:53	NA	job-info-click	6	2021-03-30 16:15:10	NULL	NA	NA	NA	NA	NA	1	Racial & Gender Diversity	1	1
3254	6063525cc0b27	3	3	2021-03-30 16:31:24	NA	job-info-click	8	2021-03-30 16:31:34	66065da0-9175-11eb-a5b1-d5e2ed953ebb	8	2021-03-30 16:31:37	2021-03-30 16:31:37	0	3254.8	1	Gender Diversity	0	1
3255	60635333378ac	4	10	2021-03-30 16:34:59	NA	job-info-click	5	2021-03-30 16:37:06	33f7af90-9176-11eb-aab6-4935b2b9ef28	5	2021-03-30 16:37:22	2021-03-30 16:37:22	0	3255.5	1	Racial & Gender Diversity	1	1
3253	606351ecec142	1	9	2021-03-30 16:29:32	NA	job-info-click	8	2021-03-30 16:45:04	6ea1e4e0-9177-11eb-b195-85d98f599c68	8	2021-03-30 16:46:10	2021-03-30 16:46:10	0	3253.8	1	No Diversity	0	0
3276	60635aea5339e	1	1	2021-03-30 17:07:54	NA	job-info-click	8	2021-03-30 17:08:17	8bde2390-917a-11eb-baf9-1fa6dbbf75e7	8	2021-03-30 17:08:28	2021-03-30 17:08:28	0	3276.8	1	No Diversity	0	0
3277	60635b949eb76	4	5	2021-03-30 17:10:44	NA	job-info-click	5	2021-03-30 17:10:52	e4c0b010-917a-11eb-832b-4f4410d7e034	5	2021-03-30 17:10:57	2021-03-30 17:15:45	2	3277.5	1	Racial & Gender Diversity	1	1
3278	60635c0399e4c	3	3	2021-03-30 17:12:35	NA	job-info-click	9	2021-03-30 17:13:03	3c28b180-917b-11eb-88a6-157c0f2e796f	9	2021-03-30 17:13:24	2021-03-30 17:13:24	0	3278.9	1	Gender Diversity	0	1
3279	60635d139c721	1	2	2021-03-30 17:17:07	NA	job-info-click	8	2021-03-30 17:17:25	NULL	NA	NA	NA	NA	NA	1	No Diversity	0	0
3280	60635ef2a760a	4	5	2021-03-30 17:25:06	NA	job-info-click	5	2021-03-30 17:25:23	ec361a30-917c-11eb-ba83-d107195b7e2e	5	2021-03-30 17:25:28	2021-03-30 17:28:35	2	3280.5	1	Racial & Gender Diversity	1	1
3281	6063609dd891e	3	5	2021-03-30 17:32:13	NA	job-info-click	5	2021-03-30 17:32:29	e7d5e280-917d-11eb-9ad5-cfbc336730fe	5	2021-03-30 17:32:31	2021-03-30 17:36:08	2	3281.5	1	Gender Diversity	0	1
3283	6063664a179f9	1	5	2021-03-30 17:56:26	NA	job-info-click	8	2021-03-30 17:56:39	8dcdd900-9189-11eb-8665-912c79194487	8	2021-03-30 18:55:54	2021-03-30 18:55:54	0	3283.8	1	No Diversity	0	0
3285	60636874bc4db	4	3	2021-03-30 18:05:40	NA	job-info-click	8	2021-03-30 18:06:49	b6d8c170-9182-11eb-92b8-73549951c670	8	2021-03-30 18:06:56	2021-03-30 18:12:25	2	3285.8	1	Racial & Gender Diversity	1	1
3287	60636ade0ab86	4	8	2021-03-30 18:15:58	NA	job-info-click	9	2021-03-30 18:16:31	10d9c600-9184-11eb-a46d-1545ee058258	9	2021-03-30 18:16:36	2021-03-30 18:16:36	0	3287.9	1	Racial & Gender Diversity	1	1
3288	60636b988f27e	1	2	2021-03-30 18:19:04	NA	job-info-click	1	2021-03-30 18:19:43	NULL	NA	NA	NA	NA	NA	1	No Diversity	0	0
3290	60636be9232f4	3	2	2021-03-30 18:20:25	NA	job-info-click	5	2021-03-30 18:20:41	b3d33ff0-9184-11eb-8858-f5e47b2203ca	5	2021-03-30 18:21:10	2021-03-30 18:24:19	2	3290.5	1	Gender Diversity	0	1
3291	60636bed32549	1	7	2021-03-30 18:20:29	NA	job-info-click	8	2021-03-30 18:21:21	bdabf970-9184-11eb-b81e-5bb7adf06c76	8	2021-03-30 18:21:26	2021-03-30 18:33:04	2	3291.8	1	No Diversity	0	0
3294	6063715a50521	4	2	2021-03-30 18:43:38	NA	job-info-click	1	2021-03-30 18:44:08	eb1421f0-9187-11eb-bdd4-e3a9d5c29b28	1	2021-03-30 18:44:11	2021-03-30 18:49:33	2	3294.1	1	Racial & Gender Diversity	1	1
3295	6063721ee502b	4	5	2021-03-30 18:46:54	NA	job-info-click	5	2021-03-30 18:47:22	60a236f0-9188-11eb-880e-5b30f2ef60b8	5	2021-03-30 18:47:28	2021-03-30 18:49:39	2	3295.5	1	Racial & Gender Diversity	1	1
3296	60637439745b9	3	2	2021-03-30 18:55:53	NA	job-info-click	8	2021-03-30 18:56:20	NULL	NA	NA	NA	NA	NA	1	Gender Diversity	0	1
3299	60637b24b45fb	4	3	2021-03-30 19:25:24	NA	job-info-click	4	2021-03-30 19:25:37	bcece380-918d-11eb-8a42-d5b3313ed550	5	2021-03-30 19:25:51	2021-03-30 19:25:51	0	3299.5	1	Racial & Gender Diversity	1	1
3300	60637b37aebd9	3	3	2021-03-30 19:25:43	NA	job-info-click	8	2021-03-30 19:25:50	bd4b11e0-918d-11eb-a8ed-5935c4183c8e	8	2021-03-30 19:25:51	2021-03-30 19:25:51	0	3300.8	1	Gender Diversity	0	1
3302	60638235eb77c	3	2	2021-03-30 19:55:33	NA	job-info-click	5	2021-03-30 19:55:46	NULL	NA	NA	NA	NA	NA	1	Gender Diversity	0	1
3303	6063828a48c63	1	1	2021-03-30 19:56:58	NA	job-info-click	9	2021-03-30 19:57:12	268a8220-9192-11eb-a336-dd33cdf0e854	9	2021-03-30 19:57:26	2021-03-30 19:57:26	0	3303.9	1	No Diversity	0	0
3304	606383839431c	4	5	2021-03-30 20:01:07	NA	job-info-click	5	2021-03-30 20:01:17	bb28f110-9192-11eb-bc0a-0774b3a99d9c	5	2021-03-30 20:01:35	2021-03-30 20:12:35	2	3304.5	1	Racial & Gender Diversity	1	1
3306	60638a013f5de	3	2	2021-03-30 20:28:49	NA	job-info-click	5	2021-03-30 20:28:56	NULL	NA	NA	NA	NA	NA	1	Gender Diversity	0	1
3307	60638aee4788b	4	2	2021-03-30 20:32:46	NA	job-info-click	2	2021-03-30 20:33:03	NULL	NA	NA	NA	NA	NA	1	Racial & Gender Diversity	1	1
3308	60638c944830f	1	4	2021-03-30 20:39:48	NA	job-info-click	8	2021-03-30 20:40:10	21e39170-9198-11eb-a836-65b2645a0ae9	8	2021-03-30 20:40:15	2021-03-30 20:47:42	2	3308.8	1	No Diversity	0	0
3311	60638ea13ed01	1	3	2021-03-30 20:48:33	NA	job-info-click	4	2021-03-30 20:48:54	605ec9b0-9199-11eb-bd91-4d1b1139d1d1	5	2021-03-30 20:49:09	2021-03-30 20:49:09	0	3311.5	1	No Diversity	0	0
3309	60638e3e2c5c9	4	7	2021-03-30 20:46:54	NA	job-info-click	5	2021-03-30 20:49:20	6a734fe0-9199-11eb-9887-db2e14480cf4	5	2021-03-30 20:49:26	2021-03-30 21:08:00	2	3309.5	1	Racial & Gender Diversity	1	1
3312	60638ebda3e1c	4	6	2021-03-30 20:49:01	NA	job-info-click	4	2021-03-30 20:54:31	261e38a0-919a-11eb-9d49-6b01056c993e	5	2021-03-30 20:54:41	2021-03-30 20:54:41	0	3312.5	1	Racial & Gender Diversity	1	1
3314	6063939a676af	1	2	2021-03-30 21:09:46	NA	job-info-click	5	2021-03-30 21:09:59	NULL	NA	NA	NA	NA	NA	1	No Diversity	0	0
3318	6063a35027fdc	3	1	2021-03-30 22:16:48	NA	job-info-click	9	2021-03-30 22:16:59	a77d1c00-91a5-11eb-b177-b91bd09df7f4	9	2021-03-30 22:17:03	2021-03-30 22:17:03	0	3318.9	1	Gender Diversity	0	1
3319	6063a95389e98	1	3	2021-03-30 22:42:27	NA	job-info-click	9	2021-03-30 22:42:37	3be23d60-91a9-11eb-a668-c7ee68097dab	9	2021-03-30 22:42:40	2021-03-30 22:42:40	0	3319.9	1	No Diversity	0	0
3322	6063b0579a059	1	5	2021-03-30 23:12:23	NA	job-info-click	7	2021-03-30 23:13:28	b06cc930-91ad-11eb-adc5-7534c4ffbdac	8	2021-03-30 23:14:34	2021-03-30 23:14:34	0	3322.8	1	No Diversity	0	0
3323	6063b4acd4bdd	3	2	2021-03-30 23:30:52	NA	job-info-click	5	2021-03-30 23:31:00	9cc681a0-91b0-11eb-91b1-477c5a3243d4	5	2021-03-30 23:35:29	2021-03-30 23:39:21	2	3323.5	1	Gender Diversity	0	1
3325	6063b7a7a514b	1	3	2021-03-30 23:43:35	NA	job-info-click	5	2021-03-30 23:43:55	cfecfe90-91b1-11eb-8632-03052490b87c	5	2021-03-30 23:44:04	2021-03-30 23:44:04	0	3325.5	1	No Diversity	0	0
3327	6063bd42e17dc	3	3	2021-03-31 00:07:30	NA	job-info-click	5	2021-03-31 00:07:48	36b905d0-91b5-11eb-b387-597a8c7ef58d	5	2021-03-31 00:08:25	2021-03-31 00:21:46	2	3327.5	1	Gender Diversity	0	1
3329	6063be4bb5372	1	5	2021-03-31 00:11:55	NA	job-info-click	8	2021-03-31 00:12:07	bcf4c930-91b5-11eb-9307-b7ad20b2cd26	8	2021-03-31 00:12:11	2021-03-31 00:17:13	2	3329.8	1	No Diversity	0	0
3328	6063bd5d7c02c	4	8	2021-03-31 00:07:57	NA	job-info-click	9	2021-03-31 00:17:08	NULL	NA	NA	NA	NA	NA	1	Racial & Gender Diversity	1	1
3326	6063bd3129b29	3	2	2021-03-31 00:07:13	NA	job-info-click	4	2021-03-31 00:20:01	NULL	NA	NA	NA	NA	NA	1	Gender Diversity	0	1
3334	6063c35b294b9	3	2	2021-03-31 00:33:31	NA	job-info-click	5	2021-03-31 00:33:49	NULL	NA	NA	NA	NA	NA	1	Gender Diversity	0	1
3335	6063c4fda97b2	1	2	2021-03-31 00:40:29	NA	job-info-click	5	2021-03-31 00:41:11	NULL	NA	NA	NA	NA	NA	1	No Diversity	0	0
3341	6063c54e057ee	1	3	2021-03-31 00:41:50	NA	job-info-click	9	2021-03-31 00:42:09	NULL	NA	NA	NA	NA	NA	1	No Diversity	0	0
3343	6063c5d1206db	4	4	2021-03-31 00:44:01	NA	job-info-click	9	2021-03-31 00:44:04	38829420-91ba-11eb-a4ae-9d5d87cabca0	9	2021-03-31 00:44:16	2021-03-31 00:44:16	0	3343.9	1	Racial & Gender Diversity	1	1
3344	6063c830ac6bc	3	2	2021-03-31 00:54:08	NA	job-info-click	5	2021-03-31 00:54:30	NULL	NA	NA	NA	NA	NA	1	Gender Diversity	0	1
3347	6063d1295be4b	2	1	2021-03-31 01:32:25	NA	job-info-click	9	2021-03-31 01:32:48	057bf230-91c1-11eb-b70b-e9aefb7d4089	9	2021-03-31 01:32:57	2021-03-31 01:32:57	0	3347.9	1	Racial Diversity	1	0
3351	6063d5d019618	3	4	2021-03-31 01:52:16	NA	job-info-click	5	2021-03-31 01:52:26	c29a3040-91c3-11eb-af49-7f6591d4cef4	5	2021-03-31 01:52:33	2021-03-31 01:52:33	0	3351.5	1	Gender Diversity	0	1
3353	6063db7f4615e	1	5	2021-03-31 02:16:31	NA	job-info-click	1	2021-03-31 02:16:44	26307ed0-91c7-11eb-96c3-cbb3e3c37a98	1	2021-03-31 02:16:49	2021-03-31 02:30:08	2	3353.1	1	No Diversity	0	0
3354	6063e14baa744	2	2	2021-03-31 02:41:15	NA	job-info-click	5	2021-03-31 02:41:33	NULL	NA	NA	NA	NA	NA	1	Racial Diversity	1	0
3355	6063e58abdc7c	4	2	2021-03-31 02:59:22	NA	job-info-click	9	2021-03-31 02:59:38	NULL	NA	NA	NA	NA	NA	1	Racial & Gender Diversity	1	1
3356	6063e6c81a868	3	4	2021-03-31 03:04:40	NA	job-info-click	8	2021-03-31 03:10:25	a489e810-91ce-11eb-97b0-bf334a99243b	8	2021-03-31 03:10:27	2021-03-31 03:10:27	0	3356.8	1	Gender Diversity	0	1
3358	6063ec1427b94	2	3	2021-03-31 03:27:16	NA	job-info-click	5	2021-03-31 03:27:30	0ee56a40-91d1-11eb-a3f6-01e25096d0fc	5	2021-03-31 03:27:44	2021-03-31 03:27:44	0	3358.5	1	Racial Diversity	1	0
3363	6063f4889eaa9	4	1	2021-03-31 04:03:20	NA	job-info-click	9	2021-03-31 04:03:34	19352eb0-91d6-11eb-92e6-dba03361eadc	9	2021-03-31 04:03:49	2021-03-31 04:03:49	0	3363.9	1	Racial & Gender Diversity	1	1
3364	6063fb7fdde6d	1	5	2021-03-31 04:33:03	NA	job-info-click	5	2021-03-31 04:33:18	462a8a10-91da-11eb-9e49-971a3642b73d	5	2021-03-31 04:33:43	2021-03-31 04:33:43	0	3364.5	1	No Diversity	0	0
3366	6064031f82998	2	1	2021-03-31 05:05:35	NA	job-info-click	9	2021-03-31 05:05:48	c39a9800-91de-11eb-94b1-373785f404d0	9	2021-03-31 05:05:51	2021-03-31 05:05:51	0	3366.9	1	Racial Diversity	1	0
3367	6064041534f05	3	3	2021-03-31 05:09:41	NA	job-info-click	5	2021-03-31 05:10:01	5d5f5740-91df-11eb-bb1a-991e76626d0d	5	2021-03-31 05:10:09	2021-03-31 05:10:09	0	3367.5	1	Gender Diversity	0	1
3405	60641b9c58ffb	4	3	2021-03-31 06:50:04	NA	job-info-click	9	2021-03-31 06:50:21	5ea5e000-91ed-11eb-868e-07cfc939a9a0	9	2021-03-31 06:50:24	2021-03-31 06:50:24	0	3405.9	1	Racial & Gender Diversity	1	1
3420	60642e633acd0	4	5	2021-03-31 08:10:11	NA	job-info-click	5	2021-03-31 08:10:23	8c3884d0-91f8-11eb-9837-276116161d45	5	2021-03-31 08:10:25	2021-03-31 08:13:05	2	3420.5	1	Racial & Gender Diversity	1	1
3421	6064315f03399	2	3	2021-03-31 08:22:55	NA	job-info-click	5	2021-03-31 08:24:15	NULL	NA	NA	NA	NA	NA	1	Racial Diversity	1	0
3422	60643b2940e3c	3	1	2021-03-31 09:04:41	NA	job-info-click	9	2021-03-31 09:04:59	NULL	NA	NA	NA	NA	NA	1	Gender Diversity	0	1
3426	6064624716206	4	4	2021-03-31 11:51:35	NA	job-info-click	5	2021-03-31 11:51:51	8ede03a0-9217-11eb-b6d0-eb742f75cd03	5	2021-03-31 11:52:24	2021-03-31 11:52:24	0	3426.5	1	Racial & Gender Diversity	1	1
3427	6064658aa4803	2	4	2021-03-31 12:05:30	NA	job-info-click	8	2021-03-31 12:05:44	6d78fbc0-9219-11eb-9079-23898b82744e	8	2021-03-31 12:05:47	2021-03-31 12:13:35	2	3427.8	1	Racial Diversity	1	0
3432	60647002a793c	2	1	2021-03-31 12:50:10	NA	job-info-click	5	2021-03-31 12:50:39	b5389360-921f-11eb-ba1d-c7bad14c4d28	5	2021-03-31 12:50:44	2021-03-31 12:50:44	0	3432.5	1	Racial Diversity	1	0
3434	60647d5a913ca	4	1	2021-03-31 13:47:06	NA	job-info-click	9	2021-03-31 13:47:27	a85aa740-9227-11eb-87c9-1dbf63b3dea1	9	2021-03-31 13:47:39	2021-03-31 13:47:39	0	3434.9	1	Racial & Gender Diversity	1	1
3436	6064851c3250a	4	2	2021-03-31 14:20:12	NA	job-info-click	9	2021-03-31 14:20:19	3a7e5900-922c-11eb-ab97-a592dc36cb48	9	2021-03-31 14:20:22	2021-03-31 14:23:58	2	3436.9	1	Racial & Gender Diversity	1	1
3441	60648f8ec5d16	2	5	2021-03-31 15:04:46	NA	job-info-click	8	2021-03-31 15:05:07	7da65d80-9232-11eb-a966-8b771d42432d	8	2021-03-31 15:05:11	2021-03-31 15:05:11	0	3441.8	1	Racial Diversity	1	0
3442	606494fe9963b	4	2	2021-03-31 15:27:58	NA	job-info-click	5	2021-03-31 15:28:22	NULL	NA	NA	NA	NA	NA	1	Racial & Gender Diversity	1	1
3446	606497a420ff0	2	6	2021-03-31 15:39:16	NA	job-info-click	6	2021-03-31 15:39:33	59ba5270-9237-11eb-b875-99ca2f8b8a86	6	2021-03-31 15:39:59	2021-03-31 15:51:41	2	3446.6	1	Racial Diversity	1	0
3447	6064983f296b6	3	3	2021-03-31 15:41:51	NA	job-info-click	7	2021-03-31 15:42:17	ba3bcb30-9237-11eb-9f96-b1a65d515d84	7	2021-03-31 15:42:41	2021-03-31 15:42:41	0	3447.7	1	Gender Diversity	0	1
3448	60649b7d32a0b	2	5	2021-03-31 15:55:41	NA	job-info-click	7	2021-03-31 15:55:57	9c2981c0-9239-11eb-b48c-a588e63d089f	7	2021-03-31 15:56:09	2021-03-31 16:07:17	2	3448.7	1	Racial Diversity	1	0
3449	60649f314ba8e	3	3	2021-03-31 16:11:29	NA	job-info-click	2	2021-03-31 16:12:06	e5237110-923b-11eb-80ff-b7aa1618db16	2	2021-03-31 16:12:30	2021-03-31 16:12:30	0	3449.2	1	Gender Diversity	0	1
3450	6064a08ce3b92	2	1	2021-03-31 16:17:16	NA	job-info-click	7	2021-03-31 16:17:31	9a7c2500-923c-11eb-9e23-85762af475be	7	2021-03-31 16:17:35	2021-03-31 16:17:35	0	3450.7	1	Racial Diversity	1	0
3451	6064a56d383ad	2	1	2021-03-31 16:38:05	NA	job-info-click	7	2021-03-31 16:38:17	820ed6a0-923f-11eb-af15-7bdc32776f70	7	2021-03-31 16:38:22	2021-03-31 16:38:22	0	3451.7	1	Racial Diversity	1	0
3452	6064a94eb6186	3	1	2021-03-31 16:54:38	NA	job-info-click	6	2021-03-31 16:55:00	d94eecd0-9241-11eb-a230-9f4834a80667	6	2021-03-31 16:55:08	2021-03-31 16:55:08	0	3452.6	1	Gender Diversity	0	1
3455	6064aaff2041d	4	5	2021-03-31 17:01:51	NA	job-info-click	4	2021-03-31 17:03:24	0a1ce2e0-9243-11eb-8382-3b9fd1fd5a6c	5	2021-03-31 17:03:39	2021-03-31 17:15:11	2	3455.5	1	Racial & Gender Diversity	1	1
3456	6064ab9f449f4	2	1	2021-03-31 17:04:31	NA	job-info-click	2	2021-03-31 17:05:39	667a59c0-9243-11eb-9578-3ba5406e9dc8	8	2021-03-31 17:06:14	2021-03-31 17:06:14	0	3456.8	1	Racial Diversity	1	0
3458	6064ac528c0d8	4	5	2021-03-31 17:07:30	NA	job-info-click	7	2021-03-31 17:07:54	a688b240-9243-11eb-90c8-a7ab83f501f9	7	2021-03-31 17:08:01	2021-03-31 17:08:01	0	3458.7	1	Racial & Gender Diversity	1	1
3459	6064acb3a1933	4	4	2021-03-31 17:09:07	NA	job-info-click	7	2021-03-31 17:09:13	d549ce40-9243-11eb-9c2f-fb9983ca63d1	7	2021-03-31 17:09:20	2021-03-31 17:09:20	0	3459.7	1	Racial & Gender Diversity	1	1
3461	6064adc471ba6	2	1	2021-03-31 17:13:40	NA	job-info-click	7	2021-03-31 17:13:51	NULL	NA	NA	NA	NA	NA	1	Racial Diversity	1	0
3462	6064af0025933	3	3	2021-03-31 17:18:56	NA	job-info-click	5	2021-03-31 17:19:09	39a58b80-9245-11eb-b12d-19112bdb8b25	5	2021-03-31 17:19:18	2021-03-31 17:19:18	0	3462.5	1	Gender Diversity	0	1
3463	6064af93852b3	2	3	2021-03-31 17:21:23	NA	job-info-click	2	2021-03-31 17:21:30	bb25a160-9245-11eb-9352-99553ed82184	7	2021-03-31 17:22:55	2021-03-31 17:22:55	0	3463.7	1	Racial Diversity	1	0
3468	6064b44153f97	2	1	2021-03-31 17:41:21	NA	job-info-click	9	2021-03-31 17:41:39	NULL	NA	NA	NA	NA	NA	1	Racial Diversity	1	0
3469	6064b47cf2388	3	3	2021-03-31 17:42:20	NA	job-info-click	6	2021-03-31 17:43:03	9a5a0040-9248-11eb-ae1c-a7967aa7b1ec	6	2021-03-31 17:43:28	2021-03-31 17:43:28	0	3469.6	1	Gender Diversity	0	1
3467	6064b1a608555	4	10	2021-03-31 17:30:14	NA	job-info-click	5	2021-03-31 17:43:57	2a3dd9d0-9989-11eb-92fc-9f5603d1385a	5	2021-04-09 23:13:16	2021-04-09 23:16:59	2	3467.5	1	Racial & Gender Diversity	1	1
3470	6064b896b7d08	2	2	2021-03-31 17:59:50	NA	job-info-click	1	2021-03-31 18:00:20	NULL	NA	NA	NA	NA	NA	1	Racial Diversity	1	0
3472	6064c2511c7e2	2	5	2021-03-31 18:41:21	NA	job-info-click	8	2021-03-31 18:46:44	7d5494b0-9251-11eb-b076-9f105cf7ff8e	8	2021-03-31 18:47:05	2021-03-31 18:57:04	2	3472.8	1	Racial Diversity	1	0
3473	6064c5bb4ee0f	4	2	2021-03-31 18:55:55	NA	job-info-click	3	2021-03-31 18:56:16	NULL	NA	NA	NA	NA	NA	1	Racial & Gender Diversity	1	1
3479	6064cbce177a2	2	7	2021-03-31 19:21:50	NA	job-info-click	2	2021-03-31 19:22:11	7d6cad40-9256-11eb-b5bb-1d4918b8eeda	8	2021-03-31 19:22:53	2021-03-31 19:28:39	2	3479.8	1	Racial Diversity	1	0
3483	6064cde60eb01	3	3	2021-03-31 19:30:46	NA	job-info-click	8	2021-03-31 19:30:56	a2139540-9257-11eb-865e-85aab8ec06fb	8	2021-03-31 19:31:04	2021-03-31 19:31:04	0	3483.8	1	Gender Diversity	0	1
3484	6064d82352f82	2	5	2021-03-31 20:14:27	NA	job-info-click	4	2021-03-31 20:15:05	d4173040-925d-11eb-89c4-17c8d4589587	5	2021-03-31 20:15:25	2021-03-31 20:18:39	2	3484.5	1	Racial Diversity	1	0
3485	6064de64ba81c	4	8	2021-03-31 20:41:08	NA	job-info-click	5	2021-03-31 20:41:28	83bc4580-97be-11eb-8dd3-83841b391b58	5	2021-04-07 16:30:07	2021-04-07 16:30:07	0	3485.5	1	Racial & Gender Diversity	1	1
3488	6064e0a0f3ec6	4	5	2021-03-31 20:50:40	NA	job-info-click	2	2021-03-31 20:50:59	ceb554a0-9262-11eb-b032-27ba3b6204c5	2	2021-03-31 20:51:03	2021-03-31 21:15:48	2	3488.2	1	Racial & Gender Diversity	1	1
3489	6064e76b0be3c	4	3	2021-03-31 21:19:39	NA	job-info-click	7	2021-03-31 21:20:09	e31f58d0-9266-11eb-abb4-874c6358ea86	7	2021-03-31 21:20:15	2021-03-31 21:20:15	0	3489.7	1	Racial & Gender Diversity	1	1
3490	6064eb7c7da26	2	2	2021-03-31 21:37:00	NA	job-info-click	9	2021-03-31 21:37:32	4e8b9920-9269-11eb-8aec-bdafe79f9fdb	9	2021-03-31 21:37:35	2021-03-31 21:52:17	2	3490.9	1	Racial Diversity	1	0
3491	6064ee01da767	4	3	2021-03-31 21:47:45	NA	job-info-click	1	2021-03-31 21:48:06	cbb2ef60-926a-11eb-9021-51d257493c1d	1	2021-03-31 21:48:14	2021-03-31 21:48:14	0	3491.1	1	Racial & Gender Diversity	1	1
3492	6064f043037eb	4	2	2021-03-31 21:57:23	NA	job-info-click	5	2021-03-31 21:58:24	49f3bcc0-926c-11eb-9551-13fdd2cedd40	5	2021-03-31 21:58:55	2021-03-31 21:58:55	0	3492.5	1	Racial & Gender Diversity	1	1
3497	606502ff19da0	2	3	2021-03-31 23:17:19	NA	job-info-click	6	2021-03-31 23:17:37	4c266f70-9277-11eb-885b-cdf3d665fc4c	6	2021-03-31 23:17:44	2021-03-31 23:17:44	0	3497.6	1	Racial Diversity	1	0
3498	60650325e3fc1	4	5	2021-03-31 23:17:57	NA	job-info-click	7	2021-03-31 23:18:28	6bd2a580-9277-11eb-a807-59046e1777a3	7	2021-03-31 23:18:37	2021-03-31 23:27:53	2	3498.7	1	Racial & Gender Diversity	1	1
3499	60650884d2aec	3	1	2021-03-31 23:40:52	NA	job-info-click	5	2021-03-31 23:41:11	9927fe20-927a-11eb-b377-1b5446909ded	5	2021-03-31 23:41:21	2021-03-31 23:41:21	0	3499.5	1	Gender Diversity	0	1
3500	60650aefbe351	2	3	2021-03-31 23:51:11	NA	job-info-click	2	2021-03-31 23:51:37	0e5b4dd0-927c-11eb-b811-ab302527b0e5	2	2021-03-31 23:51:47	2021-03-31 23:51:47	0	3500.2	1	Racial Diversity	1	0
3501	60650c8e71854	3	1	2021-03-31 23:58:06	NA	job-info-click	6	2021-03-31 23:58:22	0602bd50-927d-11eb-9e58-4b6df890e711	2	2021-03-31 23:58:43	2021-03-31 23:58:43	0	3501.2	1	Gender Diversity	0	1
3502	60650d462091e	4	1	2021-04-01 00:01:10	NA	job-info-click	7	2021-04-01 00:01:21	66f6f470-927d-11eb-a5b9-59677179cd12	7	2021-04-01 00:01:26	2021-04-01 00:01:26	0	3502.7	1	Racial & Gender Diversity	1	1
3504	60650e9c07053	2	1	2021-04-01 00:06:52	NA	job-info-click	4	2021-04-01 00:07:07	3468bf40-927e-11eb-a5a0-c76b3340c501	4	2021-04-01 00:07:10	2021-04-01 00:07:10	0	3504.4	1	Racial Diversity	1	0
3511	60650f77b5f9b	2	8	2021-04-01 00:10:31	NA	job-info-click	5	2021-04-01 00:10:52	c883ec90-927e-11eb-8e8e-7321672bf185	5	2021-04-01 00:11:19	2021-04-01 00:22:34	2	3511.5	1	Racial Diversity	1	0
3512	6065115fa5aa2	2	5	2021-04-01 00:18:39	NA	job-info-click	5	2021-04-01 00:19:25	0c363e80-9280-11eb-b266-d1d511e4ecc6	5	2021-04-01 00:20:22	2021-04-01 00:40:36	2	3512.5	1	Racial Diversity	1	0
3513	6065160e8a216	3	5	2021-04-01 00:38:38	NA	job-info-click	2	2021-04-01 00:39:01	b08ef620-9282-11eb-b6da-59102df6f4c2	2	2021-04-01 00:39:17	2021-04-01 00:50:22	2	3513.2	1	Gender Diversity	0	1
3514	606518d14bee2	2	2	2021-04-01 00:50:25	NA	job-info-click	2	2021-04-01 00:50:51	NULL	NA	NA	NA	NA	NA	1	Racial Diversity	1	0
3517	60651deea81ba	3	3	2021-04-01 01:12:14	NA	job-info-click	7	2021-04-01 01:12:32	58eed140-9287-11eb-bff1-abfe9469e6bc	7	2021-04-01 01:12:37	2021-04-01 01:12:37	0	3517.7	1	Gender Diversity	0	1
3518	60651f6d41eed	2	5	2021-04-01 01:18:37	NA	job-info-click	2	2021-04-01 01:18:47	3bc10ea0-9288-11eb-af7d-f78c23b3f2b3	2	2021-04-01 01:18:58	2021-04-01 01:31:08	2	3518.2	1	Racial Diversity	1	0
3522	606521f9eba67	2	2	2021-04-01 01:29:29	NA	job-info-click	6	2021-04-01 01:29:49	NULL	NA	NA	NA	NA	NA	1	Racial Diversity	1	0
3523	6065224975400000	3	1	2021-04-01 01:30:49	NA	job-info-click	2	2021-04-01 01:31:02	f5ca6f00-9289-11eb-bb10-4562e96e6cff	2	2021-04-01 01:31:19	2021-04-01 01:31:19	0	3523.2	1	Gender Diversity	0	1
3524	60652609516f6	3	4	2021-04-01 01:46:49	NA	job-info-click	4	2021-04-01 01:47:11	2ef38b90-928c-11eb-9b28-3325940c0841	4	2021-04-01 01:47:14	2021-04-01 01:54:44	2	3524.4	1	Gender Diversity	0	1
3525	606526cb2a69a	4	4	2021-04-01 01:50:03	NA	job-info-click	6	2021-04-01 01:50:32	a8002540-928c-11eb-b4ef-2fe0ea95476d	6	2021-04-01 01:50:37	2021-04-01 01:50:37	0	3525.6	1	Racial & Gender Diversity	1	1
3526	6065283c9b57c	2	5	2021-04-01 01:56:12	NA	job-info-click	9	2021-04-01 01:56:29	7b3bef80-928d-11eb-b021-13ad7826be57	9	2021-04-01 01:56:32	2021-04-01 02:09:28	2	3526.9	1	Racial Diversity	1	0
3527	6065287f54e76	4	1	2021-04-01 01:57:19	NA	job-info-click	2	2021-04-01 01:57:38	ad977a60-928d-11eb-b514-8b07a3958e73	2	2021-04-01 01:57:56	2021-04-01 01:57:56	0	3527.2	1	Racial & Gender Diversity	1	1
3528	606528be2e0b0	4	1	2021-04-01 01:58:22	NA	job-info-click	2	2021-04-01 01:58:29	c5425560-928d-11eb-beb9-2528a5209fba	2	2021-04-01 01:58:36	2021-04-01 01:58:36	0	3528.2	1	Racial & Gender Diversity	1	1
3529	60652981b6052	3	4	2021-04-01 02:01:37	NA	job-info-click	7	2021-04-01 02:02:01	53c089f0-928e-11eb-812c-2dd12063b09f	7	2021-04-01 02:02:35	2021-04-01 02:02:35	0	3529.7	1	Gender Diversity	0	1
3530	60652aa608771	2	3	2021-04-01 02:06:30	NA	job-info-click	6	2021-04-01 02:06:42	efe7a7f0-928e-11eb-834c-dbfa9a6b4415	6	2021-04-01 02:06:57	2021-04-01 02:06:57	0	3530.6	1	Racial Diversity	1	0
3531	60652b8636d4e	2	2	2021-04-01 02:10:14	NA	job-info-click	8	2021-04-01 02:11:25	NULL	NA	NA	NA	NA	NA	1	Racial Diversity	1	0
3533	606533c8e9997	3	3	2021-04-01 02:45:28	NA	job-info-click	8	2021-04-01 02:45:50	62a7db70-9294-11eb-806f-79cb937417ed	8	2021-04-01 02:45:57	2021-04-01 02:45:57	0	3533.8	1	Gender Diversity	0	1
3535	6065393755239	2	2	2021-04-01 03:08:39	NA	job-info-click	5	2021-04-01 03:09:13	a429a4f0-9297-11eb-8cf9-c3d2b8957c6a	5	2021-04-01 03:09:15	2021-04-01 03:15:05	2	3535.5	1	Racial Diversity	1	0
3536	60653af88ecea	4	3	2021-04-01 03:16:08	NA	job-info-click	6	2021-04-01 03:16:25	af80a280-9298-11eb-a88e-bb98c1ae403d	6	2021-04-01 03:16:44	2021-04-01 03:16:44	0	3536.6	1	Racial & Gender Diversity	1	1
3537	60653d56b5f4c	3	2	2021-04-01 03:26:14	NA	job-info-click	2	2021-04-01 03:27:06	NULL	NA	NA	NA	NA	NA	1	Gender Diversity	0	1
3538	60653e7a034ed	2	3	2021-04-01 03:31:06	NA	job-info-click	7	2021-04-01 03:31:40	e762a700-929a-11eb-b32b-a355a13f539c	7	2021-04-01 03:32:36	2021-04-01 03:32:36	0	3538.7	1	Racial Diversity	1	0
3539	60653eb5aee15	4	6	2021-04-01 03:32:05	NA	job-info-click	9	2021-04-01 03:32:39	eb473c20-929a-11eb-9bc8-c742b06711e9	9	2021-04-01 03:32:43	2021-04-01 04:58:15	2	3539.9	1	Racial & Gender Diversity	1	1
3540	606547ff0ae89	2	3	2021-04-01 04:11:43	NA	job-info-click	9	2021-04-01 04:12:05	741c75b0-92a0-11eb-8ec0-6b3dd813bd2a	9	2021-04-01 04:12:20	2021-04-01 04:12:20	0	3540.9	1	Racial Diversity	1	0
3541	606548626c760	3	3	2021-04-01 04:13:22	NA	job-info-click	7	2021-04-01 04:13:36	a7794840-92a0-11eb-8e9c-bd699537cf00	7	2021-04-01 04:13:46	2021-04-01 04:13:46	0	3541.7	1	Gender Diversity	0	1
3542	60654b6f9b345	4	2	2021-04-01 04:26:23	NA	job-info-click	7	2021-04-01 04:26:44	NULL	NA	NA	NA	NA	NA	1	Racial & Gender Diversity	1	1
3544	60655c676743b	2	5	2021-04-01 05:38:47	NA	job-info-click	7	2021-04-01 05:39:16	9c5160a0-92ac-11eb-9820-efc4442384d8	7	2021-04-01 05:39:21	2021-04-01 05:45:42	2	3544.7	1	Racial Diversity	1	0
3548	60656d5630909	3	3	2021-04-01 06:51:02	NA	job-info-click	9	2021-04-01 06:51:59	c4564560-92b6-11eb-8133-a7ef61e4fd7b	9	2021-04-01 06:52:04	2021-04-01 06:52:04	0	3548.9	1	Gender Diversity	0	1
3550	60656f5d8a7e5	4	5	2021-04-01 06:59:41	NA	job-info-click	4	2021-04-01 06:59:53	e1429140-92b7-11eb-bd6f-c780f0fa87f4	5	2021-04-01 07:00:02	2021-04-01 07:03:14	2	3550.5	1	Racial & Gender Diversity	1	1
3556	60657d8b3fab0	4	5	2021-04-01 08:00:11	NA	job-info-click	7	2021-04-01 08:00:22	52c384b0-92c0-11eb-8568-69512ee02505	7	2021-04-01 08:00:28	2021-04-01 08:08:20	2	3556.7	1	Racial & Gender Diversity	1	1
3560	606586fc51ea5	2	2	2021-04-01 08:40:28	NA	job-info-click	6	2021-04-01 08:40:35	NULL	NA	NA	NA	NA	NA	1	Racial Diversity	1	0
3561	606592670c984	4	1	2021-04-01 09:29:11	NA	job-info-click	7	2021-04-01 09:29:27	d54e1e60-92cc-11eb-a77d-dbd7d482f78c	7	2021-04-01 09:30:01	2021-04-01 09:30:01	0	3561.7	1	Racial & Gender Diversity	1	1
3562	606593731933e	4	7	2021-04-01 09:33:39	NA	job-info-click	2	2021-04-01 09:53:25	1ae3aaa0-92d0-11eb-81ca-57fce8c2070d	2	2021-04-01 09:53:26	2021-04-01 10:11:33	2	3562.2	1	Racial & Gender Diversity	1	1
3563	6065a53f16d44	4	10	2021-04-01 10:49:35	NA	job-info-click	9	2021-04-01 10:49:53	88769000-92d8-11eb-bc13-83d7d41d6499	8	2021-04-01 10:53:46	2021-04-01 10:53:46	0	3563.8	1	Racial & Gender Diversity	1	1
3566	6065ccbe2e9b2	2	10	2021-04-01 13:38:06	NA	job-info-click	8	2021-04-01 13:38:55	adb87cc0-92ef-11eb-84ea-d37e3442cae1	2	2021-04-01 13:39:27	2021-04-01 13:47:05	2	3566.2	1	Racial Diversity	1	0
3567	6065d0cb89735	2	6	2021-04-01 13:55:23	NA	job-info-click	5	2021-04-01 13:55:46	f6a99f50-92f1-11eb-a936-19bd5834406b	5	2021-04-01 13:55:48	2021-04-01 14:01:44	2	3567.5	1	Racial Diversity	1	0
3565	6065cb21c0c9f	4	7	2021-04-01 13:31:13	NA	job-info-click	7	2021-04-01 14:00:04	922d25d0-92f2-11eb-8830-dd620c34838b	7	2021-04-01 14:00:09	2021-04-01 14:00:09	0	3565.7	1	Racial & Gender Diversity	1	1
3572	6065d4ae1979c	4	3	2021-04-01 14:11:58	NA	job-info-click	8	2021-04-01 14:12:18	4b4ee8c0-92f4-11eb-a7a6-a97538b81739	8	2021-04-01 14:12:29	2021-04-01 14:12:29	0	3572.8	1	Racial & Gender Diversity	1	1
3571	6065d4966291a	1	3	2021-04-01 14:11:34	NA	job-info-click	9	2021-04-01 14:16:03	d3b4f690-92f4-11eb-b422-773879313ce6	9	2021-04-01 14:16:18	2021-04-01 14:16:18	0	3571.9	1	No Diversity	0	0
3574	6065e33e36eda	4	1	2021-04-01 15:14:06	NA	job-info-click	2	2021-04-01 15:14:10	NULL	NA	NA	NA	NA	NA	1	Racial & Gender Diversity	1	1
3576	6065eb25a4659	1	5	2021-04-01 15:47:49	NA	job-info-click	5	2021-04-01 15:48:07	a9cbb600-9301-11eb-9eb5-b7d38885d9c7	5	2021-04-01 15:48:11	2021-04-01 15:52:32	2	3576.5	1	No Diversity	0	0
3578	6065f605c78b0	1	5	2021-04-01 16:34:13	NA	job-info-click	9	2021-04-01 16:34:21	1dbd38c0-9308-11eb-8e28-377ae0e5c9b1	9	2021-04-01 16:34:23	2021-04-01 16:44:28	2	3578.9	1	No Diversity	0	0
3580	6065fb31cc849	3	3	2021-04-01 16:56:17	NA	job-info-click	1	2021-04-01 16:56:32	392371f0-930b-11eb-b22f-676b2cc757ac	1	2021-04-01 16:56:37	2021-04-01 16:56:37	0	3580.1	1	Gender Diversity	0	1
3581	6065fc2609f29	2	5	2021-04-01 17:00:22	NA	job-info-click	2	2021-04-01 17:00:47	cfd0f970-930b-11eb-b9fa-8721cdbb6a50	2	2021-04-01 17:00:50	2021-04-01 17:00:50	0	3581.2	1	Racial Diversity	1	0
3582	6065fef3aa570	4	3	2021-04-01 17:12:19	NA	job-info-click	7	2021-04-01 17:12:43	83d48c40-930d-11eb-8156-15895112b43c	7	2021-04-01 17:13:02	2021-04-01 17:13:02	0	3582.7	1	Racial & Gender Diversity	1	1
3583	6066016628dee	4	3	2021-04-01 17:22:46	NA	job-info-click	8	2021-04-01 17:23:16	NULL	NA	NA	NA	NA	NA	1	Racial & Gender Diversity	1	1
3584	60660471bdd75	2	5	2021-04-01 17:35:45	NA	job-info-click	6	2021-04-01 17:36:42	d6fe2620-9310-11eb-9d83-f3918832fcae	7	2021-04-01 17:36:50	2021-04-01 17:47:56	2	3584.7	1	Racial Diversity	1	0
3585	60660c225a185	3	3	2021-04-01 18:08:34	NA	job-info-click	6	2021-04-01 18:08:53	54074020-9315-11eb-b48d-4bac26472315	6	2021-04-01 18:08:57	2021-04-01 18:08:57	0	3585.6	1	Gender Diversity	0	1
3586	60661458a4ecc	3	5	2021-04-01 18:43:36	NA	job-info-click	7	2021-04-01 18:43:57	3a7c1610-931a-11eb-bebb-f1010a55997f	7	2021-04-01 18:44:02	2021-04-01 18:44:02	0	3586.7	1	Gender Diversity	0	1
3587	606614c71575f	4	2	2021-04-01 18:45:27	NA	job-info-click	5	2021-04-01 18:45:45	NULL	NA	NA	NA	NA	NA	1	Racial & Gender Diversity	1	1
3588	606616550ee2f	2	5	2021-04-01 18:52:05	NA	job-info-click	7	2021-04-01 18:52:21	6c0b30d0-931b-11eb-9371-c902495fa75f	7	2021-04-01 18:52:35	2021-04-01 18:58:36	2	3588.7	1	Racial Diversity	1	0
3590	606620cd170ea	3	3	2021-04-01 19:36:45	NA	job-info-click	2	2021-04-01 19:37:28	c7d5dbf0-9321-11eb-b1df-05ec5ffff970	1	2021-04-01 19:38:06	2021-04-01 19:38:06	0	3590.1	1	Gender Diversity	0	1
3594	606624d106d58	4	1	2021-04-01 19:53:53	NA	job-info-click	1	2021-04-01 19:54:55	360bc850-9324-11eb-ac27-719d3bd51816	1	2021-04-01 19:55:29	2021-04-01 19:55:29	0	3594.1	1	Racial & Gender Diversity	1	1
3596	606633ab1d2c7	3	8	2021-04-01 20:57:15	NA	job-info-click	4	2021-04-01 20:57:49	312404d0-932e-11eb-a1c7-11da5fb70a03	4	2021-04-01 21:06:56	2021-04-01 21:06:56	0	3596.4	1	Gender Diversity	0	1
3597	606633caf0b82	4	1	2021-04-01 20:57:46	NA	job-info-click	8	2021-04-01 20:57:56	f2ee92f0-932c-11eb-9386-6ff03e7ef651	8	2021-04-01 20:58:02	2021-04-01 20:58:02	0	3597.8	1	Racial & Gender Diversity	1	1
3599	6066370f6b220	3	6	2021-04-01 21:11:43	NA	job-info-click	7	2021-04-01 21:12:37	NULL	NA	NA	NA	NA	NA	1	Gender Diversity	0	1
3600	6066393ab5baf	2	2	2021-04-01 21:20:58	NA	job-info-click	1	2021-04-01 21:21:17	351730c0-9330-11eb-ac99-f30026f52281	1	2021-04-01 21:21:22	2021-04-01 21:21:22	0	3600.1	1	Racial Diversity	1	0
3602	6066423eacef4	4	6	2021-04-01 21:59:26	NA	job-info-click	2	2021-04-01 22:01:48	335a2040-9336-11eb-9b40-25daeb533ec5	8	2021-04-01 22:04:16	2021-04-01 22:34:45	2	3602.8	1	Racial & Gender Diversity	1	1
3603	606643c7d2387	2	7	2021-04-01 22:05:59	NA	job-info-click	4	2021-04-01 22:06:31	85e3d770-9336-11eb-be5d-a3084d39a543	4	2021-04-01 22:06:34	2021-04-01 22:13:24	2	3603.4	1	Racial Diversity	1	0
3604	606649526b396	1	3	2021-04-01 22:29:38	NA	job-info-click	8	2021-04-01 22:29:47	c5709260-9339-11eb-bc9f-ab26e03efa46	8	2021-04-01 22:29:49	2021-04-01 22:29:49	0	3604.8	1	No Diversity	0	0
3605	60664b45af87c	3	5	2021-04-01 22:37:57	NA	job-info-click	9	2021-04-01 22:38:24	09b4c4a0-933b-11eb-b31a-c97389dbdaaf	9	2021-04-01 22:38:54	2021-04-01 22:55:23	2	3605.9	1	Gender Diversity	0	1
3606	60664ead52d4e	4	2	2021-04-01 22:52:29	NA	job-info-click	2	2021-04-01 22:53:01	NULL	NA	NA	NA	NA	NA	1	Racial & Gender Diversity	1	1
3610	606663681e2c9	3	3	2021-04-02 00:20:56	NA	job-info-click	2	2021-04-02 00:29:52	953f82e0-934a-11eb-a9d7-bf835ee23a0f	2	2021-04-02 00:30:10	2021-04-02 00:30:10	0	3610.2	1	Gender Diversity	0	1
3611	6066695363763	2	2	2021-04-02 00:46:11	NA	job-info-click	9	2021-04-02 00:46:24	dc01fe10-934c-11eb-93ec-d1ce647ca3e7	9	2021-04-02 00:46:28	2021-04-02 00:55:50	2	3611.9	1	Racial Diversity	1	0
3618	6066796617b1b	2	2	2021-04-02 01:54:46	NA	job-info-click	4	2021-04-02 01:55:26	NULL	NA	NA	NA	NA	NA	1	Racial Diversity	1	0
3619	6066798732bec	3	3	2021-04-02 01:55:19	NA	job-info-click	8	2021-04-02 01:56:22	a972a940-9356-11eb-a335-41e71923867d	8	2021-04-02 01:56:38	2021-04-02 01:56:38	0	3619.8	1	Gender Diversity	0	1
3620	60667e204d0b0	4	3	2021-04-02 02:14:56	NA	job-info-click	7	2021-04-02 02:15:19	4e3d0b60-9359-11eb-ba44-9b6e300e4b99	7	2021-04-02 02:15:33	2021-04-02 02:15:33	0	3620.7	1	Racial & Gender Diversity	1	1
3621	60668bc77cca0	3	2	2021-04-02 03:13:11	NA	job-info-click	5	2021-04-02 03:14:14	NULL	NA	NA	NA	NA	NA	1	Gender Diversity	0	1
3623	6066a13a42159	3	3	2021-04-02 04:44:42	NA	job-info-click	8	2021-04-02 04:44:57	2fa1f3f0-936e-11eb-97ee-0328da28f3b3	8	2021-04-02 04:45:01	2021-04-02 04:45:01	0	3623.8	1	Gender Diversity	0	1
3624	6066a3c5f2fe7	2	9	2021-04-02 04:55:33	NA	job-info-click	7	2021-04-02 04:55:54	6dee0680-9374-11eb-9b72-1b45e2ecf306	7	2021-04-02 05:29:43	2021-04-02 05:29:43	0	3624.7	1	Racial Diversity	1	0
3625	6066a8860f7c3	4	1	2021-04-02 05:15:50	NA	job-info-click	1	2021-04-02 05:16:13	90e67f80-9372-11eb-8a4d-ab986741b50b	1	2021-04-02 05:16:23	2021-04-02 05:16:23	0	3625.1	1	Racial & Gender Diversity	1	1
3626	6066abbb2dd6d	4	1	2021-04-02 05:29:31	NA	job-info-click	9	2021-04-02 05:29:42	NULL	NA	NA	NA	NA	NA	1	Racial & Gender Diversity	1	1
3627	6066af30bf836	3	5	2021-04-02 05:44:16	NA	job-info-click	7	2021-04-02 05:44:24	7f350c30-9376-11eb-b279-354b27a96bd6	7	2021-04-02 05:44:31	2021-04-02 05:58:20	2	3627.7	1	Gender Diversity	0	1
3629	6066c188381a4	2	3	2021-04-02 07:02:32	NA	job-info-click	7	2021-04-02 07:03:09	839157c0-9381-11eb-b9fc-c32246005845	7	2021-04-02 07:03:23	2021-04-02 07:03:23	0	3629.7	1	Racial Diversity	1	0
3630	6066c79c8a0ad	3	7	2021-04-02 07:28:28	NA	job-info-click	7	2021-04-02 07:28:57	16e3acc0-9386-11eb-8802-5b7dd21b131e	7	2021-04-02 07:36:08	2021-04-02 07:36:08	0	3630.7	1	Gender Diversity	0	1
3631	6066cc7b129f9	4	4	2021-04-02 07:49:15	NA	job-info-click	2	2021-04-02 07:49:36	NULL	NA	NA	NA	NA	NA	1	Racial & Gender Diversity	1	1
3632	6066d1da570cf	2	5	2021-04-02 08:12:10	NA	job-info-click	8	2021-04-02 08:12:49	3ab55050-938b-11eb-9923-096d20942fb6	8	2021-04-02 08:12:55	2021-04-02 08:24:53	2	3632.8	1	Racial Diversity	1	0
3633	6066d2a06b498	1	1	2021-04-02 08:15:28	NA	job-info-click	9	2021-04-02 08:15:46	NULL	NA	NA	NA	NA	NA	1	No Diversity	0	0
3635	6066ec1eb9309	2	3	2021-04-02 10:04:14	NA	job-info-click	9	2021-04-02 10:04:38	d84f46c0-939a-11eb-94e8-13c8cd77df78	9	2021-04-02 10:04:42	2021-04-02 10:04:42	0	3635.9	1	Racial Diversity	1	0
3638	60671a21e31c3	2	5	2021-04-02 13:20:33	NA	job-info-click	5	2021-04-02 13:20:52	418c7500-93b6-11eb-8db0-0dd42718f116	5	2021-04-02 13:20:55	2021-04-02 13:26:16	2	3638.5	1	Racial Diversity	1	0
3639	60673971e2044	4	3	2021-04-02 15:34:09	NA	job-info-click	9	2021-04-02 15:34:25	ecb36610-93c8-11eb-99b4-17d406cb867c	9	2021-04-02 15:34:33	2021-04-02 15:34:33	0	3639.9	1	Racial & Gender Diversity	1	1
3640	60673a918ddd9	1	5	2021-04-02 15:38:57	NA	job-info-click	2	2021-04-02 15:39:10	a3799220-93c9-11eb-b6b8-89cb4f7eb67f	2	2021-04-02 15:39:40	2021-04-02 15:43:37	2	3640.2	1	No Diversity	0	0
3642	6067417732e8e	3	7	2021-04-02 16:08:23	NA	job-info-click	5	2021-04-02 16:08:52	b9375bf0-93cd-11eb-b56a-cd31b90e24be	5	2021-04-02 16:08:54	2021-04-02 16:16:02	2	3642.5	1	Gender Diversity	0	1
3645	6067666b3b4d6	2	5	2021-04-02 18:46:03	NA	job-info-click	7	2021-04-02 18:51:36	75331b50-93e4-11eb-9da0-1f0f166baf39	7	2021-04-02 18:51:39	2021-04-02 18:51:39	0	3645.7	1	Racial Diversity	1	0
3649	606771a0cf33c	1	5	2021-04-02 19:33:52	NA	job-info-click	4	2021-04-02 19:34:03	66d1c5b0-93ea-11eb-90aa-3da2417949b1	5	2021-04-02 19:34:12	2021-04-02 19:40:21	2	3649.5	1	No Diversity	0	0
3698	6067e0be03c7e	1	3	2021-04-03 03:27:58	NA	job-info-click	9	2021-04-03 03:28:21	abdc7410-942c-11eb-adfb-8f53e8e2f45b	9	2021-04-03 03:28:34	2021-04-03 03:28:34	0	3698.9	1	No Diversity	0	0
3709	6067f15e3d923	3	5	2021-04-03 04:38:54	NA	job-info-click	1	2021-04-03 04:39:12	a725eb80-9436-11eb-8cc8-35c976b6f28f	1	2021-04-03 04:40:01	2021-04-03 04:40:01	0	3709.1	1	Gender Diversity	0	1
3710	6067f1ced88ac	3	11	2021-04-03 04:40:46	NA	job-info-click	7	2021-04-03 04:40:59	cb4ad870-9436-11eb-b3e3-ebe039a6b6e6	7	2021-04-03 04:41:02	2021-04-03 04:41:02	0	3710.7	1	Gender Diversity	0	1
3765	6068308ecb11a	4	4	2021-04-03 09:08:30	NA	job-info-click	7	2021-04-03 09:08:49	5293a9e0-945c-11eb-a696-47a1368e43ca	7	2021-04-03 09:09:40	2021-04-03 09:09:40	0	3765.7	1	Racial & Gender Diversity	1	1
3777	60683e0f0a2cc	4	5	2021-04-03 10:06:07	NA	job-info-click	9	2021-04-03 10:06:34	4729b500-9464-11eb-91e9-379c7c9e0d2d	9	2021-04-03 10:06:37	2021-04-03 10:12:47	2	3777.9	1	Racial & Gender Diversity	1	1
3771	60683b22d5ca7	4	4	2021-04-03 09:53:38	NA	job-info-click	8	2021-04-03 11:27:02	8f075d30-946f-11eb-aa7a-e9ea8c057e7b	8	2021-04-03 11:27:22	2021-04-03 11:27:22	0	3771.8	1	Racial & Gender Diversity	1	1
3786	6068514ba670b	3	1	2021-04-03 11:28:11	NA	job-info-click	3	2021-04-03 11:29:40	ea789cd0-946f-11eb-8836-f13bd1fc47ad	3	2021-04-03 11:29:56	2021-04-03 11:29:56	0	3786.3	1	Gender Diversity	0	1
3861	6068b2a3d2a93	4	6	2021-04-03 18:23:31	NA	job-info-click	7	2021-04-03 18:24:01	c639ba60-94a9-11eb-8b54-33e922f6a23b	7	2021-04-03 18:24:06	2021-04-03 18:29:45	2	3861.7	1	Racial & Gender Diversity	1	1
3945	606931f635dd6	2	2	2021-04-04 03:26:46	NA	job-info-click	5	2021-04-04 03:27:02	a5045600-94f5-11eb-b48b-118b4d4aec17	5	2021-04-04 03:27:12	2021-04-04 03:34:36	2	3945.5	1	Racial Diversity	1	0
3951	60693c04330a6	4	1	2021-04-04 04:09:40	NA	job-info-click	1	2021-04-04 04:09:51	9cbda2d0-94fb-11eb-b5b6-5df91328f782	1	2021-04-04 04:09:55	2021-04-04 04:09:55	0	3951.1	1	Racial & Gender Diversity	1	1
3960	60694502e7e6c	3	2	2021-04-04 04:48:02	NA	job-info-click	7	2021-04-04 04:48:33	0b322ff0-9501-11eb-a17c-814e8a237118	7	2021-04-04 04:48:48	2021-04-04 04:56:35	2	3960.7	1	Gender Diversity	0	1
3973	60695f92ad9aa	3	5	2021-04-04 06:41:22	NA	job-info-click	5	2021-04-04 06:41:43	d9e5f8a0-9510-11eb-b198-d35a7f7d39c5	5	2021-04-04 06:41:57	2021-04-04 06:59:13	2	3973.5	1	Gender Diversity	0	1
3975	60696c41e022a	1	2	2021-04-04 07:35:29	NA	job-info-click	7	2021-04-04 07:35:48	NULL	NA	NA	NA	NA	NA	1	No Diversity	0	0
3976	60696f5a83c1f	3	3	2021-04-04 07:48:42	NA	job-info-click	5	2021-04-04 07:49:07	6a2292f0-951a-11eb-81f5-b3fecdcaf9ef	5	2021-04-04 07:50:24	2021-04-04 07:50:24	0	3976.5	1	Gender Diversity	0	1
3981	6069b804587ec	3	3	2021-04-04 12:58:44	NA	job-info-click	5	2021-04-04 12:59:06	90dd0e10-9545-11eb-b870-f70e8d9dd5c4	5	2021-04-04 12:59:18	2021-04-04 12:59:18	0	3981.5	1	Gender Diversity	0	1
4038	606a3b60eb927	1	5	2021-04-04 22:19:12	NA	job-info-click	8	2021-04-04 22:20:09	ed844960-9593-11eb-9deb-87208456906e	8	2021-04-04 22:20:14	2021-04-04 22:33:26	2	4038.8	1	No Diversity	0	0
4039	606a3f5fe6b2a	4	3	2021-04-04 22:36:15	NA	job-info-click	7	2021-04-04 22:37:05	58b01410-9596-11eb-bdaa-4383311204b0	7	2021-04-04 22:37:33	2021-04-04 22:37:33	0	4039.7	1	Racial & Gender Diversity	1	1
4042	606a55d8e7d8c	2	1	2021-04-05 00:12:08	NA	job-info-click	2	2021-04-05 00:12:32	ad0554c0-95a3-11eb-a9f2-6d24625f5a3f	2	2021-04-05 00:12:57	2021-04-05 00:12:57	0	4042.2	1	Racial Diversity	1	0
4046	606a5e8cd9fc5	1	5	2021-04-05 00:49:16	NA	job-info-click	2	2021-04-05 00:49:49	df36d7e0-95a8-11eb-9dd3-592005edf0a6	2	2021-04-05 00:50:09	2021-04-05 00:50:09	0	4046.2	1	No Diversity	0	0
4049	606a75c9512f4	1	5	2021-04-05 02:28:25	NA	job-info-click	4	2021-04-05 02:28:38	a2e038c0-95b6-11eb-a68f-03ae79ef9970	4	2021-04-05 02:28:41	2021-04-05 02:37:28	2	4049.4	1	No Diversity	0	0
4057	606abba7b4542	4	3	2021-04-05 07:26:31	NA	job-info-click	9	2021-04-05 07:27:11	5c1a7f50-95e0-11eb-b53b-194a1a21ad7f	9	2021-04-05 07:27:21	2021-04-05 07:27:21	0	4057.9	1	Racial & Gender Diversity	1	1
4059	606ac2bace752	1	3	2021-04-05 07:56:42	NA	job-info-click	7	2021-04-05 07:57:10	a788b770-95e4-11eb-84e1-e1bbf80abd9c	7	2021-04-05 07:58:06	2021-04-05 07:58:06	0	4059.7	1	No Diversity	0	0
4062	606ac68230a09	4	3	2021-04-05 08:12:50	NA	job-info-click	8	2021-04-05 08:13:17	NULL	NA	NA	NA	NA	NA	1	Racial & Gender Diversity	1	1
4064	606aea64be609	4	6	2021-04-05 10:45:56	NA	job-info-click	5	2021-04-05 10:46:14	4bca2970-95fc-11eb-87a8-ed50be832de9	5	2021-04-05 10:47:20	2021-04-05 10:59:25	2	4064.5	1	Racial & Gender Diversity	1	1
4066	606b134c86cd4	4	4	2021-04-05 13:40:28	NA	job-info-click	5	2021-04-05 13:40:40	NULL	NA	NA	NA	NA	NA	1	Racial & Gender Diversity	1	1
4070	606b2bd9b9567	2	3	2021-04-05 15:25:13	NA	job-info-click	8	2021-04-05 15:32:50	363c50f0-9624-11eb-888c-6ff13a44e7a4	8	2021-04-05 15:33:03	2021-04-05 15:33:03	0	4070.8	1	Racial Diversity	1	0
4071	606b2ceeb21b5	4	9	2021-04-05 15:29:50	NA	job-info-click	5	2021-04-05 15:33:09	3e8ae7f0-9624-11eb-8de7-3f790f04c2be	5	2021-04-05 15:33:17	2021-04-05 15:43:41	2	4071.5	1	Racial & Gender Diversity	1	1
4072	606b3f5c45db8	2	1	2021-04-05 16:48:28	NA	job-info-click	9	2021-04-05 16:49:11	NULL	NA	NA	NA	NA	NA	1	Racial Diversity	1	0
4074	606b4918e5647	1	14	2021-04-05 17:30:00	NA	job-info-click	2	2021-04-05 17:30:10	1681b980-6e57-11ec-bb35-e7cd1423bc94	2	2022-01-05 18:41:26	2022-01-05 18:46:21	2	4074.2	1	No Diversity	0	0
4076	606b637885b8f	4	4	2021-04-05 19:22:32	NA	job-info-click	2	2021-04-05 19:23:13	687a3ac0-9644-11eb-aa4e-7f6d4e20f42c	2	2021-04-05 19:23:31	2021-04-05 19:29:29	2	4076.2	1	Racial & Gender Diversity	1	1
4078	606b63a1c0527	4	7	2021-04-05 19:23:13	NA	job-info-click	9	2021-04-05 19:23:28	687a3ab0-9644-11eb-a902-3796f345d6d4	9	2021-04-05 19:23:31	2021-04-05 19:26:40	2	4078.9	1	Racial & Gender Diversity	1	1
4077	606b63887aa7d	1	7	2021-04-05 19:22:48	NA	job-info-click	1	2021-04-05 19:31:53	c4085400-9645-11eb-8fc5-fde2a0ff8858	1	2021-04-05 19:33:15	2021-04-05 19:33:15	0	4077.1	1	No Diversity	0	0
4081	606b737cb17c2	2	3	2021-04-05 20:30:52	NA	job-info-click	5	2021-04-05 20:34:17	5394a540-964e-11eb-bed1-07676cc1832d	5	2021-04-05 20:34:31	2021-04-05 20:34:31	0	4081.5	1	Racial Diversity	1	0
4083	606b7df6cae01	4	5	2021-04-05 21:15:34	NA	job-info-click	2	2021-04-05 21:15:43	1640fed0-9654-11eb-b38f-59329971a2fe	2	2021-04-05 21:15:45	2021-04-05 21:22:36	2	4083.2	1	Racial & Gender Diversity	1	1
4084	606b800188350	2	1	2021-04-05 21:24:17	NA	job-info-click	7	2021-04-05 21:24:59	NULL	NA	NA	NA	NA	NA	1	Racial Diversity	1	0
4085	606b80405a1c4	2	1	2021-04-05 21:25:20	NA	job-info-click	7	2021-04-05 21:25:30	73dc4d10-9655-11eb-ac16-7db5794b5984	7	2021-04-05 21:25:32	2021-04-05 21:25:32	0	4085.7	1	Racial Diversity	1	0
4087	606b818cdfe05	1	3	2021-04-05 21:30:52	NA	job-info-click	4	2021-04-05 21:32:03	fb764880-9656-11eb-ad13-611ce26614be	5	2021-04-05 21:36:29	2021-04-05 21:36:29	0	4087.5	1	No Diversity	0	0
4090	606b9dc6a8862	4	3	2021-04-05 23:31:18	NA	job-info-click	2	2021-04-05 23:31:37	1631ad70-9667-11eb-b094-7b786ca70319	2	2021-04-05 23:31:46	2021-04-05 23:31:46	0	4090.2	1	Racial & Gender Diversity	1	1
4091	606ba5399748d	2	3	2021-04-06 00:03:05	NA	job-info-click	2	2021-04-06 00:03:55	ba618000-966b-11eb-ba99-ab695dbc4a17	2	2021-04-06 00:04:59	2021-04-06 00:04:59	0	4091.2	1	Racial Diversity	1	0
4092	606ba7826aa65	4	1	2021-04-06 00:12:50	NA	job-info-click	4	2021-04-06 00:13:07	NULL	NA	NA	NA	NA	NA	1	Racial & Gender Diversity	1	1
4093	606baa7f722d0	1	1	2021-04-06 00:25:35	NA	job-info-click	2	2021-04-06 00:26:09	NULL	NA	NA	NA	NA	NA	1	No Diversity	0	0
4100	606bb026542f0	2	2	2021-04-06 00:49:42	NA	job-info-click	8	2021-04-06 00:51:15	NULL	NA	NA	NA	NA	NA	1	Racial Diversity	1	0
4102	606bb85aa9857	2	5	2021-04-06 01:24:42	NA	job-info-click	7	2021-04-06 01:24:51	e7035d10-9676-11eb-80c2-ffa047b8f2d0	7	2021-04-06 01:24:59	2021-04-06 01:34:41	2	4102.7	1	Racial Diversity	1	0
4103	606bbf4cc23c3	4	5	2021-04-06 01:54:20	NA	job-info-click	9	2021-04-06 01:54:35	0b499570-967b-11eb-8332-7531dd199ccb	9	2021-04-06 01:54:37	2021-04-06 01:59:33	2	4103.9	1	Racial & Gender Diversity	1	1
4104	606bc2206b999	2	3	2021-04-06 02:06:24	NA	job-info-click	5	2021-04-06 02:06:34	b8391130-967c-11eb-80e2-216af9f856a6	5	2021-04-06 02:06:37	2021-04-06 02:06:37	0	4104.5	1	Racial Diversity	1	0
4105	606bcb2f5e5a5	1	5	2021-04-06 02:45:03	NA	job-info-click	4	2021-04-06 02:45:38	3d4953a0-9682-11eb-8290-655dc6d36b4a	5	2021-04-06 02:46:08	2021-04-06 02:55:49	2	4105.5	1	No Diversity	0	0
4106	606bce1b0d69d	2	5	2021-04-06 02:57:31	NA	job-info-click	5	2021-04-06 02:58:32	fa2665a0-9683-11eb-95f8-eb0098902593	5	2021-04-06 02:58:34	2021-04-06 03:06:31	2	4106.5	1	Racial Diversity	1	0
4107	606bd1f769d43	1	1	2021-04-06 03:13:59	NA	job-info-click	5	2021-04-06 03:14:21	4b72b730-9686-11eb-bd28-33278e3a852a	5	2021-04-06 03:15:10	2021-04-06 03:15:10	0	4107.5	1	No Diversity	0	0
4108	606bd3e376119	4	3	2021-04-06 03:22:11	NA	job-info-click	7	2021-04-06 03:22:33	6e9eb4e0-9687-11eb-b267-91139e255ea8	7	2021-04-06 03:23:18	2021-04-06 03:23:18	0	4108.7	1	Racial & Gender Diversity	1	1
4109	606bda17ad6d9	2	3	2021-04-06 03:48:39	NA	job-info-click	9	2021-04-06 03:49:15	1520c4a0-968b-11eb-bd8b-090cf3122dc5	9	2021-04-06 03:49:26	2021-04-06 03:49:26	0	4109.9	1	Racial Diversity	1	0
4115	606bdcc2c7130	1	1	2021-04-06 04:00:02	NA	job-info-click	7	2021-04-06 04:00:17	9aedeeb0-968c-11eb-b9e0-4b051a69a097	7	2021-04-06 04:00:20	2021-04-06 04:00:20	0	4115.7	1	No Diversity	0	0
4116	606bddb943ab8	4	2	2021-04-06 04:04:09	NA	job-info-click	8	2021-04-06 04:04:23	NULL	NA	NA	NA	NA	NA	1	Racial & Gender Diversity	1	1
4122	606be6f21a83f	1	2	2021-04-06 04:43:30	NA	job-info-click	7	2021-04-06 04:43:48	NULL	NA	NA	NA	NA	NA	1	No Diversity	0	0
4117	606be31b5393a	4	8	2021-04-06 04:27:07	NA	job-info-click	9	2021-04-06 05:59:47	NULL	NA	NA	NA	NA	NA	1	Racial & Gender Diversity	1	1
4135	606c13d52a8ea	1	5	2021-04-06 07:55:01	NA	job-info-click	5	2021-04-06 07:55:23	78b7f920-96ad-11eb-b0f7-19ea6f3b5ffd	5	2021-04-06 07:55:36	2021-04-06 08:04:00	2	4135.5	1	No Diversity	0	0
4136	606c16a735d18	1	3	2021-04-06 08:07:03	NA	job-info-click	8	2021-04-06 08:07:17	NULL	NA	NA	NA	NA	NA	1	No Diversity	0	0
4141	606c2b752d36f	1	1	2021-04-06 09:35:49	NA	job-info-click	7	2021-04-06 09:36:08	8cd97ce0-96bb-11eb-baac-fdbb8c3a09ac	7	2021-04-06 09:36:23	2021-04-06 09:36:23	0	4141.7	1	No Diversity	0	0
4149	606c671ee25d8	1	5	2021-04-06 13:50:22	NA	job-info-click	4	2021-04-06 13:50:56	2aa1de20-96df-11eb-93f2-e3a139e2e99a	5	2021-04-06 13:51:20	2021-04-06 13:56:04	2	4149.5	1	No Diversity	0	0
4150	606c69ddc5255	2	1	2021-04-06 14:02:05	NA	job-info-click	6	2021-04-06 14:02:22	NULL	NA	NA	NA	NA	NA	1	Racial Diversity	1	0
4152	606c7075b1fc5	1	4	2021-04-06 14:30:13	NA	job-info-click	7	2021-04-06 14:30:42	ad9100b0-96e4-11eb-b2f1-4189087cad62	7	2021-04-06 14:30:47	2021-04-06 16:10:20	2	4152.7	1	No Diversity	0	0
4151	606c70750cba9	2	3	2021-04-06 14:30:13	NA	job-info-click	2	2021-04-06 14:33:13	063c9900-96e5-11eb-86bf-9d145ae4cae6	2	2021-04-06 14:33:16	2021-04-06 14:33:16	0	4151.2	1	Racial Diversity	1	0
4154	606c783e8b2e9	2	3	2021-04-06 15:03:26	NA	job-info-click	1	2021-04-06 15:03:45	4f819540-96e9-11eb-9667-3f35c3caf252	1	2021-04-06 15:03:57	2021-04-06 15:03:57	0	4154.1	1	Racial Diversity	1	0
4161	606c7c5e04ebc	1	1	2021-04-06 15:21:02	NA	job-info-click	9	2021-04-06 15:21:15	bd4d1a40-96eb-11eb-8e64-09c9e6df6ce0	9	2021-04-06 15:21:20	2021-04-06 15:21:20	0	4161.9	1	No Diversity	0	0
4165	606ca376e5171	4	2	2021-04-06 18:07:50	NA	job-info-click	8	2021-04-06 18:08:04	0a836dc0-9703-11eb-a364-31af18103fb2	8	2021-04-06 18:08:08	2021-04-06 18:13:31	2	4165.8	1	Racial & Gender Diversity	1	1
4166	606ca5e6a5df9	2	1	2021-04-06 18:18:14	NA	job-info-click	7	2021-04-06 18:18:30	82a3fff0-9704-11eb-84d2-1328932c1a13	7	2021-04-06 18:18:39	2021-04-06 18:18:39	0	4166.7	1	Racial Diversity	1	0
4167	606cae1153db4	1	1	2021-04-06 18:53:05	NA	job-info-click	9	2021-04-06 18:53:17	5c0a3f20-9709-11eb-944c-a3d8f3679483	9	2021-04-06 18:53:21	2021-04-06 18:53:21	0	4167.9	1	No Diversity	0	0
4168	606cb26f67c1c	1	1	2021-04-06 19:11:43	NA	job-info-click	9	2021-04-06 19:11:50	f2dc5ff0-970b-11eb-a318-bf1fbc50c6ac	9	2021-04-06 19:11:53	2021-04-06 19:11:53	0	4168.9	1	No Diversity	0	0
4171	606cbbde24c8f	2	4	2021-04-06 19:51:58	NA	job-info-click	7	2021-04-06 19:52:27	9fff57b0-9711-11eb-a443-313a3c701084	7	2021-04-06 19:52:31	2021-04-06 20:09:19	2	4171.7	1	Racial Diversity	1	0
4172	606cc56238de6	4	5	2021-04-06 20:32:34	NA	job-info-click	7	2021-04-06 20:32:43	3f149620-9717-11eb-9cab-85dd2830a52b	7	2021-04-06 20:32:46	2021-04-06 20:45:15	2	4172.7	1	Racial & Gender Diversity	1	1
4174	606cd34c9de28	2	5	2021-04-06 21:31:56	NA	job-info-click	6	2021-04-06 21:32:32	9e851180-971f-11eb-9f60-f9b74e93a516	6	2021-04-06 21:32:42	2021-04-06 21:38:32	2	4174.6	1	Racial Diversity	1	0
4184	606d0015ac187	1	3	2021-04-07 00:43:01	NA	job-info-click	5	2021-04-07 00:43:44	54c041d0-973a-11eb-83c8-c7e682072b1f	5	2021-04-07 00:43:55	2021-04-07 00:43:55	0	4184.5	1	No Diversity	0	0
4185	606d053aedfda	1	2	2021-04-07 01:04:58	NA	job-info-click	1	2021-04-07 01:05:15	NULL	NA	NA	NA	NA	NA	1	No Diversity	0	0
4186	606d1d7b7f232	1	1	2021-04-07 02:48:27	NA	job-info-click	6	2021-04-07 02:49:11	NULL	NA	NA	NA	NA	NA	1	No Diversity	0	0
4187	606d21ebd452d	1	15	2021-04-07 03:07:23	NA	job-info-click	7	2021-04-07 03:08:09	3e9cdc60-97ca-11eb-bb48-f91d67a35aed	7	2021-04-07 17:54:05	2021-04-07 17:54:05	0	4187.7	1	No Diversity	0	0
4188	606d28ed02eae	1	2	2021-04-07 03:37:17	NA	job-info-click	2	2021-04-07 03:37:27	97a6ae10-9752-11eb-9bfd-697e631201d7	2	2021-04-07 03:37:35	2021-04-07 03:37:35	0	4188.2	1	No Diversity	0	0
4189	606d2bf87122e	2	5	2021-04-07 03:50:16	NA	job-info-click	7	2021-04-07 03:50:31	78533040-9754-11eb-afab-d50c53456e9a	7	2021-04-07 03:51:01	2021-04-07 03:55:43	2	4189.7	1	Racial Diversity	1	0
4191	606d35b16b1dd	2	3	2021-04-07 04:31:45	NA	job-info-click	1	2021-04-07 04:32:11	3b2a4000-975a-11eb-a824-3f523fa75bab	1	2021-04-07 04:32:16	2021-04-07 04:32:16	0	4191.1	1	Racial Diversity	1	0
4201	606d547d3c695	1	3	2021-04-07 06:43:09	NA	job-info-click	8	2021-04-07 06:43:16	8a0ad670-976c-11eb-b7d3-37eb818568b6	8	2021-04-07 06:43:19	2021-04-07 06:43:19	0	4201.8	1	No Diversity	0	0
4203	606d63564e1e1	1	1	2021-04-07 07:46:30	NA	job-info-click	7	2021-04-07 07:46:56	NULL	NA	NA	NA	NA	NA	1	No Diversity	0	0
4222	606dbaed6ccbf	2	3	2021-04-07 14:00:13	NA	job-info-click	7	2021-04-07 14:00:34	a434a640-97a9-11eb-b801-4ba23333f749	7	2021-04-07 14:00:42	2021-04-07 14:00:42	0	4222.7	1	Racial Diversity	1	0
4223	606dbb247ac06	1	1	2021-04-07 14:01:08	NA	job-info-click	4	2021-04-07 14:01:18	c3ca3c60-97a9-11eb-82be-f7dec8ed429b	5	2021-04-07 14:01:35	2021-04-07 14:01:35	0	4223.5	1	No Diversity	0	0
4224	606dbcddcc98c	2	2	2021-04-07 14:08:29	NA	job-info-click	9	2021-04-07 14:09:01	dca4a170-97aa-11eb-bf5d-4702c5a688e3	9	2021-04-07 14:09:26	2021-04-07 14:17:18	2	4224.9	1	Racial Diversity	1	0
4226	606dc4f146c1e	2	6	2021-04-07 14:42:57	NA	job-info-click	1	2021-04-07 14:43:10	9a5a5070-97af-11eb-98d5-abf1fc1cc80a	7	2021-04-07 14:43:22	2021-04-07 14:48:49	2	4226.7	1	Racial Diversity	1	0
4227	606dc953e334b	2	5	2021-04-07 15:01:39	NA	job-info-click	7	2021-04-07 15:02:19	42c060e0-97b2-11eb-83a0-371233059bf3	7	2021-04-07 15:02:24	2021-04-07 15:02:24	0	4227.7	1	Racial Diversity	1	0
4233	606de01aad9ea	2	3	2021-04-07 16:38:50	NA	job-info-click	9	2021-04-07 16:39:10	cb03acc0-97bf-11eb-86a4-2f222498eb5f	9	2021-04-07 16:39:16	2021-04-07 16:39:16	0	4233.9	1	Racial Diversity	1	0
4243	606e01ed7373f	2	5	2021-04-07 19:03:09	NA	job-info-click	5	2021-04-07 19:03:37	0421cbb0-97d4-11eb-bf91-f73d8b22615f	5	2021-04-07 19:04:02	2021-04-07 19:08:24	2	4243.5	1	Racial Diversity	1	0
4249	606e3676aa3f0	4	3	2021-04-07 22:47:18	NA	job-info-click	3	2021-04-07 22:47:41	4c8d99a0-97f3-11eb-b70b-3342cd7fb1a0	3	2021-04-07 22:47:58	2021-04-07 22:47:58	0	4249.3	1	Racial & Gender Diversity	1	1
4251	606e53023264e	2	6	2021-04-08 00:49:06	NA	job-info-click	5	2021-04-08 00:49:30	649a6140-9804-11eb-903f-a327c8219d26	5	2021-04-08 00:50:20	2021-04-08 00:50:20	0	4251.5	1	Racial Diversity	1	0
4250	606e477a081c4	4	5	2021-04-07 23:59:54	NA	job-info-click	5	2021-04-08 00:57:34	69dfe510-9805-11eb-8858-bf1d26a5edcb	5	2021-04-08 00:57:38	2021-04-08 01:02:09	2	4250.5	1	Racial & Gender Diversity	1	1
4253	606e5b5f72dfd	4	2	2021-04-08 01:24:47	NA	job-info-click	5	2021-04-08 01:25:07	NULL	NA	NA	NA	NA	NA	1	Racial & Gender Diversity	1	1
4259	606e5eaaa2629	4	11	2021-04-08 01:38:50	NA	job-info-click	8	2021-04-08 01:39:00	b3884390-9898-11eb-b446-1f680f8b2258	9	2021-04-08 18:31:57	2021-04-08 18:31:57	0	4259.9	1	Racial & Gender Diversity	1	1
4261	606e676093e11	4	2	2021-04-08 02:16:00	NA	job-info-click	8	2021-04-08 02:16:24	NULL	NA	NA	NA	NA	NA	1	Racial & Gender Diversity	1	1
4266	606e8f7359317	3	22	2021-04-08 05:06:59	NA	job-info-click	8	2021-04-08 05:07:09	13eac570-9bda-11eb-a031-fffaec078a9c	8	2021-04-12 21:57:30	2021-04-12 21:57:30	0	4266.8	1	Gender Diversity	0	1
4268	606e92c9c9e4b	2	2	2021-04-08 05:21:13	NA	job-info-click	5	2021-04-08 05:21:41	NULL	NA	NA	NA	NA	NA	1	Racial Diversity	1	0
4273	606ebfecae28b	4	3	2021-04-08 08:33:48	NA	job-info-click	5	2021-04-08 08:34:03	3a81cdb0-9845-11eb-90e3-6d29b8181548	5	2021-04-08 08:34:26	2021-04-08 08:34:26	0	4273.5	1	Racial & Gender Diversity	1	1
4275	606ec51023f5b	2	4	2021-04-08 08:55:44	NA	job-info-click	4	2021-04-08 08:58:44	a9a3c7a0-9848-11eb-90b1-7df755242e69	4	2021-04-08 08:59:01	2021-04-08 08:59:01	0	4275.4	1	Racial Diversity	1	0
4284	606f09efa2687	3	5	2021-04-08 13:49:35	NA	job-info-click	2	2021-04-08 13:49:49	54a21980-9871-11eb-83b5-796cf4314776	2	2021-04-08 13:50:08	2021-04-08 14:08:33	2	4284.2	1	Gender Diversity	0	1
4285	606f0d823c29c	4	1	2021-04-08 14:04:50	NA	job-info-click	9	2021-04-08 14:05:14	76d80360-9873-11eb-9bc8-bbdc5e67ef12	9	2021-04-08 14:05:24	2021-04-08 14:05:24	0	4285.9	1	Racial & Gender Diversity	1	1
4286	606f1aac2ed0d	3	7	2021-04-08 15:01:00	NA	job-info-click	9	2021-04-08 15:01:13	483d7eb0-987b-11eb-b230-8fa24862933c	9	2021-04-08 15:01:22	2021-04-08 15:23:41	2	4286.9	1	Gender Diversity	0	1
4289	606f2b52b5917	2	3	2021-04-08 16:12:02	NA	job-info-click	9	2021-04-08 16:12:31	47e626e0-9885-11eb-85aa-59dcc38313a5	9	2021-04-08 16:12:56	2021-04-08 16:12:56	0	4289.9	1	Racial Diversity	1	0
4293	606f2da886e6e	4	3	2021-04-08 16:22:00	NA	job-info-click	8	2021-04-08 16:22:22	9e6d57e0-9886-11eb-ad5a-e943c983c16a	8	2021-04-08 16:22:31	2021-04-08 16:22:31	0	4293.8	1	Racial & Gender Diversity	1	1
4294	606f3528b3bcd	4	5	2021-04-08 16:54:00	NA	job-info-click	7	2021-04-08 16:54:34	2fac1ca0-988b-11eb-b960-5f81f6435b09	7	2021-04-08 16:55:13	2021-04-08 17:09:22	2	4294.7	1	Racial & Gender Diversity	1	1
4298	606f6dad0c31a	2	1	2021-04-08 20:55:09	NA	job-info-click	2	2021-04-08 20:56:54	NULL	NA	NA	NA	NA	NA	1	Racial Diversity	1	0
4301	606f85646c2fb	1	1	2021-04-08 22:36:20	NA	job-info-click	7	2021-04-08 22:36:37	e46562a0-98ba-11eb-a173-192f4f3836e9	7	2021-04-08 22:36:42	2021-04-08 22:36:42	0	4301.7	1	No Diversity	0	0
4302	606f9dc4871bf	2	3	2021-04-09 00:20:20	NA	job-info-click	5	2021-04-09 00:37:53	d776f150-98cb-11eb-b89d-03e16c45c4aa	5	2021-04-09 00:38:02	2021-04-09 00:38:02	0	4302.5	1	Racial Diversity	1	0
4303	606fa31dd3db5	3	6	2021-04-09 00:43:09	NA	job-info-click	9	2021-04-09 00:43:20	9796d050-98cc-11eb-b1b5-31864c788d81	9	2021-04-09 00:43:24	2021-04-09 00:48:09	2	4303.9	1	Gender Diversity	0	1
4306	606faf902f0cd	3	1	2021-04-09 01:36:16	NA	job-info-click	9	2021-04-09 01:36:35	086f6f60-98d4-11eb-bb1d-cdfaef83bb40	9	2021-04-09 01:36:40	2021-04-09 01:36:40	0	4306.9	1	Gender Diversity	0	1
4313	606ffa5205b91	1	2	2021-04-09 06:55:14	NA	job-info-click	5	2021-04-09 06:55:29	NULL	NA	NA	NA	NA	NA	1	No Diversity	0	0
4315	60700b7867c9d	4	3	2021-04-09 08:08:24	NA	job-info-click	7	2021-04-09 08:08:35	d52492f0-990a-11eb-ab81-b118acb0938f	7	2021-04-09 08:08:56	2021-04-09 08:08:56	0	4315.7	1	Racial & Gender Diversity	1	1
4314	60700b76c830a	2	1	2021-04-09 08:08:22	NA	job-info-click	8	2021-04-09 08:08:54	NULL	NA	NA	NA	NA	NA	1	Racial Diversity	1	0
4316	60700bb2c2214	2	1	2021-04-09 08:09:22	NA	job-info-click	8	2021-04-09 08:09:33	ef1f3aa0-990a-11eb-9f4a-7d579a65f4c2	8	2021-04-09 08:09:40	2021-04-09 08:09:40	0	4316.8	1	Racial Diversity	1	0
4324	60707d3d144f6	4	3	2021-04-09 16:13:49	NA	job-info-click	4	2021-04-09 16:15:32	d9f12cc0-994e-11eb-9f85-79454c5b517e	4	2021-04-09 16:15:50	2021-04-09 16:15:50	0	4324.4	1	Racial & Gender Diversity	1	1
4332	6070cece991bf	3	5	2021-04-09 22:01:50	NA	job-info-click	5	2021-04-09 22:02:10	3e483800-997f-11eb-a1c8-53b3c33b2971	5	2021-04-09 22:02:14	2021-04-09 22:04:26	2	4332.5	1	Gender Diversity	0	1
4335	6070e43f53dce	2	3	2021-04-09 23:33:19	NA	job-info-click	9	2021-04-09 23:33:28	054929d0-998c-11eb-aa74-a7f9271038c1	9	2021-04-09 23:33:42	2021-04-09 23:33:42	0	4335.9	1	Racial Diversity	1	0
4340	60710917cdd1e	4	5	2021-04-10 02:10:31	NA	job-info-click	7	2021-04-10 02:10:48	053631f0-99a2-11eb-9b5e-c1dfcdf3f58e	7	2021-04-10 02:11:11	2021-04-10 02:17:56	2	4340.7	1	Racial & Gender Diversity	1	1
4342	60711376c1295	3	3	2021-04-10 02:54:46	NA	job-info-click	2	2021-04-10 02:55:43	51ed35c0-99a8-11eb-a60a-bfcea7c7e66f	2	2021-04-10 02:56:17	2021-04-10 02:56:17	0	4342.2	1	Gender Diversity	0	1
4351	607149288d78e	1	3	2021-04-10 06:43:52	NA	job-info-click	9	2021-04-10 06:44:02	2631ccd0-99c8-11eb-a524-11897dd6f7a3	9	2021-04-10 06:44:07	2021-04-10 06:44:07	0	4351.9	1	No Diversity	0	0
4352	60714aeedfcb6	4	1	2021-04-10 06:51:26	NA	job-info-click	8	2021-04-10 06:51:35	NULL	NA	NA	NA	NA	NA	1	Racial & Gender Diversity	1	1
4354	60719c7bbce8d	2	1	2021-04-10 12:39:23	NA	job-info-click	8	2021-04-10 12:39:50	NULL	NA	NA	NA	NA	NA	1	Racial Diversity	1	0
4357	6071b5d9ca938	3	2	2021-04-10 14:27:37	NA	job-info-click	5	2021-04-10 14:28:44	NULL	NA	NA	NA	NA	NA	1	Gender Diversity	0	1
4362	6071f649898bf	4	1	2021-04-10 19:02:33	NA	job-info-click	8	2021-04-10 19:02:43	56fbe540-9a2f-11eb-9190-5f3f8bfe2178	8	2021-04-10 19:02:47	2021-04-10 19:02:47	0	4362.8	1	Racial & Gender Diversity	1	1
4363	6071f67f10ee5	4	1	2021-04-10 19:03:27	NA	job-info-click	8	2021-04-10 19:03:32	73dd27f0-9a2f-11eb-963f-619d6d3dd24e	8	2021-04-10 19:03:36	2021-04-10 19:03:36	0	4363.8	1	Racial & Gender Diversity	1	1
4372	60725c321d76d	2	7	2021-04-11 02:17:22	NA	job-info-click	8	2021-04-11 02:17:45	212d30b0-9a6c-11eb-b7a9-83ce539d1f2e	8	2021-04-11 02:17:56	2021-04-11 02:30:46	2	4372.8	1	Racial Diversity	1	0
4377	60728a9253e7c	1	4	2021-04-11 05:35:14	NA	job-info-click	5	2021-04-11 05:35:29	2e85d120-9f09-11eb-a863-2d061b75b52e	5	2021-04-16 23:12:14	2021-04-16 23:18:21	2	4377.5	1	No Diversity	0	0
4379	607297ea3dbf4	2	6	2021-04-11 06:32:10	NA	job-info-click	1	2021-04-11 06:34:19	f4fc54d0-9a8f-11eb-b7c3-5f86f696e044	1	2021-04-11 06:34:24	2021-04-11 06:34:24	0	4379.1	1	Racial Diversity	1	0
4381	60729e86dcc82	1	2	2021-04-11 07:00:22	NA	job-info-click	4	2021-04-11 07:00:55	NULL	NA	NA	NA	NA	NA	1	No Diversity	0	0
4383	6072b548500c5	4	3	2021-04-11 08:37:28	NA	job-info-click	4	2021-04-11 08:37:56	5c0293a0-9aa1-11eb-b443-8348f6ee5cff	5	2021-04-11 08:38:58	2021-04-11 08:38:58	0	4383.5	1	Racial & Gender Diversity	1	1
4384	6072b907b0552	1	4	2021-04-11 08:53:27	NA	job-info-click	4	2021-04-11 08:53:42	7ffca560-9aa3-11eb-b3f1-17b7d216300b	5	2021-04-11 08:54:18	2021-04-11 08:54:18	0	4384.5	1	No Diversity	0	0
4391	60732ca7ba0d3	1	3	2021-04-11 17:06:47	NA	job-info-click	4	2021-04-11 17:06:59	54c17250-9ae8-11eb-b24c-954759e6f420	4	2021-04-11 17:07:00	2021-04-11 17:07:00	0	4391.4	1	No Diversity	0	0
4394	60734c9aef2bd	1	5	2021-04-11 19:23:06	NA	job-info-click	4	2021-04-11 19:23:23	67114720-9afb-11eb-b035-950bf6276b78	4	2021-04-11 19:23:32	2021-04-11 19:31:25	2	4394.4	1	No Diversity	0	0
4397	6073a1c385ca5	2	2	2021-04-12 01:26:27	NA	job-info-click	5	2021-04-12 01:26:55	NULL	NA	NA	NA	NA	NA	1	Racial Diversity	1	0
4398	6073abf5011a2	1	5	2021-04-12 02:09:57	NA	job-info-click	7	2021-04-12 02:10:12	5f226700-9b34-11eb-9db7-11b09d539ed4	7	2021-04-12 02:11:20	2021-04-12 02:18:22	2	4398.7	1	No Diversity	0	0
4400	6073bbc49b9ab	4	2	2021-04-12 03:17:24	NA	job-info-click	8	2021-04-12 03:17:45	NULL	NA	NA	NA	NA	NA	1	Racial & Gender Diversity	1	1
4406	6073d49483acc	2	4	2021-04-12 05:03:16	NA	job-info-click	9	2021-04-12 05:03:30	6f9db810-9b4c-11eb-8198-b9c75a7550e5	9	2021-04-12 05:03:35	2021-04-12 05:03:35	0	4406.9	1	Racial Diversity	1	0
4432	607446bd8f21f	3	2	2021-04-12 13:10:21	NA	job-info-click	2	2021-04-12 13:10:48	NULL	NA	NA	NA	NA	NA	1	Gender Diversity	0	1
4464	6075bfb833d59	3	2	2021-04-13 15:58:48	NA	job-info-click	6	2021-04-13 15:58:57	29ff19b0-9c71-11eb-888e-91738022e3cd	6	2021-04-13 15:59:01	2021-04-13 15:59:01	0	4464.6	1	Gender Diversity	0	1
4468	6075cc76c35c8	3	2	2021-04-13 16:53:10	NA	job-info-click	9	2021-04-13 16:53:45	d1e07ab0-9c78-11eb-971f-75fcf68b21ad	9	2021-04-13 16:53:49	2021-04-13 17:00:16	2	4468.9	1	Gender Diversity	0	1
4473	60762805bb7d5	1	5	2021-04-13 23:23:49	NA	job-info-click	9	2021-04-13 23:24:48	7f102b40-9caf-11eb-821b-9f0c0438dfcc	9	2021-04-13 23:25:12	2021-04-13 23:30:50	2	4473.9	1	No Diversity	0	0
4476	607640f6e01e7	3	3	2021-04-14 01:10:14	NA	job-info-click	9	2021-04-14 01:10:32	c54f4ef0-9cc1-11eb-8188-0127398ac702	9	2021-04-14 01:36:01	2021-04-14 01:36:01	0	4476.9	1	Gender Diversity	0	1
4497	6077599bc16da	3	3	2021-04-14 21:07:39	NA	job-info-click	9	2021-04-14 21:08:04	85a31690-9d65-11eb-92fc-67b12d1dc859	9	2021-04-14 21:08:12	2021-04-14 21:08:12	0	4497.9	1	Gender Diversity	0	1
4527	6078220f34068	3	4	2021-04-15 11:22:55	NA	job-info-click	7	2021-04-15 11:23:47	17947020-9ddd-11eb-8826-23cb8e294bf0	7	2021-04-15 11:24:07	2021-04-15 11:24:07	0	4527.7	1	Gender Diversity	0	1
4553	60798ff6b5b6d	2	5	2021-04-16 13:24:06	NA	job-info-click	9	2021-04-16 13:24:35	17eac2b0-9eb7-11eb-9885-bb999ffcbcb7	9	2021-04-16 13:24:38	2021-04-16 13:33:58	2	4553.9	1	Racial Diversity	1	0
4575	6079e7b4a2ab6	3	2	2021-04-16 19:38:28	NA	job-info-click	7	2021-04-16 19:38:41	NULL	NA	NA	NA	NA	NA	1	Gender Diversity	0	1
4576	6079e8ac31ff4	2	4	2021-04-16 19:42:36	NA	job-info-click	2	2021-04-16 19:42:44	NULL	NA	NA	NA	NA	NA	1	Racial Diversity	1	0
4585	6079ec0ae59d4	3	2	2021-04-16 19:56:58	NA	job-info-click	4	2021-04-16 19:57:34	NULL	NA	NA	NA	NA	NA	1	Gender Diversity	0	1
4600	6079f2afc602c	1	2	2021-04-16 20:25:19	NA	job-info-click	4	2021-04-16 20:25:56	NULL	NA	NA	NA	NA	NA	1	No Diversity	0	0
4601	6079f581f1c8b	1	7	2021-04-16 20:37:21	NA	job-info-click	2	2021-04-16 20:37:50	a3302840-9ef3-11eb-b48e-276d411a6301	2	2021-04-16 20:38:01	2021-04-16 20:58:47	2	4601.2	1	No Diversity	0	0
4602	6079fdbcbe295	4	5	2021-04-16 21:12:28	NA	job-info-click	4	2021-04-16 21:13:14	b816e730-9ef8-11eb-92b0-db326a103127	5	2021-04-16 21:14:24	2021-04-16 21:26:59	2	4602.5	1	Racial & Gender Diversity	1	1
4603	607a008b53fa0	3	1	2021-04-16 21:24:27	NA	job-info-click	8	2021-04-16 21:24:49	34914de0-9efa-11eb-ba59-87efbc2dc613	8	2021-04-16 21:25:02	2021-04-16 21:25:02	0	4603.8	1	Gender Diversity	0	1
4604	607a00acbcf86	1	5	2021-04-16 21:25:00	NA	job-info-click	2	2021-04-16 21:25:15	b0f5a4d0-a15b-11eb-9d02-f51407836489	2	2021-04-19 22:07:54	2021-04-19 22:21:38	2	4604.2	1	No Diversity	0	0
4612	607a029c29c6d	3	9	2021-04-16 21:33:16	NA	job-info-click	8	2021-04-16 21:33:23	385e8eb0-9f01-11eb-aa0b-09e5a85a5719	8	2021-04-16 22:15:15	2021-04-16 22:15:15	0	4612.8	1	Gender Diversity	0	1
4618	607a0cb29c073	1	5	2021-04-16 22:16:18	NA	job-info-click	5	2021-04-16 22:16:26	67254fe0-9f01-11eb-87ab-e9f5508ce139	5	2021-04-16 22:16:33	2021-04-16 22:19:23	2	4618.5	1	No Diversity	0	0
4625	607a2576bf7f6	1	5	2021-04-17 00:01:58	NA	job-info-click	5	2021-04-17 00:02:22	3543d880-9f10-11eb-bab1-6dec3dc9d430	5	2021-04-17 00:02:32	2021-04-17 00:13:08	2	4625.5	1	No Diversity	0	0
4626	607a293792e92	2	3	2021-04-17 00:17:59	NA	job-info-click	8	2021-04-17 00:18:29	747024d0-9f12-11eb-ab17-1f0df6ffa1e0	8	2021-04-17 00:18:37	2021-04-17 00:18:37	0	4626.8	1	Racial Diversity	1	0
4627	607a2b88873a2	2	3	2021-04-17 00:27:52	NA	job-info-click	2	2021-04-17 00:28:05	d155cdc0-9f13-11eb-9d27-f91a57ba3bb8	2	2021-04-17 00:28:23	2021-04-17 00:28:23	0	4627.2	1	Racial Diversity	1	0
4639	607a2e79c4fa4	1	2	2021-04-17 00:40:25	NA	job-info-click	4	2021-04-17 00:40:43	NULL	NA	NA	NA	NA	NA	1	No Diversity	0	0
4640	607a3930965d3	1	3	2021-04-17 01:26:08	NA	job-info-click	4	2021-04-17 01:26:17	f2f06280-9f1b-11eb-bb10-79eed586d670	5	2021-04-17 01:26:35	2021-04-17 01:26:35	0	4640.5	1	No Diversity	0	0
4649	607a664befc04	1	5	2021-04-17 04:38:35	NA	job-info-click	5	2021-04-17 04:40:48	165ad460-9f37-11eb-9aa6-516c48826de5	5	2021-04-17 04:40:51	2021-04-17 04:40:51	0	4649.5	1	No Diversity	0	0
4653	607a89e87c178	1	5	2021-04-17 07:10:32	NA	job-info-click	1	2021-04-17 07:11:25	22dc5490-9f4c-11eb-a72c-e556df2d201a	1	2021-04-17 07:11:31	2021-04-17 07:23:41	2	4653.1	1	No Diversity	0	0
4655	607ac4b249c12	1	3	2021-04-17 11:21:22	NA	job-info-click	4	2021-04-17 11:21:41	3df128a0-9f6f-11eb-95c8-6f854f1431ff	5	2021-04-17 11:22:49	2021-04-17 11:22:49	0	4655.5	1	No Diversity	0	0
4656	607acfcf49784	2	2	2021-04-17 12:08:47	NA	job-info-click	2	2021-04-17 12:09:25	dd788ea0-9f75-11eb-978f-bf2cd7cbfcb9	2	2021-04-17 12:10:14	2021-04-17 12:10:14	0	4656.2	1	Racial Diversity	1	0
4663	607af06bce7b5	1	3	2021-04-17 14:27:55	NA	job-info-click	1	2021-04-17 14:35:00	3dba1f80-9f8a-11eb-810a-b3150f98c527	1	2021-04-17 14:36:05	2021-04-17 14:36:05	0	4663.1	1	No Diversity	0	0
4664	607b04d3bd46a	1	9	2021-04-17 15:54:59	NA	job-info-click	2	2021-04-17 15:56:01	6a416e30-9f95-11eb-a6e5-9f3617c5e59e	2	2021-04-17 15:56:04	2021-04-17 15:56:04	0	4664.2	1	No Diversity	0	0
4667	607b14e724f64	3	3	2021-04-17 17:03:35	NA	job-info-click	4	2021-04-17 17:03:51	NULL	NA	NA	NA	NA	NA	1	Gender Diversity	0	1
4668	607b17cc7d2fc	1	4	2021-04-17 17:15:56	NA	job-info-click	5	2021-04-17 17:17:08	NULL	NA	NA	NA	NA	NA	1	No Diversity	0	0
4674	607b26ee9c640	4	4	2021-04-17 18:20:30	NA	job-info-click	5	2021-04-17 18:20:38	9e830530-9fa9-11eb-8de8-b754d6e2715f	5	2021-04-17 18:20:42	2021-04-17 18:24:12	2	4674.5	1	Racial & Gender Diversity	1	1
4678	607b436a27c0e	4	5	2021-04-17 20:22:02	NA	job-info-click	5	2021-04-17 20:22:25	a2a3e130-9fba-11eb-a8e7-37caa782da12	5	2021-04-17 20:22:30	2021-04-17 20:30:02	2	4678.5	1	Racial & Gender Diversity	1	1
4681	607b4b98ed3bf	1	1	2021-04-17 20:56:56	NA	job-info-click	5	2021-04-17 20:57:25	89fba800-9fbf-11eb-a1be-1b86d247684c	5	2021-04-17 20:57:36	2021-04-17 20:57:36	0	4681.5	1	No Diversity	0	0
4686	607b6b070c0a5	4	3	2021-04-17 23:11:03	NA	job-info-click	5	2021-04-17 23:11:21	6f895880-9fd2-11eb-9d80-7bc878acc46c	5	2021-04-17 23:12:52	2021-04-17 23:12:52	0	4686.5	1	Racial & Gender Diversity	1	1
4687	607b740e69df0	4	1	2021-04-17 23:49:34	NA	job-info-click	5	2021-04-17 23:50:00	NULL	NA	NA	NA	NA	NA	1	Racial & Gender Diversity	1	1
4689	607b7843192a8	3	5	2021-04-18 00:07:31	NA	job-info-click	2	2021-04-18 00:07:53	267dc960-9fda-11eb-8a9c-1f76d3e8a4f5	2	2021-04-18 00:08:06	2021-04-18 00:14:23	2	4689.2	1	Gender Diversity	0	1
4695	607b87e8e0919	4	3	2021-04-18 01:14:16	NA	job-info-click	5	2021-04-18 01:14:32	821699e0-9fe3-11eb-a871-ef9fc883f1e2	4	2021-04-18 01:15:05	2021-04-18 01:15:05	0	4695.4	1	Racial & Gender Diversity	1	1
4698	607b98d083771	2	3	2021-04-18 02:26:24	NA	job-info-click	5	2021-04-18 02:26:40	90b4c1b0-9fed-11eb-bb9d-abd9f601d662	5	2021-04-18 02:27:04	2021-04-18 02:27:04	0	4698.5	1	Racial Diversity	1	0
4701	607ba2ffb9e51	1	3	2021-04-18 03:09:51	NA	job-info-click	5	2021-04-18 03:10:01	95c86cf0-9ff3-11eb-8af3-3bebf496a5eb	5	2021-04-18 03:10:10	2021-04-18 03:10:10	0	4701.5	1	No Diversity	0	0
4708	607bb9d54593a	4	2	2021-04-18 04:47:17	NA	job-info-click	7	2021-04-18 04:47:34	NULL	NA	NA	NA	NA	NA	1	Racial & Gender Diversity	1	1
4710	607bbea7840c7	1	3	2021-04-18 05:07:51	NA	job-info-click	5	2021-04-18 05:08:04	12035110-a004-11eb-a3e3-9de7f19e96a0	5	2021-04-18 05:08:10	2021-04-18 05:08:10	0	4710.5	1	No Diversity	0	0
4720	607c125e7b2bc	1	3	2021-04-18 11:05:02	NA	job-info-click	1	2021-04-18 11:05:36	0444d2e0-a036-11eb-b0a9-2f130270013b	1	2021-04-18 11:05:42	2021-04-18 11:05:42	0	4720.1	1	No Diversity	0	0
4743	607c74c41fee6	1	3	2021-04-18 18:04:52	NA	job-info-click	4	2021-04-18 18:05:03	9b67a6e0-a070-11eb-b36e-2ff2113e74b4	4	2021-04-18 18:05:06	2021-04-18 18:05:06	0	4743.4	1	No Diversity	0	0
4744	607c783081df7	4	2	2021-04-18 18:19:28	NA	job-info-click	5	2021-04-18 18:19:47	NULL	NA	NA	NA	NA	NA	1	Racial & Gender Diversity	1	1
4753	607ca85c5718b	4	2	2021-04-18 21:45:00	NA	job-info-click	2	2021-04-18 21:46:19	NULL	NA	NA	NA	NA	NA	1	Racial & Gender Diversity	1	1
4757	607cb2c6df5b2	1	4	2021-04-18 22:29:26	NA	job-info-click	1	2021-04-18 22:29:36	9420f4f0-a095-11eb-b1d8-539390cef407	1	2021-04-18 22:29:46	2021-04-18 22:34:12	2	4757.1	1	No Diversity	0	0
4767	607cfc14c43b5	4	2	2021-04-19 03:42:12	NA	job-info-click	9	2021-04-19 03:42:30	4ab358c0-a0c1-11eb-ad08-ebef6b5f64bc	9	2021-04-19 03:42:40	2021-04-19 04:01:31	2	4767.9	1	Racial & Gender Diversity	1	1
4774	607d0b4c10c5e	1	7	2021-04-19 04:47:08	NA	job-info-click	5	2021-04-19 04:47:41	a855ca40-a0ca-11eb-b693-13ffb9e9fecf	5	2021-04-19 04:49:43	2021-04-19 04:49:43	0	4774.5	1	No Diversity	0	0
4793	607d7767a054c	1	2	2021-04-19 12:28:23	NA	job-info-click	1	2021-04-19 12:44:43	NULL	NA	NA	NA	NA	NA	1	No Diversity	0	0
4798	607d80a3775f2	2	1	2021-04-19 13:07:47	NA	job-info-click	1	2021-04-19 13:07:53	44f85720-a110-11eb-bb9a-8512a0cb17fa	1	2021-04-19 13:08:01	2021-04-19 13:08:01	0	4798.1	1	Racial Diversity	1	0
4799	607d834c05ca1	4	3	2021-04-19 13:19:08	NA	job-info-click	5	2021-04-19 13:19:28	e33f3c30-a111-11eb-ba00-558ec60bbcee	5	2021-04-19 13:19:36	2021-04-19 13:19:36	0	4799.5	1	Racial & Gender Diversity	1	1
4800	607d857958db9	1	1	2021-04-19 13:28:25	NA	job-info-click	5	2021-04-19 13:28:38	290597b0-a113-11eb-81b1-d995d7454175	5	2021-04-19 13:28:42	2021-04-19 13:28:42	0	4800.5	1	No Diversity	0	0
4802	607d98b75394d	1	1	2021-04-19 14:50:31	NA	job-info-click	5	2021-04-19 14:50:45	a27958a0-a11e-11eb-8ae8-f342a656817c	5	2021-04-19 14:50:51	2021-04-19 14:50:51	0	4802.5	1	No Diversity	0	0
4807	607da96c220c6	2	2	2021-04-19 16:01:48	NA	job-info-click	2	2021-04-19 16:01:56	NULL	NA	NA	NA	NA	NA	1	Racial Diversity	1	0
4812	607dcc47e626b	4	2	2021-04-19 18:30:31	NA	job-info-click	9	2021-04-19 18:30:50	608497a0-a13d-11eb-a826-875b424eb943	9	2021-04-19 18:30:54	2021-04-19 18:34:54	2	4812.9	1	Racial & Gender Diversity	1	1
4814	607dd92b1cf27	4	3	2021-04-19 19:25:31	NA	job-info-click	4	2021-04-19 19:25:45	1d6b09e0-a145-11eb-b952-61ac4989d355	5	2021-04-19 19:26:18	2021-04-19 19:26:18	0	4814.5	1	Racial & Gender Diversity	1	1
4817	607de7f121b68	1	3	2021-04-19 20:28:33	NA	job-info-click	2	2021-04-19 20:29:23	eed3f320-a14d-11eb-aff7-db3d96585269	2	2021-04-19 20:29:25	2021-04-19 20:29:25	0	4817.2	1	No Diversity	0	0
4835	607e6f0f3f230	4	13	2021-04-20 06:05:03	NA	job-info-click	5	2021-04-20 06:05:12	655b0440-a19e-11eb-b8d6-ff3387766a08	5	2021-04-20 06:05:24	2021-04-20 06:05:24	0	4835.5	1	Racial & Gender Diversity	1	1
4868	607ed19100452	2	2	2021-04-20 13:05:21	NA	job-info-click	5	2021-04-20 13:05:36	NULL	NA	NA	NA	NA	NA	1	Racial Diversity	1	0
4883	607f030c43b58	1	14	2021-04-20 16:36:28	NA	job-info-click	4	2021-04-20 16:36:51	a4eec930-a1f6-11eb-9041-9f7ac3cf6a9e	5	2021-04-20 16:37:06	2021-04-20 16:54:30	2	4883.5	1	No Diversity	0	0
4898	607f3afd3bab7	2	3	2021-04-20 20:35:09	NA	job-info-click	2	2021-04-20 20:35:39	25d863e0-a218-11eb-93bc-cb36c587b5f1	2	2021-04-20 20:36:56	2021-04-20 20:36:56	0	4898.2	1	Racial Diversity	1	0
4399	6073bad9be36d	2	5	2021-04-12 03:13:29	NA	job-info-click	8	2021-04-20 23:38:57	948e6b40-a231-11eb-8ea9-b5e058221573	8	2021-04-20 23:38:59	2021-04-20 23:38:59	0	4399.8	1	Racial Diversity	1	0
4938	607f91a3b1d7b	4	3	2021-04-21 02:44:51	NA	job-info-click	5	2021-04-21 02:45:06	96876d30-a24b-11eb-ab2a-1fb726625f40	5	2021-04-21 02:45:09	2021-04-21 02:45:09	0	4938.5	1	Racial & Gender Diversity	1	1
4939	607f93dfa4a74	3	2	2021-04-21 02:54:23	NA	job-info-click	5	2021-04-21 02:55:02	NULL	NA	NA	NA	NA	NA	1	Gender Diversity	0	1
4941	607fabf26284b	2	7	2021-04-21 04:37:06	NA	job-info-click	5	2021-04-21 04:37:28	4d5699c0-a25b-11eb-a581-794d41f81a4f	5	2021-04-21 04:37:38	2021-04-21 04:54:14	2	4941.5	1	Racial Diversity	1	0
4942	607fae64159cb	3	3	2021-04-21 04:47:32	NA	job-info-click	4	2021-04-21 04:47:44	bc93cd60-a25c-11eb-9382-75d4680565bc	5	2021-04-21 04:47:54	2021-04-21 04:47:54	0	4942.5	1	Gender Diversity	0	1
4952	607fcc5a0dd99	4	3	2021-04-21 06:55:22	NA	job-info-click	5	2021-04-21 06:55:54	a97ffb70-a26e-11eb-af6e-09a437a2c3d8	5	2021-04-21 06:56:13	2021-04-21 06:56:13	0	4952.5	1	Racial & Gender Diversity	1	1
4954	60802d70ca723	4	1	2021-04-21 13:49:36	NA	job-info-click	1	2021-04-21 13:49:58	7e2f93e0-a2a8-11eb-8a13-97838fb1dde3	1	2021-04-21 13:50:12	2021-04-21 13:50:12	0	4954.1	1	Racial & Gender Diversity	1	1
4956	6080330d8748f	4	2	2021-04-21 14:13:33	NA	job-info-click	5	2021-04-21 14:14:04	NULL	NA	NA	NA	NA	NA	1	Racial & Gender Diversity	1	1
4958	60803f6120a07	2	2	2021-04-21 15:06:09	NA	job-info-click	1	2021-04-21 15:06:51	NULL	NA	NA	NA	NA	NA	1	Racial Diversity	1	0
4959	60804d79b0ff9	2	3	2021-04-21 16:06:17	NA	job-info-click	5	2021-04-21 16:06:34	bc811a90-a2bb-11eb-8d7b-39025f9e1a76	5	2021-04-21 16:07:57	2021-04-21 16:07:57	0	4959.5	1	Racial Diversity	1	0
4960	60804ee54b58a	4	5	2021-04-21 16:12:21	NA	job-info-click	5	2021-04-21 16:12:38	69f66b80-a2bc-11eb-ba05-e1d20e9fee7f	5	2021-04-21 16:12:48	2021-04-21 16:17:01	2	4960.5	1	Racial & Gender Diversity	1	1
4586	6079ec603a45c	4	4	2021-04-16 19:58:24	NA	job-info-click	4	2021-04-21 17:47:02	NULL	NA	NA	NA	NA	NA	1	Racial & Gender Diversity	1	1
4969	6080948f28ec8	2	3	2021-04-21 21:09:35	NA	job-info-click	5	2021-04-21 21:11:24	25bf1f60-a2e6-11eb-aa48-4b06443d27fc	5	2021-04-21 21:11:32	2021-04-21 21:11:32	0	4969.5	1	Racial Diversity	1	0
4975	6080c3585b9f2	3	2	2021-04-22 00:29:12	NA	job-info-click	9	2021-04-22 00:29:47	NULL	NA	NA	NA	NA	NA	1	Gender Diversity	0	1
4982	6080e397758f8	3	5	2021-04-22 02:46:47	NA	job-info-click	5	2021-04-22 02:47:04	08de3150-a315-11eb-8e1c-abe81cd22f97	5	2021-04-22 02:47:10	2021-04-22 02:56:18	2	4982.5	1	Gender Diversity	0	1
4983	6080ec55893e6	3	2	2021-04-22 03:24:05	NA	job-info-click	5	2021-04-22 03:24:37	NULL	NA	NA	NA	NA	NA	1	Gender Diversity	0	1
5002	6081845e1b458	4	6	2021-04-22 14:12:46	NA	job-info-click	5	2021-04-22 14:13:08	ef2387b0-a374-11eb-a6b2-fd0910dcf2dc	5	2021-04-22 14:13:38	2021-04-22 14:13:38	0	5002.5	1	Racial & Gender Diversity	1	1
5015	6081d24721ea4	4	3	2021-04-22 19:45:11	NA	job-info-click	5	2021-04-22 19:45:29	4e0249a0-a3a3-11eb-8064-0f3cbaf2b758	5	2021-04-22 19:45:34	2021-04-22 19:45:34	0	5015.5	1	Racial & Gender Diversity	1	1
5017	60820ee1281d6	3	1	2021-04-23 00:03:45	NA	job-info-click	9	2021-04-23 00:04:29	889b8540-a3c7-11eb-90b8-e9cf971c47fd	9	2021-04-23 00:04:55	2021-04-23 00:04:55	0	5017.9	1	Gender Diversity	0	1
5024	6082325c428bf	2	3	2021-04-23 02:35:08	NA	job-info-click	1	2021-04-23 02:35:56	a63278a0-a3dc-11eb-bfcd-877ce8d9729b	1	2021-04-23 02:36:04	2021-04-23 02:50:20	2	5024.1	1	Racial Diversity	1	0
5025	608237c259343	3	7	2021-04-23 02:58:10	NA	job-info-click	4	2021-04-23 02:58:20	1f618460-df95-11eb-a5c1-839e191d9bdf	4	2021-07-08 02:35:13	2021-07-08 02:35:13	0	5025.4	1	Gender Diversity	0	1
5027	608245a956c39	2	3	2021-04-23 03:57:29	NA	job-info-click	8	2021-04-23 03:57:45	12a86b90-a3e8-11eb-9818-09bbb6a22b94	8	2021-04-23 03:57:50	2021-04-23 03:57:50	0	5027.8	1	Racial Diversity	1	0
5035	608293048fca7	2	2	2021-04-23 09:27:32	NA	job-info-click	2	2021-04-23 09:27:59	NULL	NA	NA	NA	NA	NA	1	Racial Diversity	1	0
5038	6082d0570ee2d	2	3	2021-04-23 13:49:11	NA	job-info-click	5	2021-04-23 13:49:24	b8cadc80-a43a-11eb-9fdd-7b8fd4b7fc06	5	2021-04-23 13:49:28	2021-04-23 13:49:28	0	5038.5	1	Racial Diversity	1	0
5049	60830c3c7b9f7	4	5	2021-04-23 18:04:44	NA	job-info-click	9	2021-04-23 18:04:56	7e45b680-a45e-11eb-b727-499c55185610	9	2021-04-23 18:05:31	2021-04-23 18:18:19	2	5049.9	1	Racial & Gender Diversity	1	1
5053	608332e56879a	1	3	2021-04-23 20:49:41	NA	job-info-click	4	2021-04-23 20:49:52	74d65fa0-a475-11eb-b268-09a0d6626024	4	2021-04-23 20:49:54	2021-04-23 20:49:54	0	5053.4	1	No Diversity	0	0
5065	60849ab4887a9	4	5	2021-04-24 22:24:52	NA	job-info-click	5	2021-04-24 22:25:28	fb10d6e0-a54b-11eb-a3b9-61b9417d3046	5	2021-04-24 22:25:31	2021-04-24 22:29:49	2	5065.5	1	Racial & Gender Diversity	1	1
5066	6084bfa608ed8	1	2	2021-04-25 01:02:30	NA	job-info-click	5	2021-04-25 01:02:52	NULL	NA	NA	NA	NA	NA	1	No Diversity	0	0
5116	60876728e9866	2	4	2021-04-27 01:21:44	NA	job-info-click	1	2021-04-27 01:22:05	0e547690-a6f7-11eb-bf51-511d52e3a67a	7	2021-04-27 01:22:39	2021-04-27 01:22:39	0	5116.7	1	Racial Diversity	1	0
5117	608767d40c839	1	1	2021-04-27 01:24:36	NA	job-info-click	4	2021-04-27 01:24:51	NULL	NA	NA	NA	NA	NA	1	No Diversity	0	0
5118	60876aeb4ed3a	2	3	2021-04-27 01:37:47	NA	job-info-click	4	2021-04-27 01:42:01	cf796dd0-a6f9-11eb-8cbe-875d76dcc704	4	2021-04-27 01:42:22	2021-04-27 01:42:22	0	5118.4	1	Racial Diversity	1	0
5120	60876d9eca7a5	3	3	2021-04-27 01:49:18	NA	job-info-click	7	2021-04-27 01:49:56	eddda5e0-a6fa-11eb-89a1-03b644aece43	7	2021-04-27 01:50:22	2021-04-27 01:50:22	0	5120.7	1	Gender Diversity	0	1
5121	60876f4f41ba4	2	1	2021-04-27 01:56:31	NA	job-info-click	8	2021-04-27 01:56:57	def71ee0-a6fb-11eb-a95d-4b3ebac4953e	8	2021-04-27 01:57:07	2021-04-27 01:57:07	0	5121.8	1	Racial Diversity	1	0
5122	6087709b13ae5	1	3	2021-04-27 02:02:03	NA	job-info-click	8	2021-04-27 02:02:11	989efab0-a6fc-11eb-aada-3d67efe959fc	8	2021-04-27 02:02:18	2021-04-27 02:02:18	0	5122.8	1	No Diversity	0	0
5124	60877bd786270	2	6	2021-04-27 02:49:59	NA	job-info-click	8	2021-04-27 02:50:32	6ae823e0-a703-11eb-8b3b-e57a5a281f51	8	2021-04-27 02:51:08	2021-04-27 02:51:08	0	5124.8	1	Racial Diversity	1	0
5126	60877de23dad7	1	1	2021-04-27 02:58:42	NA	job-info-click	8	2021-04-27 02:59:31	a0ab5300-a704-11eb-b504-b5de6e4b1b2d	8	2021-04-27 02:59:48	2021-04-27 02:59:48	0	5126.8	1	No Diversity	0	0
5127	6087808d7a860	3	5	2021-04-27 03:10:05	NA	job-info-click	7	2021-04-27 03:11:10	399a6f80-a706-11eb-a42f-cf14679ae84c	7	2021-04-27 03:11:14	2021-04-27 03:20:30	2	5127.7	1	Gender Diversity	0	1
5128	608783620c629	1	4	2021-04-27 03:22:10	NA	job-info-click	7	2021-04-27 03:22:41	d7591c70-a707-11eb-b2de-6799b8bc47a9	7	2021-04-27 03:22:48	2021-04-27 03:22:48	0	5128.7	1	No Diversity	0	0
5130	608785429a5c6	3	8	2021-04-27 03:30:10	NA	job-info-click	7	2021-04-27 03:30:21	1fbbc220-a709-11eb-96b9-dd8651f8b367	2	2021-04-27 03:31:59	2021-04-27 03:31:59	0	5130.2	1	Gender Diversity	0	1
5131	608785a819ac3	2	5	2021-04-27 03:31:52	NA	job-info-click	5	2021-04-27 03:32:07	3713e6a0-a709-11eb-927e-e19d93bd35da	5	2021-04-27 03:32:38	2021-04-27 03:38:19	2	5131.5	1	Racial Diversity	1	0
5132	6087891d487db	3	2	2021-04-27 03:46:37	NA	job-info-click	7	2021-04-27 03:46:44	NULL	NA	NA	NA	NA	NA	1	Gender Diversity	0	1
5133	6087906ab04c8	1	1	2021-04-27 04:17:46	NA	job-info-click	8	2021-04-27 04:18:01	NULL	NA	NA	NA	NA	NA	1	No Diversity	0	0
5135	6087990b0b1e0	4	3	2021-04-27 04:54:35	NA	job-info-click	7	2021-04-27 04:55:11	c27270b0-a714-11eb-9932-4f43a424c0e7	7	2021-04-27 04:55:16	2021-04-27 04:55:16	0	5135.7	1	Racial & Gender Diversity	1	1
5139	6087b2e7ab14b	3	6	2021-04-27 06:44:55	NA	job-info-click	7	2021-04-27 06:45:14	22a77b60-a724-11eb-a1bc-873d7620982e	7	2021-04-27 06:45:20	2021-04-27 06:45:20	0	5139.7	1	Gender Diversity	0	1
5147	6087c33186ed0	2	3	2021-04-27 07:54:25	NA	job-info-click	7	2021-04-27 07:54:39	d8305780-a72d-11eb-a4b1-19aceee73066	7	2021-04-27 07:54:50	2021-04-27 07:54:50	0	5147.7	1	Racial Diversity	1	0
5155	608809fe16ad9	2	3	2021-04-27 12:56:30	NA	job-info-click	8	2021-04-27 12:56:54	10f7d930-a758-11eb-9732-ad772fb9a6d5	8	2021-04-27 12:57:04	2021-04-27 12:57:04	0	5155.8	1	Racial Diversity	1	0
5156	60880f9e329cb	1	7	2021-04-27 13:20:30	NA	job-info-click	7	2021-04-27 13:20:42	5fdce660-a75b-11eb-a277-a3a5875a33a0	7	2021-04-27 13:20:45	2021-04-27 13:23:58	2	5156.7	1	No Diversity	0	0
5158	608814e7c2f0e	4	1	2021-04-27 13:43:03	NA	job-info-click	8	2021-04-27 13:43:36	944754c0-a75e-11eb-bae6-b7055dbe7b10	8	2021-04-27 13:43:42	2021-04-27 13:43:42	0	5158.8	1	Racial & Gender Diversity	1	1
5187	60991dd591a47	1	9	2021-05-10 11:49:41	NA	job-info-click	1	2021-05-14 18:42:18	NULL	NA	NA	NA	NA	NA	1	No Diversity	0	0
5771	60b21d6653b16	4	4	2021-05-29 10:54:30	NA	job-info-click	3	2021-05-29 10:59:39	NULL	NA	NA	NA	NA	NA	1	Racial & Gender Diversity	1	1
5164	6098ee6b8f329	4	7	2021-05-10 08:27:23	NA	job-info-click	1	2021-06-11 17:51:20	NULL	NA	NA	NA	NA	NA	1	Racial & Gender Diversity	1	1
6648	60d5e0771cc73	3	3	2021-06-25 13:56:07	NA	job-info-click	5	2021-06-25 13:56:36	4439f5e0-d5bd-11eb-b19b-07d0e661c608	5	2021-06-25 13:57:23	2021-06-25 13:57:23	0	6648.5	1	Gender Diversity	0	1
6649	60d5ea25629ee	1	5	2021-06-25 14:37:25	NA	job-info-click	2	2021-06-25 14:37:41	ed0463c0-d5c2-11eb-80fd-ad7ba22d008a	2	2021-06-25 14:37:54	2021-06-25 14:47:28	2	6649.2	1	No Diversity	0	0
6652	60d5ecf2c143d	2	1	2021-06-25 14:49:22	NA	job-info-click	7	2021-06-25 14:49:45	9b81a740-d5c4-11eb-bc36-5ff2331a74a7	7	2021-06-25 14:49:56	2021-06-25 14:49:56	0	6652.7	1	Racial Diversity	1	0
6653	60d5ed2b6e81f	1	14	2021-06-25 14:50:19	NA	job-info-click	5	2021-06-25 14:50:34	877ac880-f526-11eb-b4a9-fbef35a13c20	5	2021-08-04 13:18:59	2021-08-04 13:21:41	2	6653.5	1	No Diversity	0	0
6656	60d5f4abddc57	1	5	2021-06-25 15:22:19	NA	job-info-click	7	2021-06-25 15:23:11	436d0320-d5c9-11eb-996c-ab1377dfb222	8	2021-06-25 15:23:16	2021-06-25 15:27:48	2	6656.8	1	No Diversity	0	0
6658	60d5f8fc2a8ea	3	3	2021-06-25 15:40:44	NA	job-info-click	7	2021-06-25 15:42:35	f77aea60-d5cb-11eb-b543-6f1b11a5bb85	7	2021-06-25 15:42:37	2021-06-25 15:42:37	0	6658.7	1	Gender Diversity	0	1
6659	60d5f9f0da22d	1	3	2021-06-25 15:44:48	NA	job-info-click	5	2021-06-25 15:45:03	53a9d7c0-d5cc-11eb-a604-9342b2edbf8b	5	2021-06-25 15:45:11	2021-06-25 17:18:40	2	6659.5	1	No Diversity	0	0
6660	60d5fcb18a0cf	3	3	2021-06-25 15:56:33	NA	job-info-click	1	2021-06-25 15:56:51	f6f7b280-d5cd-11eb-b540-b580abce4057	1	2021-06-25 15:56:55	2021-06-25 15:56:55	0	6660.1	1	Gender Diversity	0	1
6662	60d60094d773c	2	2	2021-06-25 16:13:08	NA	job-info-click	5	2021-06-25 16:13:21	NULL	NA	NA	NA	NA	NA	1	Racial Diversity	1	0
6664	60d6090accfac	1	5	2021-06-25 16:49:14	NA	job-info-click	5	2021-06-25 16:49:26	5eaeae50-d5d5-11eb-b673-37e32a5ee71e	5	2021-06-25 16:49:55	2021-06-25 16:56:04	2	6664.5	1	No Diversity	0	0
6665	60d60b255a054	3	22	2021-06-25 16:58:13	NA	job-info-click	7	2021-06-25 16:58:40	0bffe8a0-d5d8-11eb-a565-f92b308f58b4	1	2021-06-25 17:09:05	2021-06-25 17:09:05	0	6665.1	1	Gender Diversity	0	1
6666	60d60e279addc	3	4	2021-06-25 17:11:03	NA	job-info-click	5	2021-06-25 17:11:42	725cebc0-d5d8-11eb-8dc0-c146670fc02f	5	2021-06-25 17:11:57	2021-06-25 17:11:57	0	6666.5	1	Gender Diversity	0	1
6667	60d61704e9366	1	12	2021-06-25 17:48:52	NA	job-info-click	5	2021-06-25 17:49:06	35749ee0-e65e-11eb-b91b-1309e0164726	5	2021-07-16 17:49:46	2021-07-16 17:53:26	2	6667.5	1	No Diversity	0	0
6668	60d618653aed4	2	3	2021-06-25 17:54:45	NA	job-info-click	1	2021-06-25 17:55:39	b7d3e3b0-d5de-11eb-8cdd-d17bfbe178a2	1	2021-06-25 17:56:50	2021-06-25 17:56:50	0	6668.1	1	Racial Diversity	1	0
6669	60d6233b4288a	3	5	2021-06-25 18:40:59	NA	job-info-click	1	2021-06-25 18:41:21	187cb740-d5e5-11eb-b2f1-07bcf1f66f81	7	2021-06-25 18:42:29	2021-06-25 18:42:29	0	6669.7	1	Gender Diversity	0	1
6670	60d6241f61e44	1	2	2021-06-25 18:44:47	NA	job-info-click	5	2021-06-25 18:45:05	NULL	NA	NA	NA	NA	NA	1	No Diversity	0	0
6671	60d62464aff55	2	3	2021-06-25 18:45:56	NA	job-info-click	2	2021-06-25 18:46:26	b0c503b0-d5e5-11eb-bc04-939cff6a7852	2	2021-06-25 18:46:45	2021-06-25 18:46:45	0	6671.2	1	Racial Diversity	1	0
6673	60d625915a347	1	5	2021-06-25 18:50:57	NA	job-info-click	4	2021-06-25 18:51:16	59354170-d5e6-11eb-9c5e-ef212012b18b	5	2021-06-25 18:51:28	2021-06-25 18:59:37	2	6673.5	1	No Diversity	0	0
6674	60d625f27dea9	2	2	2021-06-25 18:52:34	NA	job-info-click	7	2021-06-25 18:53:11	NULL	NA	NA	NA	NA	NA	1	Racial Diversity	1	0
6675	60d6287456554	3	5	2021-06-25 19:03:16	NA	job-info-click	7	2021-06-25 19:03:51	1887d8c0-d5f3-11eb-b076-c3ab74d6ac38	7	2021-06-25 20:22:43	2021-06-25 20:22:43	0	6675.7	1	Gender Diversity	0	1
6677	60d6299dad748	1	3	2021-06-25 19:08:13	NA	job-info-click	7	2021-06-25 19:08:20	b7699e90-d5e8-11eb-8acc-d1e32410c6a9	7	2021-06-25 19:08:25	2021-06-25 19:08:25	0	6677.7	1	No Diversity	0	0
6679	60d632564860e	2	2	2021-06-25 19:45:26	NA	job-info-click	5	2021-06-25 19:45:43	NULL	NA	NA	NA	NA	NA	1	Racial Diversity	1	0
6684	60d63e1fa0e39	1	2	2021-06-25 20:35:43	NA	job-info-click	5	2021-06-25 20:35:59	NULL	NA	NA	NA	NA	NA	1	No Diversity	0	0
6685	60d63fabc8ebf	2	5	2021-06-25 20:42:19	NA	job-info-click	7	2021-06-25 20:42:35	e2468e80-d5f5-11eb-a710-b16e54cfc81b	7	2021-06-25 20:42:40	2021-06-25 20:48:43	2	6685.7	1	Racial Diversity	1	0
6687	60d645f3c36cb	2	10	2021-06-25 21:09:07	NA	job-info-click	5	2021-06-25 21:09:25	a05543a0-ee4d-11eb-a1e6-15bb9f3f0d34	5	2021-07-26 20:11:13	2021-07-26 20:17:27	2	6687.5	1	Racial Diversity	1	0
6688	60d647fc6645b	1	6	2021-06-25 21:17:48	NA	job-info-click	3	2021-06-25 21:18:20	024ad8c0-d5fb-11eb-87d7-53eebfc8fcd0	3	2021-06-25 21:19:21	2021-06-25 21:19:21	0	6688.3	1	No Diversity	0	0
6689	60d64c01a4194	2	3	2021-06-25 21:34:57	NA	job-info-click	5	2021-06-25 21:35:09	4b217e40-d5fd-11eb-ac91-699445cde8d3	5	2021-06-25 21:35:42	2021-06-25 21:35:42	0	6689.5	1	Racial Diversity	1	0
6690	60d64d8070327	3	3	2021-06-25 21:41:20	NA	job-info-click	1	2021-06-25 21:41:45	250ae2d0-d5fe-11eb-a5d8-4db87b987e74	1	2021-06-25 21:41:48	2021-06-25 21:41:48	0	6690.1	1	Gender Diversity	0	1
6691	60d650336beab	2	1	2021-06-25 21:52:51	NA	job-info-click	9	2021-06-25 21:53:07	c35f08c0-d5ff-11eb-9f0c-7b9b5c3eb0fd	9	2021-06-25 21:53:23	2021-06-25 21:53:23	0	6691.9	1	Racial Diversity	1	0
6692	60d6507df2d40	2	2	2021-06-25 21:54:05	NA	job-info-click	9	2021-06-25 21:54:15	eeb8a580-d5ff-11eb-8579-f11cb02cc522	9	2021-06-25 21:54:36	2021-06-25 22:00:04	2	6692.9	1	Racial Diversity	1	0
6693	60d652a2614a2	1	5	2021-06-25 22:03:14	NA	job-info-click	5	2021-06-25 22:03:22	3106b960-d601-11eb-8288-4927f370f639	4	2021-06-25 22:03:37	2021-06-25 22:07:51	2	6693.4	1	No Diversity	0	0
6696	60d661eea9f14	3	2	2021-06-25 23:08:30	NA	job-info-click	5	2021-06-25 23:09:19	NULL	NA	NA	NA	NA	NA	1	Gender Diversity	0	1
6698	60d668a62ce97	4	1	2021-06-25 23:37:10	NA	job-info-click	9	2021-06-25 23:37:19	4aab5280-d60e-11eb-8e19-f567ba58c74f	9	2021-06-25 23:37:23	2021-06-25 23:37:23	0	6698.9	1	Racial & Gender Diversity	1	1
6699	60d66a6e3215a	2	3	2021-06-25 23:44:46	NA	job-info-click	1	2021-06-25 23:45:27	6c940b00-d60f-11eb-a89c-ef451cf883c2	1	2021-06-25 23:45:29	2021-06-25 23:45:29	0	6699.1	1	Racial Diversity	1	0
6700	60d670e736164	1	2	2021-06-26 00:12:23	NA	job-info-click	7	2021-06-26 00:12:37	NULL	NA	NA	NA	NA	NA	1	No Diversity	0	0
6701	60d673283d83a	3	4	2021-06-26 00:22:00	NA	job-info-click	5	2021-06-26 00:22:14	NULL	NA	NA	NA	NA	NA	1	Gender Diversity	0	1
6706	60d6772245003	4	4	2021-06-26 00:38:58	NA	job-info-click	7	2021-06-26 00:39:35	ffbe5610-d616-11eb-b143-ebcf8e1978cc	7	2021-06-26 00:39:43	2021-06-26 00:48:54	2	6706.7	1	Racial & Gender Diversity	1	1
6707	60d67b4cc8694	3	4	2021-06-26 00:56:44	NA	job-info-click	7	2021-06-26 00:57:04	NULL	NA	NA	NA	NA	NA	1	Gender Diversity	0	1
6708	60d67cd7d87f9	4	2	2021-06-26 01:03:19	NA	job-info-click	7	2021-06-26 01:04:01	NULL	NA	NA	NA	NA	NA	1	Racial & Gender Diversity	1	1
6710	60d6813fe50b7	3	3	2021-06-26 01:22:07	NA	job-info-click	7	2021-06-26 01:22:26	0143f620-d61d-11eb-bb5b-755dcfb221d9	7	2021-06-26 01:22:42	2021-06-26 01:22:42	0	6710.7	1	Gender Diversity	0	1
6709	60d680c705438	2	3	2021-06-26 01:20:07	NA	job-info-click	5	2021-06-26 01:25:31	67045210-d61d-11eb-9c01-a98f256199cb	5	2021-06-26 01:25:33	2021-06-26 01:25:33	0	6709.5	1	Racial Diversity	1	0
6711	60d6826874fe8	2	1	2021-06-26 01:27:04	NA	job-info-click	1	2021-06-26 01:27:31	b26dd6b0-d61d-11eb-ae60-032b124c5f57	1	2021-06-26 01:27:40	2021-06-26 01:27:40	0	6711.1	1	Racial Diversity	1	0
6713	60d6917fe4ba5	4	24	2021-06-26 02:31:27	NA	job-info-click	5	2021-06-26 02:31:45	59d53c30-e676-11eb-9500-1506bc20e54c	5	2021-07-16 20:42:35	2021-07-16 20:49:43	2	6713.5	1	Racial & Gender Diversity	1	1
6715	60d69ac7ccd40	4	2	2021-06-26 03:11:03	NA	job-info-click	7	2021-06-26 03:11:22	NULL	NA	NA	NA	NA	NA	1	Racial & Gender Diversity	1	1
6716	60d6a1009cb82	3	3	2021-06-26 03:37:36	NA	job-info-click	5	2021-06-26 03:38:12	63e27140-d630-11eb-9063-3bb8af525f38	5	2021-06-26 03:41:28	2021-06-26 03:41:28	0	6716.5	1	Gender Diversity	0	1
6717	60d6a8a453fa2	1	3	2021-06-26 04:10:12	NA	job-info-click	7	2021-06-26 04:10:28	751304c0-d634-11eb-a634-b7a1d51fccfb	7	2021-06-26 04:10:35	2021-06-26 04:19:22	2	6717.7	1	No Diversity	0	0
6719	60d6d96c3316c	4	2	2021-06-26 07:38:20	NA	job-info-click	7	2021-06-26 07:38:43	8e9dc9f0-d651-11eb-a014-c5e0b3661d66	7	2021-06-26 07:38:53	2021-06-26 07:38:53	0	6719.7	1	Racial & Gender Diversity	1	1
6721	60d6e430e47e1	2	1	2021-06-26 08:24:16	NA	job-info-click	7	2021-06-26 08:24:29	223401d0-d658-11eb-a2fa-db8a5d75b7e0	7	2021-06-26 08:25:58	2021-06-26 08:25:58	0	6721.7	1	Racial Diversity	1	0
6725	60d70ad4aaf34	3	2	2021-06-26 11:09:08	NA	job-info-click	5	2021-06-26 11:09:21	NULL	NA	NA	NA	NA	NA	1	Gender Diversity	0	1
6726	60d711346834f	4	2	2021-06-26 11:36:20	NA	job-info-click	4	2021-06-26 11:37:48	NULL	NA	NA	NA	NA	NA	1	Racial & Gender Diversity	1	1
6733	60d72d9b1a31c	1	1	2021-06-26 13:37:31	NA	job-info-click	5	2021-06-26 13:37:51	NULL	NA	NA	NA	NA	NA	1	No Diversity	0	0
6734	60d72f3f7a048	4	3	2021-06-26 13:44:31	NA	job-info-click	7	2021-06-26 13:44:49	b3682280-d684-11eb-aa1e-df1b5ab0d657	7	2021-06-26 13:44:59	2021-06-26 13:44:59	0	6734.7	1	Racial & Gender Diversity	1	1
6737	60d78571e0547	3	3	2021-06-26 19:52:17	NA	job-info-click	2	2021-06-26 19:52:35	15f8b160-d6b8-11eb-bd3d-47e3485c7ea4	2	2021-06-26 19:52:49	2021-06-26 19:52:49	0	6737.2	1	Gender Diversity	0	1
6746	60d7ced144a84	3	4	2021-06-27 01:05:21	NA	job-info-click	5	2021-06-27 01:05:46	3f906b00-e787-11ec-9803-bf0f746b8af7	5	2022-06-09 00:01:01	2022-06-09 00:01:01	0	6746.5	1	Gender Diversity	0	1
6747	60d7f34105e95	4	1	2021-06-27 03:40:49	NA	job-info-click	7	2021-06-27 03:41:13	8ef9a0f0-d6f9-11eb-be6e-9738e1571aa4	7	2021-06-27 03:41:29	2021-06-27 03:41:29	0	6747.7	1	Racial & Gender Diversity	1	1
6748	60d7f93fe3da2	2	1	2021-06-27 04:06:23	NA	job-info-click	7	2021-06-27 04:15:39	580280f0-d6fe-11eb-940d-f709e88fcf82	7	2021-06-27 04:15:45	2021-06-27 04:15:45	0	6748.7	1	Racial Diversity	1	0
6749	60d7fc8c50e01	1	4	2021-06-27 04:20:28	NA	job-info-click	7	2021-06-27 04:20:40	NULL	NA	NA	NA	NA	NA	1	No Diversity	0	0
6750	60d80c83ada62	4	7	2021-06-27 05:28:35	NA	job-info-click	9	2021-06-27 05:30:48	e30d4ef0-d708-11eb-aa26-0bc364722503	9	2021-06-27 05:31:13	2021-06-27 05:59:37	2	6750.9	1	Racial & Gender Diversity	1	1
6751	60d80d11e0190	2	2	2021-06-27 05:30:57	NA	job-info-click	5	2021-06-27 05:31:10	NULL	NA	NA	NA	NA	NA	1	Racial Diversity	1	0
6752	60d8105b1e04c	1	5	2021-06-27 05:44:59	NA	job-info-click	7	2021-06-27 05:45:14	ddc4a1a0-d70a-11eb-984b-fbb4138195f3	7	2021-06-27 05:45:23	2021-06-27 05:45:23	0	6752.7	1	No Diversity	0	0
6754	60d82a84759c3	3	3	2021-06-27 07:36:36	NA	job-info-click	7	2021-06-27 07:37:02	797889e0-d71a-11eb-8635-5f3e8b8d1975	7	2021-06-27 07:37:07	2021-06-27 07:37:07	0	6754.7	1	Gender Diversity	0	1
6757	60d877112f656	3	3	2021-06-27 13:03:13	NA	job-info-click	5	2021-06-27 13:03:37	1c1a3510-d748-11eb-84ed-c34e9db1c68c	5	2021-06-27 13:03:47	2021-06-27 13:03:47	0	6757.5	1	Gender Diversity	0	1
6759	60d8910aa2d8f	4	2	2021-06-27 14:54:02	NA	job-info-click	4	2021-06-27 14:54:17	NULL	NA	NA	NA	NA	NA	1	Racial & Gender Diversity	1	1
6764	60d8b8dc915c4	2	6	2021-06-27 17:43:56	NA	job-info-click	5	2021-06-27 17:44:12	501421f0-d76f-11eb-89df-47adb0b4771e	5	2021-06-27 17:44:24	2021-06-27 17:44:24	0	6764.5	1	Racial Diversity	1	0
6820	60d8d9a786318	4	5	2021-06-27 20:03:51	NA	job-info-click	7	2021-06-27 20:04:28	e780f220-d782-11eb-a97c-f11057326642	7	2021-06-27 20:04:39	2021-06-27 20:12:44	2	6820.7	1	Racial & Gender Diversity	1	1
6821	60d8dcd835b35	2	1	2021-06-27 20:17:28	NA	job-info-click	7	2021-06-27 20:17:44	be783960-d784-11eb-b59b-db0f87b83ddb	7	2021-06-27 20:17:49	2021-06-27 20:17:49	0	6821.7	1	Racial Diversity	1	0
6831	60d935b57d913	4	3	2021-06-28 02:36:37	NA	job-info-click	9	2021-06-28 02:36:50	b2e4fa60-d7b9-11eb-9d85-c1b53d1cc0ab	9	2021-06-28 02:36:53	2021-06-28 02:36:53	0	6831.9	1	Racial & Gender Diversity	1	1
6832	60d9440277728	2	5	2021-06-28 03:37:38	NA	job-info-click	5	2021-06-28 03:38:01	5dc89a70-d7c2-11eb-bc34-ebf2ecb234dc	5	2021-06-28 03:38:56	2021-06-28 03:51:38	2	6832.5	1	Racial Diversity	1	0
6836	60d94be23d2d2	2	11	2021-06-28 04:11:14	NA	job-info-click	7	2021-06-28 04:11:34	e6c49e80-e90e-11eb-8e60-4deb8609008f	7	2021-07-20 03:59:37	2021-07-20 04:04:24	2	6836.7	1	Racial Diversity	1	0
6837	60d95292468e7	3	5	2021-06-28 04:39:46	NA	job-info-click	5	2021-06-28 04:39:57	e5cd4f20-d7ca-11eb-a518-dbc025b039ed	5	2021-06-28 04:40:00	2021-06-28 04:40:00	0	6837.5	1	Gender Diversity	0	1
6838	60d95d6661c7b	4	1	2021-06-28 05:25:58	NA	job-info-click	7	2021-06-28 05:26:12	68e0c500-d7d1-11eb-a26f-0d9a1cee848a	7	2021-06-28 05:26:37	2021-06-28 05:26:37	0	6838.7	1	Racial & Gender Diversity	1	1
6839	60d95de57816f	2	3	2021-06-28 05:28:05	NA	job-info-click	4	2021-06-28 05:28:28	c4be1310-d7d1-11eb-b46f-535a26e3882e	4	2021-06-28 05:29:11	2021-06-28 05:29:11	0	6839.4	1	Racial Diversity	1	0
6840	60d95e31398f6	3	3	2021-06-28 05:29:21	NA	job-info-click	4	2021-06-28 05:29:37	da335f50-d7d1-11eb-bc18-29e25b95fd1f	4	2021-06-28 05:29:47	2021-06-28 05:29:47	0	6840.4	1	Gender Diversity	0	1
6841	60d96475768b2	4	2	2021-06-28 05:56:05	NA	job-info-click	7	2021-06-28 05:56:15	NULL	NA	NA	NA	NA	NA	1	Racial & Gender Diversity	1	1
6842	60d968f72a06e	2	3	2021-06-28 06:15:19	NA	job-info-click	3	2021-06-28 06:15:30	4c2dccd0-d7d8-11eb-a5a0-233d90b866a1	5	2021-06-28 06:15:55	2021-06-28 06:15:55	0	6842.5	1	Racial Diversity	1	0
6844	60d96e8894255	3	4	2021-06-28 06:39:04	NA	job-info-click	4	2021-06-28 06:39:24	NULL	NA	NA	NA	NA	NA	1	Gender Diversity	0	1
6846	60d9732bc97cd	4	2	2021-06-28 06:58:51	NA	job-info-click	4	2021-06-28 06:59:15	NULL	NA	NA	NA	NA	NA	1	Racial & Gender Diversity	1	1
6848	60d9848c112d8	4	3	2021-06-28 08:13:00	NA	job-info-click	5	2021-06-28 08:13:27	d5e65f20-d7e8-11eb-9711-f5ae949eeb8f	5	2021-06-28 08:14:18	2021-06-28 08:14:18	0	6848.5	1	Racial & Gender Diversity	1	1
6849	60d99a09708ee	2	3	2021-06-28 09:44:41	NA	job-info-click	5	2021-06-28 09:45:33	a9be1860-d7f5-11eb-8f1c-5beb3256d08d	5	2021-06-28 09:46:07	2021-06-28 09:46:07	0	6849.5	1	Racial Diversity	1	0
6852	60d9a4217f3bf	3	5	2021-06-28 10:27:45	NA	job-info-click	9	2021-06-28 10:28:40	9fff4b20-d7fb-11eb-b454-bd9a9f5a3a43	9	2021-06-28 10:28:48	2021-06-28 10:28:48	0	6852.9	1	Gender Diversity	0	1
6853	60d9ac5a4aa24	2	3	2021-06-28 11:02:50	NA	job-info-click	1	2021-06-28 11:03:08	c7592890-d800-11eb-8742-21cc6e52b313	5	2021-06-28 11:05:42	2021-06-28 11:05:42	0	6853.5	1	Racial Diversity	1	0
6854	60d9be6f536b6	4	5	2021-06-28 12:19:59	NA	job-info-click	5	2021-06-28 12:20:23	3fed2bc0-d80b-11eb-b4fd-29d05b703626	5	2021-06-28 12:20:39	2021-06-28 12:20:39	0	6854.5	1	Racial & Gender Diversity	1	1
6855	60d9c7cad0cba	3	3	2021-06-28 12:59:54	NA	job-info-click	5	2021-06-28 13:00:20	ccf9c2e0-d810-11eb-a07d-45fb7b6f36b3	5	2021-06-28 13:00:23	2021-06-28 13:00:23	0	6855.5	1	Gender Diversity	0	1
6857	60d9d0fec2aee	2	5	2021-06-28 13:39:10	NA	job-info-click	7	2021-06-28 13:39:27	442dbf30-d816-11eb-9385-d164c3b29015	7	2021-06-28 13:39:30	2021-06-28 13:43:48	2	6857.7	1	Racial Diversity	1	0
6859	60d9d915cf03a	2	5	2021-06-28 14:13:41	NA	job-info-click	7	2021-06-28 14:13:50	2023ba10-d81b-11eb-b30a-3da4cec4cbad	7	2021-06-28 14:14:17	2021-06-28 14:18:22	2	6859.7	1	Racial Diversity	1	0
6860	60d9d9a6018c2	4	6	2021-06-28 14:16:06	NA	job-info-click	7	2021-06-28 14:16:29	76a2c990-d81b-11eb-a08d-d9586606b9c4	7	2021-06-28 14:16:43	2021-06-28 14:16:43	0	6860.7	1	Racial & Gender Diversity	1	1
6862	60d9e7aa6e628	4	7	2021-06-28 15:15:54	NA	job-info-click	7	2021-06-28 15:17:26	f69d4c00-d823-11eb-a79d-dd4a93dab3e6	7	2021-06-28 15:17:33	2021-06-28 15:27:11	2	6862.7	1	Racial & Gender Diversity	1	1
6865	60da289683a45	3	3	2021-06-28 19:52:54	NA	job-info-click	5	2021-06-28 19:53:07	7a851500-d84a-11eb-987f-7532ffd2f207	5	2021-06-28 19:53:15	2021-06-28 19:53:15	0	6865.5	1	Gender Diversity	0	1
6869	60da59c885feb	2	1	2021-06-28 23:22:48	NA	job-info-click	9	2021-06-28 23:23:17	deb64ec0-d867-11eb-a755-a31c74bd2d78	9	2021-06-28 23:23:39	2021-06-28 23:23:39	0	6869.9	1	Racial Diversity	1	0
6871	60da609d39b9b	4	2	2021-06-28 23:51:57	NA	job-info-click	5	2021-06-28 23:52:21	NULL	NA	NA	NA	NA	NA	1	Racial & Gender Diversity	1	1
6873	60da65f53a3a6	4	5	2021-06-29 00:14:45	NA	job-info-click	7	2021-06-29 00:15:08	10ade020-d86f-11eb-a316-0f297cf75e3d	7	2021-06-29 00:15:09	2021-06-29 00:15:09	0	6873.7	1	Racial & Gender Diversity	1	1
6876	60da6b63bb924	3	5	2021-06-29 00:37:55	NA	job-info-click	4	2021-06-29 00:38:11	4adfe3b0-d872-11eb-88c4-474babbe9135	4	2021-06-29 00:38:15	2021-06-29 00:44:54	2	6876.4	1	Gender Diversity	0	1
6885	60da77c3271de	3	2	2021-06-29 01:30:43	NA	job-info-click	7	2021-06-29 01:41:32	NULL	NA	NA	NA	NA	NA	1	Gender Diversity	0	1
6889	60da901c389ef	3	1	2021-06-29 03:14:36	NA	job-info-click	5	2021-06-29 03:14:52	2eb6ee40-d888-11eb-b3a8-0501f754d645	5	2021-06-29 03:14:57	2021-06-29 03:14:57	0	6889.5	1	Gender Diversity	0	1
6890	60da9bae67136	2	1	2021-06-29 04:03:58	NA	job-info-click	7	2021-06-29 04:04:16	14910b80-d88f-11eb-b70a-a1c2471a76d7	7	2021-06-29 04:04:20	2021-06-29 04:04:20	0	6890.7	1	Racial Diversity	1	0
6892	60daabd5a568c	3	1	2021-06-29 05:12:53	NA	job-info-click	1	2021-06-29 05:13:44	dd9657e0-d898-11eb-b389-19abddccf803	1	2021-06-29 05:14:22	2021-06-29 05:14:22	0	6892.1	1	Gender Diversity	0	1
6894	60dab58c8b3ac	2	1	2021-06-29 05:54:20	NA	job-info-click	7	2021-06-29 05:54:37	9313e770-d89e-11eb-80e9-133651eae3e3	7	2021-06-29 05:55:14	2021-06-29 05:55:14	0	6894.7	1	Racial Diversity	1	0
6895	60dab69d9bf37	3	3	2021-06-29 05:58:53	NA	job-info-click	4	2021-06-29 05:59:03	1d187910-d89f-11eb-a361-2fa9df083617	4	2021-06-29 05:59:06	2021-06-29 05:59:06	0	6895.4	1	Gender Diversity	0	1
6896	60daba1e7cea0	2	1	2021-06-29 06:13:50	NA	job-info-click	8	2021-06-29 06:15:02	NULL	NA	NA	NA	NA	NA	1	Racial Diversity	1	0
6899	60dae739e0172	3	3	2021-06-29 09:26:17	NA	job-info-click	5	2021-06-29 09:26:27	192e16d0-d8bc-11eb-b340-0d7c8bd810e1	5	2021-06-29 09:26:35	2021-06-29 09:26:35	0	6899.5	1	Gender Diversity	0	1
6900	60db0fd2aac97	4	2	2021-06-29 12:19:30	NA	job-info-click	5	2021-06-29 12:20:09	NULL	NA	NA	NA	NA	NA	1	Racial & Gender Diversity	1	1
6902	60db13502a532	3	2	2021-06-29 12:34:24	NA	job-info-click	5	2021-06-29 12:35:00	NULL	NA	NA	NA	NA	NA	1	Gender Diversity	0	1
6906	60db26d900416	3	2	2021-06-29 13:57:45	NA	job-info-click	2	2021-06-29 13:58:23	NULL	NA	NA	NA	NA	NA	1	Gender Diversity	0	1
6907	60db2c3366ea1	2	3	2021-06-29 14:20:35	NA	job-info-click	5	2021-06-29 14:21:28	4ea30e00-d8e5-11eb-a53b-9f8069c638c3	5	2021-06-29 14:21:34	2021-06-29 14:21:34	0	6907.5	1	Racial Diversity	1	0
6912	60db385d06c56	4	2	2021-06-29 15:12:29	NA	job-info-click	5	2021-06-29 15:13:21	NULL	NA	NA	NA	NA	NA	1	Racial & Gender Diversity	1	1
6914	60db53b8b6dd0	2	4	2021-06-29 17:09:12	NA	job-info-click	5	2021-06-29 17:09:28	c9004ad0-d8fc-11eb-81bc-ff25413a05e0	5	2021-06-29 17:09:38	2021-06-29 17:13:47	2	6914.5	1	Racial Diversity	1	0
6913	60db52b06b7db	3	13	2021-06-29 17:04:48	NA	job-info-click	7	2021-06-29 17:16:22	9efe3430-ae17-11ec-b611-c7f883066059	7	2022-03-27 21:48:21	2022-03-27 21:48:21	0	6913.7	1	Gender Diversity	0	1
6915	60db55ff29b52	3	2	2021-06-29 17:18:55	NA	job-info-click	5	2021-06-29 17:19:31	NULL	NA	NA	NA	NA	NA	1	Gender Diversity	0	1
6916	60db56e93c709	4	2	2021-06-29 17:22:49	NA	job-info-click	5	2021-06-29 17:23:31	NULL	NA	NA	NA	NA	NA	1	Racial & Gender Diversity	1	1
6918	60db579b24c6b	3	2	2021-06-29 17:25:47	NA	job-info-click	7	2021-06-29 17:26:09	NULL	NA	NA	NA	NA	NA	1	Gender Diversity	0	1
6922	60db6a6700afd	2	10	2021-06-29 18:45:59	NA	job-info-click	7	2021-06-29 18:47:14	6d7a52d0-d90a-11eb-9ecd-adb539e249b9	7	2021-06-29 18:47:17	2021-06-29 18:49:50	2	6922.7	1	Racial Diversity	1	0
6924	60db8a61e5730	2	7	2021-06-29 21:02:25	NA	job-info-click	7	2021-06-29 21:03:09	58623720-d928-11eb-be40-778b0ccc018a	7	2021-06-29 22:21:26	2021-06-29 22:27:29	2	6924.7	1	Racial Diversity	1	0
6925	60db8ba8e711c	2	2	2021-06-29 21:07:52	NA	job-info-click	4	2021-06-29 21:08:13	NULL	NA	NA	NA	NA	NA	1	Racial Diversity	1	0
6926	60db946c8ab5d	4	5	2021-06-29 21:45:16	NA	job-info-click	5	2021-06-29 21:45:33	5ac6e530-d923-11eb-96c1-312f0b8b9b82	5	2021-06-29 21:45:43	2021-06-29 21:45:43	0	6926.5	1	Racial & Gender Diversity	1	1
6927	60db9cb142874	3	7	2021-06-29 22:20:33	NA	job-info-click	7	2021-06-29 22:20:54	48365490-d928-11eb-995e-41b3d62fc583	7	2021-06-29 22:20:59	2021-06-29 22:27:25	2	6927.7	1	Gender Diversity	0	1
6928	60db9d1ed99b4	4	3	2021-06-29 22:22:22	NA	job-info-click	5	2021-06-29 22:22:35	81ee2310-d928-11eb-a3b5-e5e6132154ec	5	2021-06-29 22:22:36	2021-06-29 22:22:36	0	6928.5	1	Racial & Gender Diversity	1	1
6930	60dbae1db0455	4	3	2021-06-29 23:34:53	NA	job-info-click	7	2021-06-29 23:35:38	b90c6380-d932-11eb-819c-c71a77121489	7	2021-06-29 23:35:44	2021-06-29 23:35:44	0	6930.7	1	Racial & Gender Diversity	1	1
6934	60dbc5e837f95	2	3	2021-06-30 01:16:24	NA	job-info-click	2	2021-06-30 01:16:42	d7503fb0-d940-11eb-9a63-6d95d66271b0	2	2021-06-30 01:16:47	2021-06-30 01:16:47	0	6934.2	1	Racial Diversity	1	0
6935	60dbc8d295648	3	1	2021-06-30 01:28:50	NA	job-info-click	7	2021-06-30 01:29:01	8fea49e0-d942-11eb-af14-6d2d3bf00a93	7	2021-06-30 01:29:07	2021-06-30 01:29:07	0	6935.7	1	Gender Diversity	0	1
6936	60dbcb0329200	4	3	2021-06-30 01:38:11	NA	job-info-click	5	2021-06-30 01:38:28	ef65ea70-d943-11eb-add5-61060ad5f6f3	5	2021-06-30 01:38:56	2021-06-30 01:38:56	0	6936.5	1	Racial & Gender Diversity	1	1
6937	60dbd52e6859d	3	4	2021-06-30 02:21:34	NA	job-info-click	9	2021-06-30 02:22:23	06352040-d94a-11eb-b4b7-b5c3be5ffaf2	9	2021-06-30 02:22:31	2021-06-30 02:22:31	0	6937.9	1	Gender Diversity	0	1
6941	60dbeb42c2532	3	1	2021-06-30 03:55:46	NA	job-info-click	7	2021-06-30 03:56:11	218a4ae0-d957-11eb-bef9-e5e0a633218c	7	2021-06-30 03:56:21	2021-06-30 03:56:21	0	6941.7	1	Gender Diversity	0	1
6943	60dc02ffb09fb	3	3	2021-06-30 05:37:03	NA	job-info-click	3	2021-06-30 05:37:27	54c46f80-d965-11eb-a5e7-65a56c102724	3	2021-06-30 05:38:00	2021-06-30 05:38:00	0	6943.3	1	Gender Diversity	0	1
6944	60dc09552782b	4	3	2021-06-30 06:04:05	NA	job-info-click	7	2021-06-30 06:05:06	3aca0d80-d969-11eb-877b-8762ca73915d	7	2021-06-30 06:05:54	2021-06-30 06:05:54	0	6944.7	1	Racial & Gender Diversity	1	1
6945	60dc0fdccc721	3	2	2021-06-30 06:31:56	NA	job-info-click	9	2021-06-30 06:32:47	NULL	NA	NA	NA	NA	NA	1	Gender Diversity	0	1
6956	60dc79af88256	3	3	2021-06-30 14:03:27	NA	job-info-click	5	2021-06-30 14:03:44	03fef880-d9ac-11eb-91a1-0fd9779885dc	5	2021-06-30 14:03:58	2021-06-30 14:03:58	0	6956.5	1	Gender Diversity	0	1
6957	60dc7dfc4008e	3	3	2021-06-30 14:21:48	NA	job-info-click	4	2021-06-30 14:22:12	9b2767f0-d9ae-11eb-bfc7-cf91e4c6dbc7	4	2021-06-30 14:22:31	2021-06-30 14:22:31	0	6957.4	1	Gender Diversity	0	1
6975	60dd1b7f3846d	3	3	2021-07-01 01:33:51	NA	job-info-click	5	2021-07-01 01:34:23	8f7c88f0-da0c-11eb-b3ca-f5af58cd0488	5	2021-07-01 01:35:04	2021-07-01 01:35:04	0	6975.5	1	Gender Diversity	0	1
6977	60dd282cdb29c	3	5	2021-07-01 02:27:56	NA	job-info-click	5	2021-07-01 02:28:13	fdf440b0-da13-11eb-8051-598b2df635e1	5	2021-07-01 02:28:16	2021-07-01 02:44:21	2	6977.5	1	Gender Diversity	0	1
6981	60dd439571454	2	3	2021-07-01 04:24:53	NA	job-info-click	1	2021-07-01 04:25:49	8948fcc0-da24-11eb-897b-b3abbf71b173	1	2021-07-01 04:26:42	2021-07-01 04:26:42	0	6981.1	1	Racial Diversity	1	0
6986	60dd94db9df2b	1	4	2021-07-01 10:11:39	NA	job-info-click	5	2021-07-01 10:12:24	NULL	NA	NA	NA	NA	NA	1	No Diversity	0	0
6988	60ddc1ae1ce28	2	3	2021-07-01 13:22:54	NA	job-info-click	9	2021-07-01 13:23:39	9a25d730-da6f-11eb-a6d3-7b6e5e6f5843	9	2021-07-01 13:24:02	2021-07-01 13:24:02	0	6988.9	1	Racial Diversity	1	0
6989	60ddcbb2df8e5	1	2	2021-07-01 14:05:38	NA	job-info-click	2	2021-07-01 14:05:55	NULL	NA	NA	NA	NA	NA	1	No Diversity	0	0
6990	60dddc38e7289	2	3	2021-07-01 15:16:08	NA	job-info-click	7	2021-07-01 15:20:56	2b6e6a30-da80-11eb-9f22-3373a03b37ec	7	2021-07-01 15:22:38	2021-07-01 15:22:38	0	6990.7	1	Racial Diversity	1	0
6991	60ddead299511	2	1	2021-07-01 16:18:26	NA	job-info-click	5	2021-07-01 16:18:38	05dabe60-da88-11eb-99a2-93b9a8348b90	7	2021-07-01 16:18:51	2021-07-01 16:18:51	0	6991.7	1	Racial Diversity	1	0
6992	60dded1115b62	1	2	2021-07-01 16:28:01	NA	job-info-click	7	2021-07-01 16:28:28	NULL	NA	NA	NA	NA	NA	1	No Diversity	0	0
6993	60ddf0360c365	3	9	2021-07-01 16:41:26	NA	job-info-click	1	2021-07-01 16:42:50	42d6d820-daa4-11eb-8073-81356e4606b2	1	2021-07-01 19:40:59	2021-07-01 19:40:59	0	6993.1	1	Gender Diversity	0	1
6655	60d5f46be801f	3	3	2021-06-25 15:21:15	NA	job-info-click	5	2021-07-01 18:10:08	9adac6e0-da97-11eb-a3fd-db60413b31a2	5	2021-07-01 18:10:23	2021-07-01 18:19:21	2	6655.5	1	Gender Diversity	0	1
7003	60de2d98860c1	4	5	2021-07-01 21:03:20	NA	job-info-click	5	2021-07-01 21:03:53	e91d96d0-daaf-11eb-94de-ddb4236d4298	5	2021-07-01 21:04:23	2021-07-01 21:04:23	0	7003.5	1	Racial & Gender Diversity	1	1
7005	60de3dec691c3	1	3	2021-07-01 22:13:00	NA	job-info-click	7	2021-07-01 22:13:23	7076db90-dabb-11eb-ab73-e7b7370a9b4a	7	2021-07-01 22:26:54	2021-07-01 22:26:54	0	7005.7	1	No Diversity	0	0
7007	60de6d17962a8	2	3	2021-07-02 01:34:15	NA	job-info-click	5	2021-07-02 01:34:30	a7017690-dad5-11eb-a0a9-a914f9de2b99	5	2021-07-02 01:34:32	2021-07-02 01:34:32	0	7007.5	1	Racial Diversity	1	0
7019	60df194cdab4a	3	3	2021-07-02 13:49:00	NA	job-info-click	4	2021-07-02 13:49:24	6fdef720-db3c-11eb-8646-1772adbfa933	5	2021-07-02 13:50:18	2021-07-02 13:50:18	0	7019.5	1	Gender Diversity	0	1
7023	60df393be2ef7	4	6	2021-07-02 16:05:15	NA	job-info-click	5	2021-07-02 16:05:26	53842310-db4f-11eb-a448-9b9d54402e58	5	2021-07-02 16:05:31	2021-07-02 16:43:22	2	7023.5	1	Racial & Gender Diversity	1	1
7026	60dfa560d56a1	2	3	2021-07-02 23:46:40	NA	job-info-click	5	2021-07-02 23:47:12	d533a870-db8f-11eb-b05c-254d3fb340d5	5	2021-07-02 23:47:16	2021-07-02 23:47:16	0	7026.5	1	Racial Diversity	1	0
7079	60dffded7f8ee	4	2	2021-07-03 06:04:29	NA	job-info-click	7	2021-07-03 06:05:04	NULL	NA	NA	NA	NA	NA	1	Racial & Gender Diversity	1	1
7087	60e0766174907	2	5	2021-07-03 14:38:25	NA	job-info-click	5	2021-07-03 14:39:00	6c5dd5d0-dc0c-11eb-b62c-e326843b676b	5	2021-07-03 14:39:08	2021-07-03 14:51:01	2	7087.5	1	Racial Diversity	1	0
7090	60e0c251d2009	2	2	2021-07-03 20:02:25	NA	job-info-click	5	2021-07-03 20:03:16	NULL	NA	NA	NA	NA	NA	1	Racial Diversity	1	0
7100	60e16eada75ed	4	2	2021-07-04 08:17:49	NA	job-info-click	7	2021-07-04 08:18:08	NULL	NA	NA	NA	NA	NA	1	Racial & Gender Diversity	1	1
7101	60e17861c97e7	4	2	2021-07-04 08:59:13	NA	job-info-click	5	2021-07-04 08:59:29	NULL	NA	NA	NA	NA	NA	1	Racial & Gender Diversity	1	1
7114	60e234b28417f	4	3	2021-07-04 22:22:42	NA	job-info-click	9	2021-07-04 22:23:02	6a33d4e0-dd16-11eb-b2f9-f38112fa9305	9	2021-07-04 22:23:10	2021-07-04 22:23:10	0	7114.9	1	Racial & Gender Diversity	1	1
7118	60e25d7c26250	2	3	2021-07-05 01:16:44	NA	job-info-click	5	2021-07-05 01:17:00	b8c153e0-dd2e-11eb-b702-33c17718cf11	5	2021-07-05 01:17:10	2021-07-05 01:17:10	0	7118.5	1	Racial Diversity	1	0
7123	60e26c08785ee	4	2	2021-07-05 02:18:48	NA	job-info-click	7	2021-07-05 02:19:04	NULL	NA	NA	NA	NA	NA	1	Racial & Gender Diversity	1	1
7130	60e35906242e6	1	5	2021-07-05 19:09:58	NA	job-info-click	5	2021-07-05 19:10:21	a7f6eba0-ddc4-11eb-a167-5965e631e604	5	2021-07-05 19:10:26	2021-07-05 19:16:17	2	7130.5	1	No Diversity	0	0
7131	60e3a3f77b9d8	1	2	2021-07-06 00:29:43	NA	job-info-click	7	2021-07-06 00:30:10	NULL	NA	NA	NA	NA	NA	1	No Diversity	0	0
7132	60e3ab7040f61	4	3	2021-07-06 01:01:36	NA	job-info-click	5	2021-07-06 01:01:55	ce14fbf0-ddf5-11eb-8429-4f040488c1bb	5	2021-07-06 01:02:15	2021-07-06 01:02:15	0	7132.5	1	Racial & Gender Diversity	1	1
7138	60e3ebc3eb4ce	4	10	2021-07-06 05:36:03	NA	job-info-click	5	2021-07-06 05:36:14	173833a0-de1c-11eb-8512-d5ff3a61743d	5	2021-07-06 05:36:19	2021-07-06 05:40:43	2	7138.5	1	Racial & Gender Diversity	1	1
7140	60e404376f0ce	4	3	2021-07-06 07:20:23	NA	job-info-click	5	2021-07-06 07:21:26	c8511ba0-de2a-11eb-981d-9defb6689af4	5	2021-07-06 07:21:29	2021-07-06 07:21:29	0	7140.5	1	Racial & Gender Diversity	1	1
7206	60e50997166aa	1	2	2021-07-07 01:55:35	NA	job-info-click	7	2021-07-07 01:56:11	NULL	NA	NA	NA	NA	NA	1	No Diversity	0	0
7208	60e51a99a7627	1	5	2021-07-07 03:08:09	NA	job-info-click	7	2021-07-07 03:08:58	bb462290-ded0-11eb-b856-db67af6969cc	7	2021-07-07 03:09:24	2021-07-07 03:09:24	0	7208.7	1	No Diversity	0	0
7215	60e5789aed2d5	2	2	2021-07-07 09:49:14	NA	job-info-click	5	2021-07-07 09:49:44	NULL	NA	NA	NA	NA	NA	1	Racial Diversity	1	0
7218	60e5db951011b	1	3	2021-07-07 16:51:33	NA	job-info-click	7	2021-07-07 16:53:23	ddbe2800-df43-11eb-b622-2f6259309666	7	2021-07-07 16:53:34	2021-07-07 16:53:34	0	7218.7	1	No Diversity	0	0
7219	60e5dd961b1af	2	4	2021-07-07 17:00:06	NA	job-info-click	7	2021-07-07 17:00:35	dbd20a00-df44-11eb-8048-4ff15d46f337	7	2021-07-07 17:00:40	2021-07-07 17:00:40	0	7219.7	1	Racial Diversity	1	0
7220	60e5e267e8691	1	3	2021-07-07 17:20:39	NA	job-info-click	5	2021-07-07 17:21:02	bca5a740-df47-11eb-9a37-7f8159405d04	5	2021-07-07 17:21:16	2021-07-07 17:21:16	0	7220.5	1	No Diversity	0	0
7221	60e5ef41c539f	2	5	2021-07-07 18:15:29	NA	job-info-click	7	2021-07-07 18:17:02	885635f0-df4f-11eb-9a78-577fdd855095	7	2021-07-07 18:17:04	2021-07-07 18:24:08	2	7221.7	1	Racial Diversity	1	0
7222	60e5f1d324788	1	5	2021-07-07 18:26:27	NA	job-info-click	1	2021-07-07 18:27:10	53264700-df51-11eb-8d4d-ab44daba6811	7	2021-07-07 18:29:54	2021-07-07 19:37:56	2	7222.7	1	No Diversity	0	0
7231	60e661a26239e	1	5	2021-07-08 02:23:30	NA	job-info-click	9	2021-07-08 02:23:51	a11c9430-df93-11eb-9a21-17ad896e93f3	9	2021-07-08 02:24:32	2021-07-08 02:46:28	2	7231.9	1	No Diversity	0	0
7244	60e6bf5a7da81	2	3	2021-07-08 09:03:22	NA	job-info-click	5	2021-07-08 09:03:39	645faf40-dfcb-11eb-afe1-7f90c5acd277	5	2021-07-08 09:03:42	2021-07-08 09:03:42	0	7244.5	1	Racial Diversity	1	0
7254	60e7b3540473d	1	1	2021-07-09 02:24:20	NA	job-info-click	4	2021-07-09 02:24:32	NULL	NA	NA	NA	NA	NA	1	No Diversity	0	0
7259	60e7f3bc22813	2	5	2021-07-09 06:59:08	NA	job-info-click	4	2021-07-09 06:59:32	6cb5ab10-e083-11eb-950c-85e4b0ef351c	5	2021-07-09 07:01:03	2021-07-09 07:08:20	2	7259.5	1	Racial Diversity	1	0
7262	60e83eab8acfa	2	6	2021-07-09 12:18:51	NA	job-info-click	9	2021-07-09 12:19:06	7b6078c0-e0c4-11eb-b6fe-af065e5a9a81	9	2021-07-09 14:46:45	2021-07-09 14:46:45	0	7262.9	1	Racial Diversity	1	0
7266	60e8639190d52	1	2	2021-07-09 14:56:17	NA	job-info-click	9	2021-07-09 14:56:47	NULL	NA	NA	NA	NA	NA	1	No Diversity	0	0
7276	60e8b017980e8	1	2	2021-07-09 20:22:47	NA	job-info-click	5	2021-07-09 20:23:00	NULL	NA	NA	NA	NA	NA	1	No Diversity	0	0
7277	60e8c0ae627bb	1	3	2021-07-09 21:33:34	NA	job-info-click	7	2021-07-09 21:34:33	96b921c0-e110-11eb-a10a-b194a4a9e218	7	2021-07-09 23:51:32	2021-07-09 23:51:32	0	7277.7	1	No Diversity	0	0
7278	60e8e4ce90ff1	2	3	2021-07-10 00:07:42	NA	job-info-click	5	2021-07-10 00:08:22	f22871e0-e112-11eb-a384-6f4b39b6609e	5	2021-07-10 00:08:25	2021-07-10 00:08:25	0	7278.5	1	Racial Diversity	1	0
7288	60e9fe0469cfd	1	1	2021-07-10 20:07:32	NA	job-info-click	8	2021-07-10 20:08:43	b97526e0-e1ba-11eb-bfe4-e1c594cd5ea4	2	2021-07-10 20:09:25	2021-07-10 20:09:25	0	7288.2	1	No Diversity	0	0
6657	60d5f4cd3bb01	2	12	2021-06-25 15:22:53	NA	job-info-click	2	2021-07-10 22:08:19	651979c0-e32f-11eb-89c3-4df72adb7236	2	2021-07-12 16:37:06	2021-07-12 16:50:29	2	6657.2	1	Racial Diversity	1	0
7292	60ea56efb6c36	2	5	2021-07-11 02:26:55	NA	job-info-click	5	2021-07-11 02:27:11	833278a0-e1ef-11eb-b451-c70d86d31f83	5	2021-07-11 02:27:17	2021-07-11 02:32:42	2	7292.5	1	Racial Diversity	1	0
7295	60ea7e825374e	2	3	2021-07-11 05:15:46	NA	job-info-click	7	2021-07-11 05:16:16	299114d0-e207-11eb-aed0-175d56ddc1fe	7	2021-07-11 05:16:35	2021-07-11 05:16:35	0	7295.7	1	Racial Diversity	1	0
7081	60e006d231718	1	7	2021-07-03 06:42:26	NA	job-info-click	3	2021-07-12 04:02:12	005cf320-e2c6-11eb-ab0a-0525ea83128e	3	2021-07-12 04:02:40	2021-07-12 04:02:40	0	7081.3	1	No Diversity	0	0
7322	60ec901bab0f1	3	7	2021-07-12 18:55:23	NA	job-info-click	5	2021-07-12 19:24:20	c707e070-e346-11eb-9568-475156f877f8	5	2021-07-12 19:24:29	2021-07-12 19:45:52	2	7322.5	1	Gender Diversity	0	1
7323	60ec999301197	4	4	2021-07-12 19:35:47	NA	job-info-click	5	2021-07-12 19:36:22	8774ea30-e348-11eb-9c51-0bb08ae83783	5	2021-07-12 19:37:01	2021-07-12 19:54:15	2	7323.5	1	Racial & Gender Diversity	1	1
7325	60eca412757c2	2	3	2021-07-12 20:20:34	NA	job-info-click	9	2021-07-12 20:21:11	bdd6cb90-e34e-11eb-8cc1-89319fef3b32	9	2021-07-12 20:21:29	2021-07-12 20:21:29	0	7325.9	1	Racial Diversity	1	0
7326	60ecae400d3c0	3	10	2021-07-12 21:04:00	NA	job-info-click	8	2021-07-12 21:05:15	e5870300-e357-11eb-b163-4fbb3ace0d5e	7	2021-07-12 21:27:01	2021-07-12 21:44:12	2	7326.7	1	Gender Diversity	0	1
7329	60ecf23166921	4	5	2021-07-13 01:53:53	NA	job-info-click	4	2021-07-13 01:54:12	492dd380-e37d-11eb-8b80-e9aa9a9ddcbd	4	2021-07-13 01:54:40	2021-07-13 02:21:29	2	7329.4	1	Racial & Gender Diversity	1	1
7334	60ed09bd35318	3	5	2021-07-13 03:34:21	NA	job-info-click	9	2021-07-13 03:34:40	086f8ac0-e38c-11eb-89ed-4d8846341702	9	2021-07-13 03:40:14	2021-07-13 04:04:11	2	7334.9	1	Gender Diversity	0	1
7343	60ed7d8b21798	4	2	2021-07-13 11:48:27	NA	job-info-click	8	2021-07-13 11:49:12	NULL	NA	NA	NA	NA	NA	1	Racial & Gender Diversity	1	1
7382	60f0aad9c9695	1	3	2021-07-15 21:38:33	NA	job-info-click	7	2021-07-15 21:40:50	58e13770-e5b5-11eb-a79c-1d49acdeb09b	7	2021-07-15 21:41:00	2021-07-15 21:41:00	0	7382.7	1	No Diversity	0	0
7383	60f0b2395dbc5	1	3	2021-07-15 22:10:01	NA	job-info-click	7	2021-07-15 22:10:12	719e4ab0-e5b9-11eb-8169-75899cd96154	7	2021-07-15 22:10:20	2021-07-15 22:10:20	0	7383.7	1	No Diversity	0	0
7387	60f0c15972c87	3	5	2021-07-15 23:14:33	NA	job-info-click	7	2021-07-15 23:14:54	7adde170-e5c2-11eb-a83d-fb5e6ee00db0	7	2021-07-15 23:15:01	2021-07-15 23:15:01	0	7387.7	1	Gender Diversity	0	1
7388	60f0c3f239fd4	1	5	2021-07-15 23:25:38	NA	job-info-click	5	2021-07-15 23:25:59	06403aa0-e5c4-11eb-98a9-b1a510777156	5	2021-07-15 23:26:04	2021-07-15 23:32:49	2	7388.5	1	No Diversity	0	0
7389	60f0c5e9030e4	4	3	2021-07-15 23:34:01	NA	job-info-click	5	2021-07-15 23:36:01	756fbd70-e5c5-11eb-8ff6-c15b67bdaf61	5	2021-07-15 23:36:20	2021-07-15 23:36:20	0	7389.5	1	Racial & Gender Diversity	1	1
7390	60f0cea960220	4	3	2021-07-16 00:11:21	NA	job-info-click	5	2021-07-16 00:11:35	68081840-e5ca-11eb-ab35-5fd30056198e	5	2021-07-16 00:11:45	2021-07-16 00:11:45	0	7390.5	1	Racial & Gender Diversity	1	1
7391	60f0cfb6acfd4	3	2	2021-07-16 00:15:50	NA	job-info-click	7	2021-07-16 00:16:12	17e6a180-e5cb-11eb-a6da-77d3bb15c33e	7	2021-07-16 00:16:40	2021-07-16 00:35:32	2	7391.7	1	Gender Diversity	0	1
7394	60f0dad674587	3	1	2021-07-16 01:03:18	NA	job-info-click	5	2021-07-16 01:03:53	NULL	NA	NA	NA	NA	NA	1	Gender Diversity	0	1
7396	60f0faf0b3cb8	1	5	2021-07-16 03:20:16	NA	job-info-click	7	2021-07-16 03:20:39	03eebd40-e5e6-11eb-9667-b788f0f8dce1	7	2021-07-16 03:29:23	2021-07-16 03:29:23	0	7396.7	1	No Diversity	0	0
7397	60f0fc9ebc304	2	5	2021-07-16 03:27:26	NA	job-info-click	5	2021-07-16 03:27:47	cb90d690-e5e5-11eb-becd-2386010b8818	5	2021-07-16 03:27:49	2021-07-16 03:27:49	0	7397.5	1	Racial Diversity	1	0
7405	60f10e177edcd	1	2	2021-07-16 04:41:59	NA	job-info-click	5	2021-07-16 04:42:15	NULL	NA	NA	NA	NA	NA	1	No Diversity	0	0
7408	60f12c7cb718a	1	5	2021-07-16 06:51:40	NA	job-info-click	5	2021-07-16 06:52:01	5d2f5d80-e602-11eb-b156-8151af30919f	5	2021-07-16 06:52:19	2021-07-16 06:59:48	2	7408.5	1	No Diversity	0	0
7409	60f12cd7ca2d8	3	4	2021-07-16 06:53:11	NA	job-info-click	5	2021-07-16 06:53:57	9ca62390-e602-11eb-b0f3-cfe0a984cd73	5	2021-07-16 06:54:05	2021-07-16 06:54:05	0	7409.5	1	Gender Diversity	0	1
7411	60f14b6943c59	4	7	2021-07-16 09:03:37	NA	job-info-click	7	2021-07-16 09:04:05	d82e9490-e614-11eb-b42e-1d3ff6a39161	7	2021-07-16 09:04:36	2021-07-16 09:04:36	0	7411.7	1	Racial & Gender Diversity	1	1
7413	60f197d6a1b63	1	4	2021-07-16 14:29:42	NA	job-info-click	7	2021-07-16 14:31:53	98c4a480-e642-11eb-9c8a-a3f2f147ad98	7	2021-07-16 14:32:07	2021-07-16 14:47:59	2	7413.7	1	No Diversity	0	0
7414	60f1a046ac525	4	5	2021-07-16 15:05:42	NA	job-info-click	9	2021-07-16 15:06:09	694dd790-e647-11eb-ba01-9f10723476c2	9	2021-07-16 15:06:34	2021-07-16 17:35:27	2	7414.9	1	Racial & Gender Diversity	1	1
7415	60f1aac0d64d7	3	4	2021-07-16 15:50:24	NA	job-info-click	7	2021-07-16 15:51:12	NULL	NA	NA	NA	NA	NA	1	Gender Diversity	0	1
7416	60f1b2fd32e8c	2	4	2021-07-16 16:25:33	NA	job-info-click	2	2021-07-16 16:45:21	4142c020-e655-11eb-9c6a-910599929f28	2	2021-07-16 16:45:40	2021-07-16 16:45:40	0	7416.2	1	Racial Diversity	1	0
7417	60f1bba9c34d1	1	2	2021-07-16 17:02:33	NA	job-info-click	5	2021-07-16 17:03:25	NULL	NA	NA	NA	NA	NA	1	No Diversity	0	0
7422	60f1c5d7013a4	1	3	2021-07-16 17:45:59	NA	job-info-click	1	2021-07-16 17:46:08	b4a04810-e65d-11eb-b537-11beab4e56a6	1	2021-07-16 17:46:10	2021-07-16 17:46:10	0	7422.1	1	No Diversity	0	0
7424	60f1c9de5bae9	3	3	2021-07-16 18:03:10	NA	job-info-click	7	2021-07-16 18:03:24	1fa115c0-e660-11eb-be55-53060b4e0e8a	7	2021-07-16 18:03:28	2021-07-16 18:03:28	0	7424.7	1	Gender Diversity	0	1
7425	60f1cab879e55	4	5	2021-07-16 18:06:48	NA	job-info-click	5	2021-07-16 18:15:36	d3070a30-e661-11eb-9c9e-f3fdf298910d	5	2021-07-16 18:15:39	2021-07-16 18:21:13	2	7425.5	1	Racial & Gender Diversity	1	1
7426	60f1ce666d80b	1	7	2021-07-16 18:22:30	NA	job-info-click	2	2021-07-16 18:22:52	d7552000-e662-11eb-b931-47eea1a731ac	2	2021-07-16 18:22:55	2021-07-16 18:22:55	0	7426.2	1	No Diversity	0	0
7428	60f1dd29e1dbb	3	4	2021-07-16 19:25:29	NA	job-info-click	9	2021-07-16 19:25:50	NULL	NA	NA	NA	NA	NA	1	Gender Diversity	0	1
7429	60f1e01649f01	4	2	2021-07-16 19:37:58	NA	job-info-click	7	2021-07-16 19:38:40	NULL	NA	NA	NA	NA	NA	1	Racial & Gender Diversity	1	1
7432	60f1e9d57c3c8	2	3	2021-07-16 20:19:33	NA	job-info-click	4	2021-07-16 20:19:43	29daecb0-e673-11eb-a284-e39c7582f069	4	2021-07-16 20:19:46	2021-07-16 20:19:46	0	7432.4	1	Racial Diversity	1	0
7438	60f1f6721128d	3	5	2021-07-16 21:13:22	NA	job-info-click	4	2021-07-16 21:15:05	202c5080-e67b-11eb-b1da-1d55ac983925	7	2021-07-16 21:16:46	2021-07-16 21:29:35	2	7438.7	1	Gender Diversity	0	1
7442	60f210a980b1e	1	7	2021-07-16 23:05:13	NA	job-info-click	5	2021-07-16 23:05:37	57632f90-e68a-11eb-b2b1-db6f26cc4b63	5	2021-07-16 23:05:41	2021-07-16 23:09:53	2	7442.5	1	No Diversity	0	0
7443	60f21389763e6	3	9	2021-07-16 23:17:29	NA	job-info-click	5	2021-07-16 23:17:40	0d1eac80-e68c-11eb-b563-c190d3fef484	5	2021-07-16 23:17:55	2021-07-16 23:23:24	2	7443.5	1	Gender Diversity	0	1
7445	60f22534b92e0	1	7	2021-07-17 00:32:52	NA	job-info-click	7	2021-07-17 00:33:06	96d885c0-e696-11eb-865f-89cae769b684	7	2021-07-17 00:33:21	2021-07-17 00:33:21	0	7445.7	1	No Diversity	0	0
7444	60f225304bfca	2	2	2021-07-17 00:32:48	NA	job-info-click	7	2021-07-17 00:33:26	b69684e0-e696-11eb-b48d-df87ffd07024	7	2021-07-17 00:34:14	2021-07-17 00:41:36	2	7444.7	1	Racial Diversity	1	0
7450	60f2933adbd08	2	2	2021-07-17 08:22:18	NA	job-info-click	7	2021-07-17 08:22:35	NULL	NA	NA	NA	NA	NA	1	Racial Diversity	1	0
7451	60f2966213c2b	2	3	2021-07-17 08:35:46	NA	job-info-click	5	2021-07-17 08:36:16	18e13170-e6da-11eb-9e07-7947f1e6059e	5	2021-07-17 08:36:35	2021-07-17 08:36:35	0	7451.5	1	Racial Diversity	1	0
7458	60f2c0cd80d78	1	4	2021-07-17 11:36:45	NA	job-info-click	7	2021-07-17 11:37:00	57468980-e6f3-11eb-a305-276844846ff8	7	2021-07-17 11:37:18	2021-07-17 11:37:18	0	7458.7	1	No Diversity	0	0
7459	60f2c2c6dbd0d	3	9	2021-07-17 11:45:10	NA	job-info-click	5	2021-07-17 11:45:35	8afdcaf0-e6f4-11eb-a0f7-996d636392c0	5	2021-07-17 11:45:54	2021-07-17 12:48:47	2	7459.5	1	Gender Diversity	0	1
7466	60f35586a079b	4	3	2021-07-17 22:11:18	NA	job-info-click	5	2021-07-17 22:11:33	fc51fc30-e74b-11eb-a868-a53faeede515	5	2021-07-17 22:11:50	2021-07-17 22:11:50	0	7466.5	1	Racial & Gender Diversity	1	1
7467	60f382dcb747c	1	2	2021-07-18 01:24:44	NA	job-info-click	2	2021-07-18 01:27:44	6557ffa0-e767-11eb-b883-e918455e08e6	2	2021-07-18 01:28:03	2021-07-18 01:28:03	0	7467.2	1	No Diversity	0	0
7468	60f3880783f23	3	1	2021-07-18 01:46:47	NA	job-info-click	7	2021-07-18 01:47:04	13e816f0-e76a-11eb-8119-5f7de4763c4b	7	2021-07-18 01:47:15	2021-07-18 01:47:15	0	7468.7	1	Gender Diversity	0	1
7469	60f392cfe3445	3	11	2021-07-18 02:32:47	NA	job-info-click	9	2021-07-18 03:35:32	24858df0-e905-11eb-bc0f-cbcec8010332	9	2021-07-20 02:49:46	2021-07-20 02:49:46	0	7469.9	1	Gender Diversity	0	1
7487	60f46ff7abd4b	2	8	2021-07-18 18:16:23	NA	job-info-click	5	2021-07-18 18:16:34	4c5ee550-e7f4-11eb-b2bf-b3611fa8c460	5	2021-07-18 18:16:40	2021-07-18 18:25:00	2	7487.5	1	Racial Diversity	1	0
7492	60f4c33594a88	3	4	2021-07-19 00:11:33	NA	job-info-click	7	2021-07-19 00:11:47	f19c6130-e825-11eb-91a3-596f6cc7f0aa	7	2021-07-19 00:12:02	2021-07-19 00:12:02	0	7492.7	1	Gender Diversity	0	1
7493	60f4c42be36e6	1	2	2021-07-19 00:15:39	NA	job-info-click	5	2021-07-19 00:15:45	NULL	NA	NA	NA	NA	NA	1	No Diversity	0	0
7495	60f4e1177602f	4	2	2021-07-19 02:19:03	NA	job-info-click	5	2021-07-19 02:19:14	b98bbf70-e837-11eb-a33c-05e0cf6663d8	5	2021-07-19 02:19:19	2021-07-19 02:25:09	2	7495.5	1	Racial & Gender Diversity	1	1
7497	60f4e8788c743	1	2	2021-07-19 02:50:32	NA	job-info-click	5	2021-07-19 02:50:47	NULL	NA	NA	NA	NA	NA	1	No Diversity	0	0
7499	60f5093e332eb	2	3	2021-07-19 05:10:22	NA	job-info-click	1	2021-07-19 05:10:38	f06b6930-e84f-11eb-a4b6-8df4c93e72a1	5	2021-07-19 05:12:39	2021-07-19 05:12:39	0	7499.5	1	Racial Diversity	1	0
7500	60f51a8704230	4	1	2021-07-19 06:24:07	NA	job-info-click	9	2021-07-19 06:24:54	NULL	NA	NA	NA	NA	NA	1	Racial & Gender Diversity	1	1
7501	60f53a1754718	1	3	2021-07-19 08:38:47	NA	job-info-click	2	2021-07-19 08:39:16	cfce47e0-e86c-11eb-8947-096186168b7f	2	2021-07-19 08:39:20	2021-07-19 08:39:20	0	7501.2	1	No Diversity	0	0
7502	60f53f397bfa1	4	3	2021-07-19 09:00:41	NA	job-info-click	5	2021-07-19 09:12:21	7366c9f0-e871-11eb-84e7-71bd993f12ff	5	2021-07-19 09:12:32	2021-07-19 09:12:32	0	7502.5	1	Racial & Gender Diversity	1	1
7503	60f549d8ac09f	2	3	2021-07-19 09:46:00	NA	job-info-click	5	2021-07-19 09:46:11	30b23ba0-e876-11eb-bcb1-2f13c0c06f32	5	2021-07-19 09:46:28	2021-07-19 09:46:28	0	7503.5	1	Racial Diversity	1	0
7504	60f56405139ea	3	5	2021-07-19 11:37:41	NA	job-info-click	5	2021-07-19 11:37:54	c73ff560-e885-11eb-a28d-9151ade9eb5e	5	2021-07-19 11:38:03	2021-07-19 11:44:55	2	7504.5	1	Gender Diversity	0	1
7507	60f57d492a81c	2	2	2021-07-19 13:25:29	NA	job-info-click	7	2021-07-19 13:26:09	NULL	NA	NA	NA	NA	NA	1	Racial Diversity	1	0
7509	60f58c44e8039	3	1	2021-07-19 14:29:24	NA	job-info-click	5	2021-07-19 14:29:53	cde2d020-e89d-11eb-b8d6-6f0302201d9e	5	2021-07-19 14:30:02	2021-07-19 14:30:02	0	7509.5	1	Gender Diversity	0	1
7511	60f58f9024e7f	1	8	2021-07-19 14:43:28	NA	job-info-click	7	2021-07-19 14:44:04	ddd051d0-e89f-11eb-8dc8-9fa1c533fbcc	7	2021-07-19 14:44:48	2021-07-19 14:44:48	0	7511.7	1	No Diversity	0	0
7514	60f597b576e09	4	3	2021-07-19 15:18:13	NA	job-info-click	5	2021-07-19 15:18:23	9102b630-e8a4-11eb-b5eb-957ffbc0b101	5	2021-07-19 15:18:27	2021-07-19 15:18:27	0	7514.5	1	Racial & Gender Diversity	1	1
7515	60f599ffd7b66	1	3	2021-07-19 15:27:59	NA	job-info-click	5	2021-07-19 15:28:47	NULL	NA	NA	NA	NA	NA	1	No Diversity	0	0
7516	60f59d34294db	4	7	2021-07-19 15:41:40	NA	job-info-click	7	2021-07-19 15:41:49	d6371630-e8a7-11eb-99ba-31f91c9e2ae3	7	2021-07-19 15:41:51	2021-07-19 15:44:59	2	7516.7	1	Racial & Gender Diversity	1	1
7517	60f5a1eddbd06	1	2	2021-07-19 16:01:49	NA	job-info-click	9	2021-07-19 16:03:39	e6102860-e8aa-11eb-b8fb-6b977c2c4b8e	9	2021-07-19 16:03:46	2021-07-19 16:11:38	2	7517.9	1	No Diversity	0	0
7518	60f5a6bc16b9c	4	5	2021-07-19 16:22:20	NA	job-info-click	7	2021-07-19 16:26:34	18e70b30-e8ae-11eb-b846-2fcef92b6c6c	7	2021-07-19 16:26:40	2021-07-19 16:26:40	0	7518.7	1	Racial & Gender Diversity	1	1
7521	60f5c480d85a5	2	5	2021-07-19 18:29:20	NA	job-info-click	7	2021-07-19 18:29:38	b3b1c570-e8bf-11eb-8eb2-491b8c93ad01	7	2021-07-19 18:32:41	2021-07-19 19:09:37	2	7521.7	1	Racial Diversity	1	0
7522	60f5d1ba6e828	4	3	2021-07-19 19:25:46	NA	job-info-click	5	2021-07-19 19:26:32	8b5ab5f0-e8c7-11eb-9b65-2506aa3bbd64	5	2021-07-19 19:28:49	2021-07-19 19:28:49	0	7522.5	1	Racial & Gender Diversity	1	1
7525	60f5ea3b80e58	1	5	2021-07-19 21:10:19	NA	job-info-click	5	2021-07-19 21:10:33	d05834f0-e8d5-11eb-a861-e9efe51c7f13	5	2021-07-19 21:10:58	2021-07-19 21:21:36	2	7525.5	1	No Diversity	0	0
7526	60f5ee924b464	4	4	2021-07-19 21:28:50	NA	job-info-click	7	2021-07-19 21:29:31	6d994400-e8d8-11eb-88af-450ce37c4231	7	2021-07-19 21:29:41	2021-07-19 21:29:41	0	7526.7	1	Racial & Gender Diversity	1	1
7528	60f61a4c884a9	3	4	2021-07-20 00:35:24	NA	job-info-click	5	2021-07-20 00:35:45	737560c0-e8f2-11eb-8af7-3573cf477a63	5	2021-07-20 00:35:58	2021-07-20 00:35:58	0	7528.5	1	Gender Diversity	0	1
7529	60f61ad4b47c6	1	5	2021-07-20 00:37:40	NA	job-info-click	7	2021-07-20 00:38:06	c6273ad0-e8f2-11eb-9790-fb38f6be56f8	7	2021-07-20 00:38:16	2021-07-20 00:52:24	2	7529.7	1	No Diversity	0	0
7530	60f621b57fd0c	4	3	2021-07-20 01:07:01	NA	job-info-click	7	2021-07-20 01:07:41	47f65810-e8fc-11eb-a166-6fadadbd7f89	7	2021-07-20 01:46:20	2021-07-20 01:46:20	0	7530.7	1	Racial & Gender Diversity	1	1
7533	60f63104aee37	1	7	2021-07-20 02:12:20	NA	job-info-click	7	2021-07-20 02:13:03	0cc1e310-e900-11eb-9524-eb7e986c27e1	7	2021-07-20 02:13:18	2021-07-20 02:24:41	2	7533.7	1	No Diversity	0	0
7534	60f631ec0abb3	4	4	2021-07-20 02:16:12	NA	job-info-click	5	2021-07-20 02:16:29	828fab00-e900-11eb-be0c-7746a00e0aa0	5	2021-07-20 02:16:36	2021-07-20 02:22:40	2	7534.5	1	Racial & Gender Diversity	1	1
7535	60f63ee5ca1b5	2	5	2021-07-20 03:11:33	NA	job-info-click	7	2021-07-20 03:11:57	3f9b6e00-e908-11eb-ba2e-dd8009cb0641	7	2021-07-20 03:12:00	2021-07-20 03:17:33	2	7535.7	1	Racial Diversity	1	0
7536	60f640dd4e56d	1	1	2021-07-20 03:19:57	NA	job-info-click	7	2021-07-20 03:20:49	NULL	NA	NA	NA	NA	NA	1	No Diversity	0	0
7537	60f641a3de1aa	1	1	2021-07-20 03:23:15	NA	job-info-click	5	2021-07-20 03:23:27	NULL	NA	NA	NA	NA	NA	1	No Diversity	0	0
7539	60f6607453e5a	3	4	2021-07-20 05:34:44	NA	job-info-click	9	2021-07-20 05:35:42	5b9b3380-e91c-11eb-92cc-a556946c05c8	9	2021-07-20 05:35:57	2021-07-20 05:35:57	0	7539.9	1	Gender Diversity	0	1
7544	60f66ea3520e1	3	3	2021-07-20 06:35:15	NA	job-info-click	7	2021-07-20 06:35:35	b34b9c30-e924-11eb-baee-e9f618ef58fd	7	2021-07-20 06:35:40	2021-07-20 06:35:40	0	7544.7	1	Gender Diversity	0	1
7546	60f692fb41f57	1	5	2021-07-20 09:10:19	NA	job-info-click	5	2021-07-20 09:10:31	5966d580-e93a-11eb-b610-6dab5855ff27	5	2021-07-20 09:10:38	2021-07-20 09:20:16	2	7546.5	1	No Diversity	0	0
7548	60f6bcb0cdee0	2	4	2021-07-20 12:08:16	NA	job-info-click	5	2021-07-20 12:08:56	NULL	NA	NA	NA	NA	NA	1	Racial Diversity	1	0
7549	60f6c93edf1a0	3	3	2021-07-20 13:01:50	NA	job-info-click	5	2021-07-20 13:02:20	baf82440-e95a-11eb-b679-618c7da090fc	5	2021-07-20 13:02:25	2021-07-20 13:02:25	0	7549.5	1	Gender Diversity	0	1
7550	60f6d5ea3f148	1	2	2021-07-20 13:55:54	NA	job-info-click	7	2021-07-20 13:56:11	NULL	NA	NA	NA	NA	NA	1	No Diversity	0	0
7554	60f6fe6273045	3	3	2021-07-20 16:48:34	NA	job-info-click	9	2021-07-20 16:48:46	5bcb9ce0-e97a-11eb-b79d-7f272ed3cb4e	9	2021-07-20 16:48:50	2021-07-20 16:48:50	0	7554.9	1	Gender Diversity	0	1
7555	60f712147e4f3	4	5	2021-07-20 18:12:36	NA	job-info-click	5	2021-07-20 18:14:39	a2438040-e986-11eb-9d79-2b36ee0d6541	5	2021-07-20 18:16:42	2021-07-20 19:48:43	2	7555.5	1	Racial & Gender Diversity	1	1
7556	60f718fdda056	1	3	2021-07-20 18:42:05	NA	job-info-click	5	2021-07-20 18:42:16	3a3ee990-e98a-11eb-a8e7-f1852516437c	5	2021-07-20 18:42:25	2021-07-20 18:48:48	2	7556.5	1	No Diversity	0	0
7558	60f7368fac9ce	3	5	2021-07-20 20:48:15	NA	job-info-click	4	2021-07-20 20:48:25	d5cdc180-e99b-11eb-a6d0-8dd5a7ddd6a7	4	2021-07-20 20:48:28	2021-07-20 20:51:05	2	7558.4	1	Gender Diversity	0	1
7561	60f73d0829fb2	2	2	2021-07-20 21:15:52	NA	job-info-click	5	2021-07-20 21:16:11	bc5b2080-e99f-11eb-a9d0-2bca3bafc084	5	2021-07-20 21:16:23	2021-07-20 21:19:53	2	7561.5	1	Racial Diversity	1	0
7571	60f7650bdf005	2	4	2021-07-21 00:06:35	NA	job-info-click	2	2021-07-21 00:06:50	966f0c70-e9b7-11eb-ae46-2568cff5386b	2	2021-07-21 00:07:07	2021-07-21 00:07:07	0	7571.2	1	Racial Diversity	1	0
7572	60f765ab66cde	4	1	2021-07-21 00:09:15	NA	job-info-click	5	2021-07-21 00:09:38	04d94200-e9b8-11eb-84d1-61da9aff7b5a	5	2021-07-21 00:10:12	2021-07-21 00:10:12	0	7572.5	1	Racial & Gender Diversity	1	1
7574	60f77a76bab05	3	2	2021-07-21 01:37:58	NA	job-info-click	7	2021-07-21 01:38:15	59812660-e9c4-11eb-8a9d-538d0b3a6a61	7	2021-07-21 01:38:28	2021-07-21 01:47:33	2	7574.7	1	Gender Diversity	0	1
7575	60f7861a2caa5	2	3	2021-07-21 02:27:38	NA	job-info-click	5	2021-07-21 02:27:53	49072a90-e9cb-11eb-a15f-eb597ce53ba5	5	2021-07-21 02:28:07	2021-07-21 02:28:07	0	7575.5	1	Racial Diversity	1	0
7576	60f78cd23f6e4	1	2	2021-07-21 02:56:18	NA	job-info-click	7	2021-07-21 02:56:44	NULL	NA	NA	NA	NA	NA	1	No Diversity	0	0
7579	60f7b985b8f6c	4	5	2021-07-21 06:07:01	NA	job-info-click	1	2021-07-21 06:07:13	2125ca70-e9ea-11eb-94c9-7bf29bc5f5de	9	2021-07-21 06:08:55	2021-07-21 06:13:36	2	7579.9	1	Racial & Gender Diversity	1	1
7582	60f7e59227c0f	4	7	2021-07-21 09:14:58	NA	job-info-click	5	2021-07-21 09:15:19	482715d0-ea04-11eb-8ef1-43dc81a7aae6	5	2021-07-21 09:16:07	2021-07-21 09:16:07	0	7582.5	1	Racial & Gender Diversity	1	1
7586	60f83da33a0f2	3	3	2021-07-21 15:30:43	NA	job-info-click	5	2021-07-21 15:30:58	a73cddf0-ea38-11eb-9cc9-c37e2bba90ec	5	2021-07-21 15:31:00	2021-07-21 15:31:00	0	7586.5	1	Gender Diversity	0	1
7587	60f841c6b38b3	4	3	2021-07-21 15:48:22	NA	job-info-click	7	2021-07-21 15:53:00	ba6b14e0-ea3b-11eb-9fc8-ffdab45ca3d1	7	2021-07-21 15:53:01	2021-07-21 15:53:01	0	7587.7	1	Racial & Gender Diversity	1	1
7590	60f87760f238c	4	5	2021-07-21 19:37:04	NA	job-info-click	7	2021-07-21 19:37:14	0e769be0-ea5b-11eb-805c-cf1c45e2085a	7	2021-07-21 19:37:17	2021-07-21 19:37:17	0	7590.7	1	Racial & Gender Diversity	1	1
7608	60f8c25ccf5bd	4	5	2021-07-22 00:57:00	NA	job-info-click	4	2021-07-22 00:57:25	f01f8c50-ea87-11eb-9797-e16fd27e757d	5	2021-07-22 00:58:33	2021-07-22 01:06:31	2	7608.5	1	Racial & Gender Diversity	1	1
7610	60f8c9fd5eab1	2	4	2021-07-22 01:29:33	NA	job-info-click	7	2021-07-22 01:29:46	53b48c00-ea8c-11eb-ab07-81687cd47dc1	7	2021-07-22 01:29:58	2021-07-22 01:29:58	0	7610.7	1	Racial Diversity	1	0
7611	60f8cdcc09196	4	5	2021-07-22 01:45:48	NA	job-info-click	5	2021-07-22 01:45:57	959952a0-ea8e-11eb-8bef-81d4730d192e	5	2021-07-22 01:46:08	2021-07-22 01:51:28	2	7611.5	1	Racial & Gender Diversity	1	1
7613	60f8d9766973a	3	4	2021-07-22 02:35:34	NA	job-info-click	1	2021-07-22 02:35:52	NULL	NA	NA	NA	NA	NA	1	Gender Diversity	0	1
7614	60f8eaa2aa219	4	1	2021-07-22 03:48:50	NA	job-info-click	5	2021-07-22 03:49:11	d3356020-ea9f-11eb-a995-f1a6302b9dc8	5	2021-07-22 03:49:32	2021-07-22 03:49:32	0	7614.5	1	Racial & Gender Diversity	1	1
7615	60f8edbded289	2	8	2021-07-22 04:02:05	NA	job-info-click	2	2021-07-22 04:02:40	93d7f8c0-f4d5-11eb-b0ba-f10c96fb56b8	2	2021-08-04 03:39:31	2021-08-04 03:46:26	2	7615.2	1	Racial Diversity	1	0
7616	60f8f1d1c285b	3	5	2021-07-22 04:19:29	NA	job-info-click	9	2021-07-22 04:19:49	0f82e750-eaa4-11eb-bb80-d9e241f56519	9	2021-07-22 04:19:52	2021-07-22 04:26:58	2	7616.9	1	Gender Diversity	0	1
7617	60f902129e091	3	2	2021-07-22 05:28:50	NA	job-info-click	4	2021-07-22 05:29:19	NULL	NA	NA	NA	NA	NA	1	Gender Diversity	0	1
7629	60f91aafc22ca	2	4	2021-07-22 07:13:51	NA	job-info-click	5	2021-07-22 07:14:07	72d63c60-eabc-11eb-a678-5d2911290303	5	2021-07-22 07:14:26	2021-07-22 07:14:26	0	7629.5	1	Racial Diversity	1	0
7630	60f920e7859d9	3	5	2021-07-22 07:40:23	NA	job-info-click	5	2021-07-22 07:40:36	1d625480-eac0-11eb-8c3d-799504020440	5	2021-07-22 07:40:41	2021-07-22 07:40:41	0	7630.5	1	Gender Diversity	0	1
7631	60f92fee2e89e	3	5	2021-07-22 08:44:30	NA	job-info-click	7	2021-07-22 08:45:13	28a407f0-eac9-11eb-8566-252109afb5e2	7	2021-07-22 08:45:25	2021-07-22 08:45:25	0	7631.7	1	Gender Diversity	0	1
7632	60f930393bbf8	2	2	2021-07-22 08:45:45	NA	job-info-click	8	2021-07-22 08:46:14	NULL	NA	NA	NA	NA	NA	1	Racial Diversity	1	0
7633	60f9311891c91	2	2	2021-07-22 08:49:28	NA	job-info-click	5	2021-07-22 08:49:55	NULL	NA	NA	NA	NA	NA	1	Racial Diversity	1	0
7643	60f97e679b061	3	2	2021-07-22 14:19:19	NA	job-info-click	5	2021-07-22 14:19:35	NULL	NA	NA	NA	NA	NA	1	Gender Diversity	0	1
7644	60f98498afa9a	1	3	2021-07-22 14:45:44	NA	job-info-click	5	2021-07-22 14:46:30	9c4eba30-eafb-11eb-91d6-5d0fa7e7193e	5	2021-07-22 14:46:34	2021-07-22 14:46:34	0	7644.5	1	No Diversity	0	0
7645	60f986042181f	2	1	2021-07-22 14:51:48	NA	job-info-click	4	2021-07-22 14:52:04	NULL	NA	NA	NA	NA	NA	1	Racial Diversity	1	0
7647	60f991f26060b	1	1	2021-07-22 15:42:42	NA	job-info-click	2	2021-07-22 15:42:52	7dde1690-eb03-11eb-82c0-d3fea8d4750c	2	2021-07-22 15:42:59	2021-07-22 15:42:59	0	7647.2	1	No Diversity	0	0
7657	60f9eedf5ffe4	1	4	2021-07-22 22:19:11	NA	job-info-click	7	2021-07-22 22:19:23	e2599100-eb3a-11eb-9308-391a7670a4fb	7	2021-07-22 22:19:30	2021-07-22 22:19:30	0	7657.7	1	No Diversity	0	0
7674	60fa5a414accc	4	3	2021-07-23 05:57:21	NA	job-info-click	7	2021-07-23 05:58:47	1897a320-eb7b-11eb-b777-ff46e29d4113	7	2021-07-23 05:59:09	2021-07-23 05:59:09	0	7674.7	1	Racial & Gender Diversity	1	1
7685	60faa43c5bf6d	4	1	2021-07-23 11:13:00	NA	job-info-click	2	2021-07-23 11:13:36	0ade5920-eba7-11eb-8c38-037829e95c2b	2	2021-07-23 11:13:43	2021-07-23 11:13:43	0	7685.2	1	Racial & Gender Diversity	1	1
7688	60faa94e71a5a	2	3	2021-07-23 11:34:38	NA	job-info-click	5	2021-07-23 11:35:12	108e49e0-ebaa-11eb-a89a-fd53466eb932	5	2021-07-23 11:35:21	2021-07-23 11:35:21	0	7688.5	1	Racial Diversity	1	0
7695	60fae0f1e3f40	2	3	2021-07-23 15:32:01	NA	job-info-click	5	2021-07-23 15:32:24	35f34b40-ebcb-11eb-b976-93b0ca3db7d1	5	2021-07-23 15:32:38	2021-07-23 15:32:38	0	7695.5	1	Racial Diversity	1	0
7704	60fb369f0b0fa	3	3	2021-07-23 21:37:35	NA	job-info-click	5	2021-07-23 21:37:49	3b6cb380-ebfe-11eb-810b-dde63b60ca66	5	2021-07-23 21:37:51	2021-07-23 21:37:51	0	7704.5	1	Gender Diversity	0	1
7705	60fb3f2b2e07a	4	2	2021-07-23 22:14:03	NA	job-info-click	7	2021-07-23 22:14:18	59441b20-ec03-11eb-a561-f306ba8babb6	7	2021-07-23 22:14:29	2021-07-23 22:14:29	0	7705.7	1	Racial & Gender Diversity	1	1
7706	60fb43cd20e72	4	3	2021-07-23 22:33:49	NA	job-info-click	7	2021-07-23 22:34:16	1eb06f20-ec06-11eb-a863-5530d39fd467	7	2021-07-23 22:34:19	2021-07-23 22:34:19	0	7706.7	1	Racial & Gender Diversity	1	1
7711	60fb9bc53183e	4	1	2021-07-24 04:49:09	NA	job-info-click	7	2021-07-24 04:49:21	966e9380-ec3a-11eb-ada1-25d3917249a5	7	2021-07-24 04:49:54	2021-07-24 04:49:54	0	7711.7	1	Racial & Gender Diversity	1	1
7718	60fbfea9911ef	1	2	2021-07-24 11:51:05	NA	job-info-click	5	2021-07-24 11:52:10	NULL	NA	NA	NA	NA	NA	1	No Diversity	0	0
7719	60fc062c5e555	3	2	2021-07-24 12:23:08	NA	job-info-click	3	2021-07-24 12:23:52	NULL	NA	NA	NA	NA	NA	1	Gender Diversity	0	1
7721	60fc3b4590852	4	2	2021-07-24 16:09:41	NA	job-info-click	2	2021-07-24 16:11:09	NULL	NA	NA	NA	NA	NA	1	Racial & Gender Diversity	1	1
7733	60fc71e2b5976	4	2	2021-07-24 20:02:42	NA	job-info-click	5	2021-07-24 20:03:14	NULL	NA	NA	NA	NA	NA	1	Racial & Gender Diversity	1	1
7738	60fcd1626d579	4	2	2021-07-25 02:50:10	NA	job-info-click	7	2021-07-25 02:50:43	224f6f20-ecf3-11eb-a4a1-3563747c2da3	7	2021-07-25 02:50:56	2021-07-25 02:59:58	2	7738.7	1	Racial & Gender Diversity	1	1
7739	60fce339aec0d	3	2	2021-07-25 04:06:17	NA	job-info-click	2	2021-07-25 04:06:43	bc3fc540-ecfd-11eb-8dfa-076be5e5a444	2	2021-07-25 04:06:49	2021-07-25 04:06:49	0	7739.2	1	Gender Diversity	0	1
7742	60fd028c37b91	4	2	2021-07-25 06:19:56	NA	job-info-click	3	2021-07-25 06:20:18	NULL	NA	NA	NA	NA	NA	1	Racial & Gender Diversity	1	1
7750	60fd7eb3aebda	3	1	2021-07-25 15:09:39	NA	job-info-click	2	2021-07-25 15:10:02	66dab150-ed5a-11eb-b98d-85f9d2d190bb	2	2021-07-25 15:10:09	2021-07-25 15:10:09	0	7750.2	1	Gender Diversity	0	1
7752	60fd8bc6c1873	3	3	2021-07-25 16:05:26	NA	job-info-click	5	2021-07-25 16:05:37	2ba7a340-ed62-11eb-a4cf-d7af484c3e39	5	2021-07-25 16:05:45	2021-07-25 16:05:45	0	7752.5	1	Gender Diversity	0	1
7806	60fee1a74e733	4	3	2021-07-26 16:24:07	NA	job-info-click	7	2021-07-26 16:25:00	08e07d80-ee2e-11eb-a857-8f0c533d4bb4	7	2021-07-26 16:25:04	2021-07-26 16:25:04	0	7806.7	1	Racial & Gender Diversity	1	1
7809	60fee5ec2dbf1	2	2	2021-07-26 16:42:20	NA	job-info-click	7	2021-07-26 16:42:34	7cbd1eb0-ee30-11eb-87ef-f1f4b154cd68	7	2021-07-26 16:42:38	2021-07-26 16:50:14	2	7809.7	1	Racial Diversity	1	0
7810	60feed135ee8d	1	3	2021-07-26 17:12:51	NA	job-info-click	5	2021-07-26 17:13:06	bffc6e70-ee34-11eb-b09b-0d11c4ec2500	5	2021-07-26 17:13:09	2021-07-26 17:13:09	0	7810.5	1	No Diversity	0	0
7812	60fef05aa8743	3	7	2021-07-26 17:26:50	NA	job-info-click	7	2021-07-26 17:27:00	b522e200-ee36-11eb-8ad1-c7099c606efb	7	2021-07-26 17:27:09	2021-07-26 17:31:13	2	7812.7	1	Gender Diversity	0	1
7813	60fef079cbd60	1	7	2021-07-26 17:27:21	NA	job-info-click	5	2021-07-26 17:27:29	c4a61a50-ee36-11eb-9245-ed684b5e2db8	5	2021-07-26 17:27:35	2021-07-26 17:48:50	2	7813.5	1	No Diversity	0	0
7814	60fef43465b80	2	3	2021-07-26 17:43:16	NA	job-info-click	2	2021-07-26 17:43:38	063bb020-ee39-11eb-bccb-b1b29759cf08	2	2021-07-26 17:43:45	2021-07-26 17:43:45	0	7814.2	1	Racial Diversity	1	0
7817	60fef7910d065	3	5	2021-07-26 17:57:37	NA	job-info-click	4	2021-07-26 17:58:15	1b5729c0-ee3b-11eb-bdaa-0727f10b1b82	4	2021-07-26 17:58:39	2021-07-26 17:58:39	0	7817.4	1	Gender Diversity	0	1
7818	60fef7ea876a1	1	10	2021-07-26 17:59:06	NA	job-info-click	4	2021-07-26 17:59:23	507591e0-22e3-11ec-9032-9b1b0865c027	5	2021-10-01 18:13:44	2021-10-01 18:13:44	0	7818.5	1	No Diversity	0	0
7820	60fef8c0dc88c	3	5	2021-07-26 18:02:40	NA	job-info-click	5	2021-07-26 18:02:56	b86d00f0-ee3b-11eb-ac82-f7d3f1ae4388	5	2021-07-26 18:03:02	2021-07-26 18:08:07	2	7820.5	1	Gender Diversity	0	1
7825	60fefdf9df3b1	3	12	2021-07-26 18:24:57	NA	job-info-click	2	2021-07-26 18:25:21	112281a0-ee3f-11eb-83b4-cbdf72d7a0c9	2	2021-07-26 18:27:00	2021-07-26 18:44:13	2	7825.2	1	Gender Diversity	0	1
7826	60fefe3333f08	3	3	2021-07-26 18:25:55	NA	job-info-click	7	2021-07-26 18:26:19	751c28a0-ee44-11eb-bb8f-93f0f778697c	7	2021-07-26 19:05:35	2021-07-26 19:05:35	0	7826.7	1	Gender Diversity	0	1
7830	60ff05e725bc7	3	5	2021-07-26 18:58:47	NA	job-info-click	7	2021-07-26 18:59:13	a3713ea0-ee43-11eb-8eda-278f2041b1e8	7	2021-07-26 18:59:43	2021-07-26 19:09:38	2	7830.7	1	Gender Diversity	0	1
7831	60ff0753eb7dd	4	2	2021-07-26 19:04:51	NA	job-info-click	4	2021-07-26 19:05:16	NULL	NA	NA	NA	NA	NA	1	Racial & Gender Diversity	1	1
7832	60ff0bb01f402	1	3	2021-07-26 19:23:28	NA	job-info-click	4	2021-07-26 19:23:46	1de83d00-ee47-11eb-ac70-ed8693e09f9e	5	2021-07-26 19:24:37	2021-07-26 19:24:37	0	7832.5	1	No Diversity	0	0
7835	60ff1070c761f	3	3	2021-07-26 19:43:44	NA	job-info-click	1	2021-07-26 19:44:14	0ac364a0-ee4a-11eb-a8cf-83c6ca36335b	7	2021-07-26 19:45:34	2021-07-26 19:45:34	0	7835.7	1	Gender Diversity	0	1
7836	60ff1119365e2	2	1	2021-07-26 19:46:33	NA	job-info-click	5	2021-07-26 19:46:53	3d916a80-ee4a-11eb-8ca8-35fba299f3ac	5	2021-07-26 19:46:59	2021-07-26 19:46:59	0	7836.5	1	Racial Diversity	1	0
7840	60ff162415b5b	1	3	2021-07-26 20:08:04	NA	job-info-click	5	2021-07-26 20:08:26	432c6590-ee4d-11eb-ab91-b79072e715b1	5	2021-07-26 20:08:37	2021-07-26 20:08:37	0	7840.5	1	No Diversity	0	0
7839	60ff15f78790b	4	5	2021-07-26 20:07:19	NA	job-info-click	4	2021-07-26 20:08:38	4aa35b40-ee4d-11eb-b02e-67a79239b61c	5	2021-07-26 20:08:49	2021-07-26 20:19:45	2	7839.5	1	Racial & Gender Diversity	1	1
7843	60ff21e386f8c	4	8	2021-07-26 20:58:11	NA	job-info-click	5	2021-07-26 20:58:27	071da000-ee55-11eb-acd0-9f4f7da4c7e5	5	2021-07-26 21:04:12	2021-07-26 21:17:04	2	7843.5	1	Racial & Gender Diversity	1	1
7845	60ff222b77c6e	2	11	2021-07-26 20:59:23	NA	job-info-click	9	2021-07-26 20:59:46	1a61e260-ee55-11eb-83a7-7fce2bf97f69	9	2021-07-26 21:04:44	2021-07-26 21:06:38	2	7845.9	1	Racial Diversity	1	0
7850	60ff2a140ce9a	1	3	2021-07-26 21:33:08	NA	job-info-click	4	2021-07-26 21:33:19	32a666c0-ee59-11eb-8ece-ff6e9586b2d8	4	2021-07-26 21:34:03	2021-07-26 21:34:03	0	7850.4	1	No Diversity	0	0
7851	60ff2e7ace72a	2	3	2021-07-26 21:51:54	NA	job-info-click	3	2021-07-26 21:52:11	NULL	NA	NA	NA	NA	NA	1	Racial Diversity	1	0
7852	60ff2fff66529	4	7	2021-07-26 21:58:23	NA	job-info-click	5	2021-07-26 21:58:49	aa603bf0-ee5c-11eb-bb69-27eb5357c172	5	2021-07-26 21:58:52	2021-07-26 22:15:58	2	7852.5	1	Racial & Gender Diversity	1	1
7856	60ff371434090	3	2	2021-07-26 22:28:36	NA	job-info-click	2	2021-07-26 22:33:48	NULL	NA	NA	NA	NA	NA	1	Gender Diversity	0	1
7859	60ff3df9a2877	3	5	2021-07-26 22:58:01	NA	job-info-click	4	2021-07-26 22:58:19	ff0f3100-ee64-11eb-a7cb-83606dfcdfc9	5	2021-07-26 22:58:30	2021-07-26 23:02:11	2	7859.5	1	Gender Diversity	0	1
7864	60ff4682ef958	2	5	2021-07-26 23:34:26	NA	job-info-click	5	2021-07-26 23:34:42	0f0cbe90-ee6a-11eb-b138-cb810ff65310	5	2021-07-26 23:34:45	2021-07-26 23:40:27	2	7864.5	1	Racial Diversity	1	0
7865	60ff49690e48c	1	5	2021-07-26 23:46:49	NA	job-info-click	5	2021-07-26 23:47:15	fa848050-ee6b-11eb-8908-cd18f3e6b9a1	5	2021-07-26 23:48:29	2021-07-26 23:48:29	0	7865.5	1	No Diversity	0	0
7866	60ff4c3682ca6	3	5	2021-07-26 23:58:46	NA	job-info-click	5	2021-07-26 23:59:04	7763dae0-ee6d-11eb-8842-c503bbaafd03	5	2021-07-26 23:59:08	2021-07-26 23:59:08	0	7866.5	1	Gender Diversity	0	1
7870	60ff4e7026e84	3	3	2021-07-27 00:08:16	NA	job-info-click	4	2021-07-27 00:08:23	c4f8f9b0-ee6e-11eb-b7ac-1560012a2963	4	2021-07-27 00:08:28	2021-07-27 00:08:28	0	7870.4	1	Gender Diversity	0	1
7874	60ff579a6af23	4	5	2021-07-27 00:47:22	NA	job-info-click	5	2021-07-27 00:47:50	4766a830-ee74-11eb-be23-e330166d3ed4	5	2021-07-27 00:47:54	2021-07-27 00:47:54	0	7874.5	1	Racial & Gender Diversity	1	1
7875	60ff5ac4a99e9	2	2	2021-07-27 01:00:52	NA	job-info-click	7	2021-07-27 01:01:27	NULL	NA	NA	NA	NA	NA	1	Racial Diversity	1	0
7878	60ff5d179361e	3	1	2021-07-27 01:10:47	NA	job-info-click	7	2021-07-27 01:11:15	NULL	NA	NA	NA	NA	NA	1	Gender Diversity	0	1
7882	60ff639d85b59	3	2	2021-07-27 01:38:37	NA	job-info-click	9	2021-07-27 01:39:02	NULL	NA	NA	NA	NA	NA	1	Gender Diversity	0	1
7885	60ff64859880d	3	2	2021-07-27 01:42:29	NA	job-info-click	7	2021-07-27 01:42:51	NULL	NA	NA	NA	NA	NA	1	Gender Diversity	0	1
7886	60ff659330f97	2	1	2021-07-27 01:46:59	NA	job-info-click	4	2021-07-27 01:47:51	be758800-ee7c-11eb-8ce5-8f55844b5be4	5	2021-07-27 01:48:30	2021-07-27 01:48:30	0	7886.5	1	Racial Diversity	1	0
7888	60ff70548a5fd	4	3	2021-07-27 02:32:52	NA	job-info-click	4	2021-07-27 02:33:14	044affb0-ee83-11eb-8622-930370787509	4	2021-07-27 02:33:24	2021-07-27 02:33:24	0	7888.4	1	Racial & Gender Diversity	1	1
7889	60ff783cb6e0c	3	2	2021-07-27 03:06:36	NA	job-info-click	7	2021-07-27 03:06:55	NULL	NA	NA	NA	NA	NA	1	Gender Diversity	0	1
7894	60ff81be14931	2	3	2021-07-27 03:47:10	NA	job-info-click	5	2021-07-27 03:47:36	71b3a9f0-ee8d-11eb-b6f6-b94c986b4e78	5	2021-07-27 03:48:03	2021-07-27 03:48:03	0	7894.5	1	Racial Diversity	1	0
7899	60ff8ae5e96ea	3	3	2021-07-27 04:26:13	NA	job-info-click	4	2021-07-27 04:26:25	de7a7710-ee92-11eb-98f8-8f5cf1650ef0	5	2021-07-27 04:26:53	2021-07-27 04:26:53	0	7899.5	1	Gender Diversity	0	1
7904	60ffa6ade08d3	3	3	2021-07-27 06:24:45	NA	job-info-click	5	2021-07-27 06:34:18	acb1a450-eea4-11eb-a7d2-6b3c9c76ce9d	5	2021-07-27 06:34:20	2021-07-27 06:34:20	0	7904.5	1	Gender Diversity	0	1
7906	60ffaa9e6aa82	3	3	2021-07-27 06:41:34	NA	job-info-click	5	2021-07-27 06:41:49	be17e8b0-eea5-11eb-b801-db8f26edb4a8	5	2021-07-27 06:41:59	2021-07-27 06:41:59	0	7906.5	1	Gender Diversity	0	1
7930	610002bfef50a	2	5	2021-07-27 12:57:35	NA	job-info-click	7	2021-07-27 12:58:04	5c3b6190-eeda-11eb-9024-734e4924fa65	7	2021-07-27 12:58:38	2021-07-27 13:05:50	2	7930.7	1	Racial Diversity	1	0
7933	6100194b0da02	4	3	2021-07-27 14:33:47	NA	job-info-click	7	2021-07-27 14:42:08	d3caaef0-eee8-11eb-a226-ab9de6a320a0	7	2021-07-27 14:42:11	2021-07-27 14:42:11	0	7933.7	1	Racial & Gender Diversity	1	1
7939	6100261e90086	2	6	2021-07-27 15:28:30	NA	job-info-click	9	2021-07-27 15:28:55	6dab6140-eeef-11eb-a6e9-893bb3d18ece	9	2021-07-27 15:29:26	2021-07-27 15:29:26	0	7939.9	1	Racial Diversity	1	0
7940	610029d4e3e24	2	2	2021-07-27 15:44:20	NA	job-info-click	8	2021-07-27 15:44:35	NULL	NA	NA	NA	NA	NA	1	Racial Diversity	1	0
7951	610061b5d643e	3	3	2021-07-27 19:42:45	NA	job-info-click	5	2021-07-27 19:43:10	NULL	NA	NA	NA	NA	NA	1	Gender Diversity	0	1
7978	6100a38d0008b	2	2	2021-07-28 00:23:41	NA	job-info-click	5	2021-07-28 00:23:54	NULL	NA	NA	NA	NA	NA	1	Racial Diversity	1	0
7981	6100b10b01e1c	3	1	2021-07-28 01:21:15	NA	job-info-click	5	2021-07-28 01:21:37	NULL	NA	NA	NA	NA	NA	1	Gender Diversity	0	1
7983	6100b52c5b2b3	3	3	2021-07-28 01:38:52	NA	job-info-click	5	2021-07-28 01:39:21	a9272100-ef44-11eb-9f80-236b594f01b6	5	2021-07-28 01:39:33	2021-07-28 01:39:33	0	7983.5	1	Gender Diversity	0	1
7986	6100ced16fcf2	4	2	2021-07-28 03:28:17	NA	job-info-click	5	2021-07-28 03:28:39	NULL	NA	NA	NA	NA	NA	1	Racial & Gender Diversity	1	1
7987	6100dab363e3e	4	1	2021-07-28 04:18:59	NA	job-info-click	7	2021-07-28 04:19:11	NULL	NA	NA	NA	NA	NA	1	Racial & Gender Diversity	1	1
7997	6100f21055064	3	2	2021-07-28 05:58:40	NA	job-info-click	7	2021-07-28 05:58:55	f0f772c0-ef68-11eb-8583-db44ca8e26d1	7	2021-07-28 05:59:16	2021-07-28 06:03:46	2	7997.7	1	Gender Diversity	0	1
8005	610181c18a550	3	2	2021-07-28 16:11:45	NA	job-info-click	7	2021-07-28 16:12:05	NULL	NA	NA	NA	NA	NA	1	Gender Diversity	0	1
8006	610185dd19003	4	3	2021-07-28 16:29:17	NA	job-info-click	7	2021-07-28 16:29:23	fa33c660-efc0-11eb-bf86-8f5c879d37f6	7	2021-07-28 16:29:27	2021-07-28 16:29:27	0	8006.7	1	Racial & Gender Diversity	1	1
8009	61018e208cc75	1	3	2021-07-28 17:04:32	NA	job-info-click	5	2021-07-28 17:04:47	eda06120-efc5-11eb-b3ea-378d1d4f90ca	5	2021-07-28 17:04:53	2021-07-28 17:04:53	0	8009.5	1	No Diversity	0	0
8014	6101a3278a653	3	5	2021-07-28 18:34:15	NA	job-info-click	5	2021-07-28 18:34:32	74ef7a00-efd2-11eb-b22d-b52c207cf385	5	2021-07-28 18:34:34	2021-07-28 18:39:59	2	8014.5	1	Gender Diversity	0	1
8015	6101ac0edfbdb	4	3	2021-07-28 19:12:14	NA	job-info-click	7	2021-07-28 19:12:54	de46b380-efd7-11eb-976a-194810fa955d	7	2021-07-28 19:13:19	2021-07-28 19:13:19	0	8015.7	1	Racial & Gender Diversity	1	1
8016	6101b1a418760	1	3	2021-07-28 19:36:04	NA	job-info-click	7	2021-07-28 19:36:20	1f180860-efdb-11eb-8e26-7d6135b40af0	7	2021-07-28 19:36:36	2021-07-28 19:36:36	0	8016.7	1	No Diversity	0	0
8017	6101c13fee1d7	3	3	2021-07-28 20:42:39	NA	job-info-click	5	2021-07-28 20:43:01	aa466140-efe4-11eb-9d7b-11ec3cdbf6e6	5	2021-07-28 20:44:55	2021-07-28 20:44:55	0	8017.5	1	Gender Diversity	0	1
8019	6101c32783455	3	1	2021-07-28 20:50:47	NA	job-info-click	7	2021-07-28 20:51:57	bd2c4af0-efe5-11eb-a592-67e6c9f074d5	7	2021-07-28 20:52:36	2021-07-28 20:52:36	0	8019.7	1	Gender Diversity	0	1
8031	610211118c741	1	1	2021-07-29 02:23:13	NA	job-info-click	9	2021-07-29 02:23:30	5399d900-f014-11eb-a6e9-7bcf9d205136	9	2021-07-29 02:26:05	2021-07-29 02:26:05	0	8031.9	1	No Diversity	0	0
8032	61021213527f5	3	2	2021-07-29 02:27:31	NA	job-info-click	5	2021-07-29 02:27:44	NULL	NA	NA	NA	NA	NA	1	Gender Diversity	0	1
8034	6102139b51eec	1	6	2021-07-29 02:34:03	NA	job-info-click	4	2021-07-29 02:34:14	81ef4440-f015-11eb-86de-e9789ac3e7aa	5	2021-07-29 02:34:32	2021-07-29 02:34:32	0	8034.5	1	No Diversity	0	0
8037	6102219c63ea6	3	2	2021-07-29 03:33:48	NA	job-info-click	4	2021-07-29 03:34:41	NULL	NA	NA	NA	NA	NA	1	Gender Diversity	0	1
8074	61035092233fd	1	2	2021-07-30 01:06:26	NA	job-info-click	3	2021-07-30 01:06:47	NULL	NA	NA	NA	NA	NA	1	No Diversity	0	0
8180	61078da94c716	1	2	2021-08-02 06:16:09	NA	job-info-click	3	2021-08-02 06:16:33	30efa570-f359-11eb-b113-496f89a81807	3	2021-08-02 06:16:36	2021-08-02 06:16:36	0	8180.3	1	No Diversity	0	0
8184	6107a588c07f7	1	3	2021-08-02 07:58:00	NA	job-info-click	3	2021-08-02 07:58:12	NULL	NA	NA	NA	NA	NA	1	No Diversity	0	0
8235	6109db15e45f4	4	2	2021-08-04 00:11:01	NA	job-info-click	2	2021-08-04 00:11:18	NULL	NA	NA	NA	NA	NA	1	Racial & Gender Diversity	1	1
8236	6109db929f10a	1	2	2021-08-04 00:13:06	NA	job-info-click	9	2021-08-04 00:13:35	NULL	NA	NA	NA	NA	NA	1	No Diversity	0	0
8238	6109dc1b5fb18	4	8	2021-08-04 00:15:23	NA	job-info-click	7	2021-08-04 00:15:30	19c0bc50-f4b9-11eb-9e2d-2f371ee01d2d	7	2021-08-04 00:15:40	2021-08-04 00:21:45	2	8238.7	1	Racial & Gender Diversity	1	1
8239	6109deb1bd875	3	3	2021-08-04 00:26:25	NA	job-info-click	2	2021-08-04 00:26:42	a5bba5b0-f4ba-11eb-8d0d-ef19f6adcf2b	2	2021-08-04 00:26:44	2021-08-04 00:26:44	0	8239.2	1	Gender Diversity	0	1
8241	6109e0c6d4fc1	3	5	2021-08-04 00:35:18	NA	job-info-click	7	2021-08-04 00:35:30	e21e9540-f4bb-11eb-ab24-e79f9401ab7a	7	2021-08-04 00:35:35	2021-08-04 00:35:35	0	8241.7	1	Gender Diversity	0	1
8240	6109df6c5aca5	1	4	2021-08-04 00:29:32	NA	job-info-click	5	2021-08-04 00:48:00	a1f0dfc0-f4bd-11eb-a06d-df290f63600e	5	2021-08-04 00:48:06	2021-08-04 00:52:11	2	8240.5	1	No Diversity	0	0
8243	6109e633bc430	1	3	2021-08-04 00:58:27	NA	job-info-click	7	2021-08-04 00:58:39	1df746d0-f4bf-11eb-8f40-e913fc0e663d	7	2021-08-04 00:58:44	2021-08-04 00:58:44	0	8243.7	1	No Diversity	0	0
8244	6109e803779df	3	4	2021-08-04 01:06:11	NA	job-info-click	4	2021-08-04 01:06:19	NULL	NA	NA	NA	NA	NA	1	Gender Diversity	0	1
8245	6109e8f357345	1	1	2021-08-04 01:10:11	NA	job-info-click	7	2021-08-04 01:10:30	c8e92030-f4c0-11eb-91fb-6b1de47d5e6f	7	2021-08-04 01:10:40	2021-08-04 01:10:40	0	8245.7	1	No Diversity	0	0
8246	6109eb2b1526d	4	2	2021-08-04 01:19:39	NA	job-info-click	5	2021-08-04 01:19:50	NULL	NA	NA	NA	NA	NA	1	Racial & Gender Diversity	1	1
8242	6109e5f86488b	4	3	2021-08-04 00:57:28	NA	job-info-click	2	2021-08-04 01:20:18	24912d80-f4c2-11eb-9654-4745400e0d33	2	2021-08-04 01:20:23	2021-08-04 01:20:23	0	8242.2	1	Racial & Gender Diversity	1	1
8248	6109f83c5490e	1	1	2021-08-04 02:15:24	NA	job-info-click	9	2021-08-04 02:15:46	NULL	NA	NA	NA	NA	NA	1	No Diversity	0	0
8249	610a057d312e2	4	2	2021-08-04 03:11:57	NA	job-info-click	5	2021-08-04 03:12:08	NULL	NA	NA	NA	NA	NA	1	Racial & Gender Diversity	1	1
8252	610a154deeea0	4	2	2021-08-04 04:19:25	NA	job-info-click	5	2021-08-04 04:19:44	NULL	NA	NA	NA	NA	NA	1	Racial & Gender Diversity	1	1
8253	610a1ea892536	4	3	2021-08-04 04:59:20	NA	job-info-click	5	2021-08-04 04:59:53	NULL	NA	NA	NA	NA	NA	1	Racial & Gender Diversity	1	1
8257	610a52dd7e757	3	2	2021-08-04 08:42:05	NA	job-info-click	4	2021-08-04 08:42:26	NULL	NA	NA	NA	NA	NA	1	Gender Diversity	0	1
8259	610a6da1b3efd	1	2	2021-08-04 10:36:17	NA	job-info-click	7	2021-08-04 10:36:39	NULL	NA	NA	NA	NA	NA	1	No Diversity	0	0
8260	610a71f7510d5	4	5	2021-08-04 10:54:47	NA	job-info-click	4	2021-08-04 10:55:14	754fad10-f512-11eb-9772-d5e2a245e221	4	2021-08-04 10:55:19	2021-08-04 10:55:19	0	8260.4	1	Racial & Gender Diversity	1	1
8261	610a727946cc6	1	3	2021-08-04 10:56:57	NA	job-info-click	2	2021-08-04 10:57:08	b817b8b0-f512-11eb-9172-ef3e6958b45e	2	2021-08-04 10:57:11	2021-08-04 10:57:11	0	8261.2	1	No Diversity	0	0
8272	610a9234bae06	4	2	2021-08-04 13:12:20	NA	job-info-click	5	2021-08-04 13:12:57	NULL	NA	NA	NA	NA	NA	1	Racial & Gender Diversity	1	1
8273	610a9ae69c711	4	5	2021-08-04 13:49:26	NA	job-info-click	4	2021-08-04 13:49:40	d91172c0-f52a-11eb-b57c-059fa91f5460	4	2021-08-04 13:49:54	2021-08-04 13:49:54	0	8273.4	1	Racial & Gender Diversity	1	1
8275	610aaab0c87d8	4	2	2021-08-04 14:56:48	NA	job-info-click	2	2021-08-04 14:57:29	552be640-f534-11eb-8d99-89c2450f4941	2	2021-08-04 14:57:48	2021-08-04 14:57:48	0	8275.2	1	Racial & Gender Diversity	1	1
8276	610aafd5b425a	3	4	2021-08-04 15:18:45	NA	job-info-click	9	2021-08-04 15:19:07	52a94b30-f537-11eb-9cc3-1badf7305c27	9	2021-08-04 15:19:12	2021-08-04 15:27:30	2	8276.9	1	Gender Diversity	0	1
8277	610ab82e0fadf	1	2	2021-08-04 15:54:22	NA	job-info-click	5	2021-08-04 15:54:58	NULL	NA	NA	NA	NA	NA	1	No Diversity	0	0
8278	610ab8df670f4	2	5	2021-08-04 15:57:19	NA	job-info-click	7	2021-08-04 15:58:39	d6711d90-f53c-11eb-a549-db965046bf29	7	2021-08-04 15:58:40	2021-08-04 15:58:40	0	8278.7	1	Racial Diversity	1	0
8279	610aba7bd22a6	4	2	2021-08-04 16:04:11	NA	job-info-click	5	2021-08-04 16:04:31	ad4cf5a0-f53d-11eb-aae8-bd119def46f5	5	2021-08-04 16:04:41	2021-08-04 16:04:41	0	8279.5	1	Racial & Gender Diversity	1	1
8280	610ac222d808a	3	2	2021-08-04 16:36:50	NA	job-info-click	6	2021-08-04 16:37:16	NULL	NA	NA	NA	NA	NA	1	Gender Diversity	0	1
8281	610ac6d7a3130	1	5	2021-08-04 16:56:55	NA	job-info-click	5	2021-08-04 16:59:08	4ac45b10-f545-11eb-ac29-15ee200e921e	5	2021-08-04 16:59:12	2021-08-04 16:59:12	0	8281.5	1	No Diversity	0	0
8286	610ad295c3487	3	8	2021-08-04 17:47:01	NA	job-info-click	5	2021-08-04 17:47:13	025486c0-f54c-11eb-9f12-e1be7b5ce187	5	2021-08-04 17:47:17	2021-08-04 17:52:20	2	8286.5	1	Gender Diversity	0	1
8287	610ad62a3f88f	4	5	2021-08-04 18:02:18	NA	job-info-click	7	2021-08-04 18:02:32	28c9b300-f54e-11eb-92fc-ff53ba6f7087	7	2021-08-04 18:02:40	2021-08-04 18:43:21	2	8287.7	1	Racial & Gender Diversity	1	1
8288	610ad9c15b86d	1	5	2021-08-04 18:17:37	NA	job-info-click	7	2021-08-04 18:17:47	b7e910e0-f550-11eb-866e-6f152eb5a181	7	2021-08-04 18:20:59	2021-08-04 18:20:59	0	8288.7	1	No Diversity	0	0
8289	610adc050f6a6	2	2	2021-08-04 18:27:17	NA	job-info-click	2	2021-08-04 18:27:28	NULL	NA	NA	NA	NA	NA	1	Racial Diversity	1	0
8290	610addb81274e	3	3	2021-08-04 18:34:32	NA	job-info-click	5	2021-08-04 18:34:58	b4ed7b50-f552-11eb-809b-23b1213bc012	5	2021-08-04 18:35:13	2021-08-04 18:35:13	0	8290.5	1	Gender Diversity	0	1
8293	610ae4b661804	1	5	2021-08-04 19:04:22	NA	job-info-click	2	2021-08-04 19:04:40	e3d4f580-f556-11eb-97eb-2f37c5df5d6c	2	2021-08-04 19:05:10	2021-08-04 19:05:10	0	8293.2	1	No Diversity	0	0
8294	610aea65329b4	4	5	2021-08-04 19:28:37	NA	job-info-click	5	2021-08-04 19:28:51	67fbf850-f55a-11eb-afd0-cb18ce258a2c	5	2021-08-04 19:30:20	2021-08-04 19:36:26	2	8294.5	1	Racial & Gender Diversity	1	1
8296	610b00a7528b9	3	3	2021-08-04 21:03:35	NA	job-info-click	5	2021-08-04 21:03:55	aeabeda0-f567-11eb-9a72-cdaf55f30c1c	5	2021-08-04 21:05:22	2021-08-04 21:05:22	0	8296.5	1	Gender Diversity	0	1
8297	610b18784fdee	1	5	2021-08-04 22:45:12	NA	job-info-click	4	2021-08-04 22:45:31	ae2528e0-f575-11eb-bbad-07faef85772e	4	2021-08-04 22:45:34	2021-08-04 22:49:44	2	8297.4	1	No Diversity	0	0
8298	610b29f18dae2	4	3	2021-08-04 23:59:45	NA	job-info-click	5	2021-08-05 00:00:07	20c15b40-f580-11eb-abbd-8122f387bea1	5	2021-08-05 00:00:21	2021-08-05 00:00:21	0	8298.5	1	Racial & Gender Diversity	1	1
8305	610b33d306b1d	4	1	2021-08-05 00:41:55	NA	job-info-click	2	2021-08-05 00:42:04	NULL	NA	NA	NA	NA	NA	1	Racial & Gender Diversity	1	1
8308	610b3bdc89329	2	3	2021-08-05 01:16:12	NA	job-info-click	7	2021-08-05 01:16:23	c1061f60-f58a-11eb-911f-fd4e30c49c31	7	2021-08-05 01:16:25	2021-08-05 01:16:25	0	8308.7	1	Racial Diversity	1	0
8309	610b48eb9a663	1	1	2021-08-05 02:11:55	NA	job-info-click	9	2021-08-05 02:12:12	8fdc00c0-f592-11eb-bfc4-6fce0c4b19ef	9	2021-08-05 02:12:19	2021-08-05 02:12:19	0	8309.9	1	No Diversity	0	0
8312	610b5aeb49fd3	1	2	2021-08-05 03:28:43	NA	job-info-click	7	2021-08-05 03:29:02	NULL	NA	NA	NA	NA	NA	1	No Diversity	0	0
8313	610b5e813ca63	3	2	2021-08-05 03:44:01	NA	job-info-click	9	2021-08-05 03:44:11	NULL	NA	NA	NA	NA	NA	1	Gender Diversity	0	1
8315	610b6d9ebb207	2	3	2021-08-05 04:48:30	NA	job-info-click	5	2021-08-05 04:48:50	7281c730-f5a8-11eb-8775-ff25d9ec9134	5	2021-08-05 04:48:58	2021-08-05 04:48:58	0	8315.5	1	Racial Diversity	1	0
8320	610b7aeaef1f1	3	2	2021-08-05 05:45:14	NA	job-info-click	7	2021-08-05 05:45:36	NULL	NA	NA	NA	NA	NA	1	Gender Diversity	0	1
8321	610b7d1da49a3	2	2	2021-08-05 05:54:37	NA	job-info-click	5	2021-08-05 05:54:53	NULL	NA	NA	NA	NA	NA	1	Racial Diversity	1	0
8323	610b82ee6c093	3	5	2021-08-05 06:19:26	NA	job-info-click	5	2021-08-05 06:20:10	514fe940-f5b5-11eb-b6d9-4b7813a3c508	5	2021-08-05 06:21:06	2021-08-05 06:57:55	2	8323.5	1	Gender Diversity	0	1
8327	610b9888e6d01	4	1	2021-08-05 07:51:36	NA	job-info-click	5	2021-08-05 07:52:08	1ab5f200-f5c2-11eb-8178-0dd440df8ea0	5	2021-08-05 07:52:38	2021-08-05 07:52:38	0	8327.5	1	Racial & Gender Diversity	1	1
8339	610bf73a7602f	4	5	2021-08-05 14:35:38	NA	job-info-click	4	2021-08-05 15:24:30	3c0e8ab0-f601-11eb-9696-d77b53e29746	4	2021-08-05 15:24:32	2021-08-05 15:24:32	0	8339.4	1	Racial & Gender Diversity	1	1
8348	610c2328b913c	1	2	2021-08-05 17:43:04	NA	job-info-click	5	2021-08-05 17:43:26	a651b9a0-f614-11eb-848a-739b283f56a9	5	2021-08-05 17:43:31	2021-08-05 17:43:31	0	8348.5	1	No Diversity	0	0
8354	610c49a64a1ca	1	2	2021-08-05 20:27:18	NA	job-info-click	5	2021-08-05 20:27:39	NULL	NA	NA	NA	NA	NA	1	No Diversity	0	0
8356	610c69fa56290	1	7	2021-08-05 22:45:14	NA	job-info-click	7	2021-08-05 22:45:37	dcaa3dc0-f63e-11eb-8cd8-cb6a689d2c0f	7	2021-08-05 22:45:41	2021-08-05 22:51:57	2	8356.7	1	No Diversity	0	0
8362	610c85e2e32c0	3	2	2021-08-06 00:44:18	NA	job-info-click	5	2021-08-06 00:44:34	NULL	NA	NA	NA	NA	NA	1	Gender Diversity	0	1
8363	610c86e2133c0	2	3	2021-08-06 00:48:34	NA	job-info-click	5	2021-08-06 00:49:07	365c7360-f650-11eb-b1db-f19e6dde1c85	5	2021-08-06 00:49:53	2021-08-06 00:49:53	0	8363.5	1	Racial Diversity	1	0
8364	610ca05e1821c	4	2	2021-08-06 02:37:18	NA	job-info-click	5	2021-08-06 02:37:25	NULL	NA	NA	NA	NA	NA	1	Racial & Gender Diversity	1	1
8365	610ca5b60d109	1	5	2021-08-06 03:00:06	NA	job-info-click	5	2021-08-06 03:00:35	87f17c00-f662-11eb-95ce-af2a769559d2	5	2021-08-06 03:01:01	2021-08-06 03:06:58	2	8365.5	1	No Diversity	0	0
8366	610ca81085a06	3	2	2021-08-06 03:10:08	NA	job-info-click	9	2021-08-06 03:10:41	NULL	NA	NA	NA	NA	NA	1	Gender Diversity	0	1
8367	610caf55d78ca	4	1	2021-08-06 03:41:09	NA	job-info-click	4	2021-08-06 03:41:22	2eb88400-f668-11eb-b173-711be689ede0	4	2021-08-06 03:41:28	2021-08-06 03:41:28	0	8367.4	1	Racial & Gender Diversity	1	1
8368	610cb29145cf8	1	3	2021-08-06 03:54:57	NA	job-info-click	7	2021-08-06 03:55:45	33fa7130-f66a-11eb-9340-6d5bc5eb7336	7	2021-08-06 03:55:56	2021-08-06 03:55:56	0	8368.7	1	No Diversity	0	0
8369	610cbe27bcc7e	2	2	2021-08-06 04:44:23	NA	job-info-click	7	2021-08-06 04:44:46	NULL	NA	NA	NA	NA	NA	1	Racial Diversity	1	0
8370	610cd68384072	4	9	2021-08-06 06:28:19	NA	job-info-click	7	2021-08-06 06:28:44	5eb6ea80-f680-11eb-8d30-15b5f35390e3	7	2021-08-06 06:34:37	2021-08-06 06:38:10	2	8370.7	1	Racial & Gender Diversity	1	1
8371	610cd85086ac5	3	3	2021-08-06 06:36:00	NA	job-info-click	4	2021-08-06 06:36:14	9ace5f30-f680-11eb-a065-fdf374472504	4	2021-08-06 06:36:17	2021-08-06 06:36:17	0	8371.4	1	Gender Diversity	0	1
8292	610ae3de5bbee	4	3	2021-08-04 19:00:46	NA	job-info-click	2	2021-08-06 06:45:13	ddf1a010-f681-11eb-9af9-d1658ee9da06	2	2021-08-06 06:45:19	2021-08-06 07:01:34	2	8292.2	1	Racial & Gender Diversity	1	1
8375	610d3a5355ef4	2	6	2021-08-06 13:34:11	NA	job-info-click	4	2021-08-06 13:34:22	110d1f80-f6bb-11eb-a319-01e543399ba3	4	2021-08-06 13:34:47	2021-08-06 13:45:41	2	8375.4	1	Racial Diversity	1	0
8377	610d6f1349cfc	1	2	2021-08-06 17:19:15	NA	job-info-click	5	2021-08-06 17:19:42	NULL	NA	NA	NA	NA	NA	1	No Diversity	0	0
8381	610d8208c9ee4	4	2	2021-08-06 18:40:08	NA	job-info-click	2	2021-08-06 18:40:33	NULL	NA	NA	NA	NA	NA	1	Racial & Gender Diversity	1	1
8384	610d9b84d5347	1	2	2021-08-06 20:28:52	NA	job-info-click	2	2021-08-06 20:30:19	NULL	NA	NA	NA	NA	NA	1	No Diversity	0	0
8386	610da85516276	3	5	2021-08-06 21:23:33	NA	job-info-click	7	2021-08-06 21:23:47	98d3e100-f6fc-11eb-8c7f-d3e65b43ac12	7	2021-08-06 21:23:52	2021-08-06 21:29:18	2	8386.7	1	Gender Diversity	0	1
8388	610dae44d6b54	1	8	2021-08-06 21:48:52	NA	job-info-click	7	2021-08-06 21:49:10	2b7162d0-f700-11eb-84cb-1772bf12a609	7	2021-08-06 21:49:26	2021-08-06 21:49:26	0	8388.7	1	No Diversity	0	0
8395	610dd340d0bfc	2	5	2021-08-07 00:26:40	NA	job-info-click	5	2021-08-07 00:26:57	30664680-f716-11eb-9267-655659e05629	5	2021-08-07 00:27:03	2021-08-07 00:32:36	2	8395.5	1	Racial Diversity	1	0
8397	610e087d1ac58	1	2	2021-08-07 04:13:49	NA	job-info-click	5	2021-08-07 04:14:06	NULL	NA	NA	NA	NA	NA	1	No Diversity	0	0
8398	610e1ca3a588e	4	6	2021-08-07 05:39:47	NA	job-info-click	2	2021-08-07 05:43:46	72ad5a20-f742-11eb-a20a-ad818e47d734	2	2021-08-07 05:43:52	2021-08-07 05:54:38	2	8398.2	1	Racial & Gender Diversity	1	1
8405	610e67fd5ba85	1	5	2021-08-07 11:01:17	NA	job-info-click	5	2021-08-07 11:01:34	d5efaf70-f76e-11eb-9343-c91052085997	5	2021-08-07 11:01:37	2021-08-07 11:01:37	0	8405.5	1	No Diversity	0	0
8416	610e81e32ec45	2	3	2021-08-07 12:51:47	NA	job-info-click	5	2021-08-07 12:52:03	4cbeddd0-f77e-11eb-be96-eb43adc8d4f4	5	2021-08-07 12:52:19	2021-08-07 12:52:19	0	8416.5	1	Racial Diversity	1	0
8418	610e93c86c10d	1	5	2021-08-07 14:08:08	NA	job-info-click	2	2021-08-07 14:08:31	f4dd40b0-f788-11eb-af4d-4b4ae0ffa603	2	2021-08-07 14:08:36	2021-08-07 14:27:50	2	8418.2	1	No Diversity	0	0
8419	610ea43b76a79	1	9	2021-08-07 15:18:19	NA	job-info-click	5	2021-08-07 15:18:26	7d6e00a0-f793-11eb-ae6e-c31e4e0f808c	5	2021-08-07 15:24:00	2021-08-07 15:24:00	0	8419.5	1	No Diversity	0	0
8422	610ebf21ae077	2	3	2021-08-07 17:13:05	NA	job-info-click	7	2021-08-07 17:15:51	1e9f1ac0-f7a3-11eb-bd00-7935af6d3dea	7	2021-08-07 17:15:53	2021-08-07 17:15:53	0	8422.7	1	Racial Diversity	1	0
8424	610ec3ed65d9d	4	2	2021-08-07 17:33:33	NA	job-info-click	5	2021-08-07 17:34:14	NULL	NA	NA	NA	NA	NA	1	Racial & Gender Diversity	1	1
8430	610f28e7a4c42	4	3	2021-08-08 00:44:23	NA	job-info-click	4	2021-08-08 00:44:36	d2c4de50-f7e1-11eb-8a1e-8fcac6895170	4	2021-08-08 00:44:44	2021-08-08 00:44:44	0	8430.4	1	Racial & Gender Diversity	1	1
8431	610f30cf532c7	2	2	2021-08-08 01:18:07	NA	job-info-click	7	2021-08-08 01:18:31	NULL	NA	NA	NA	NA	NA	1	Racial Diversity	1	0
8434	610f3b06d8a1b	4	1	2021-08-08 02:01:42	NA	job-info-click	5	2021-08-08 02:02:00	NULL	NA	NA	NA	NA	NA	1	Racial & Gender Diversity	1	1
8439	610f807ed343f	4	2	2021-08-08 06:58:06	NA	job-info-click	7	2021-08-08 06:59:02	NULL	NA	NA	NA	NA	NA	1	Racial & Gender Diversity	1	1
8454	610f8c062ea54	2	3	2021-08-08 07:47:18	NA	job-info-click	5	2021-08-08 07:47:45	efd18e60-f81c-11eb-87a0-312578c32b17	5	2021-08-08 07:47:53	2021-08-08 07:47:53	0	8454.5	1	Racial Diversity	1	0
8458	610fc8f71377b	4	8	2021-08-08 12:07:19	NA	job-info-click	5	2021-08-08 12:07:31	3a3712b0-f841-11eb-9184-f5b9c8705852	5	2021-08-08 12:07:39	2021-08-08 12:11:24	2	8458.5	1	Racial & Gender Diversity	1	1
8468	6110505365fcd	3	1	2021-08-08 21:44:51	NA	job-info-click	7	2021-08-08 21:45:18	NULL	NA	NA	NA	NA	NA	1	Gender Diversity	0	1
8470	61107b251472a	2	6	2021-08-09 00:47:33	NA	job-info-click	5	2021-08-09 00:47:52	747945d0-f8ab-11eb-9b9f-8fc3bd200049	5	2021-08-09 00:48:04	2021-08-09 00:56:27	2	8470.5	1	Racial Diversity	1	0
8471	6110823cc3943	3	5	2021-08-09 01:17:48	NA	job-info-click	7	2021-08-09 01:18:06	a996e630-f8af-11eb-8bf5-43ffee5a76be	7	2021-08-09 01:18:11	2021-08-09 01:37:21	2	8471.7	1	Gender Diversity	0	1
8472	611082d92b44f	3	7	2021-08-09 01:20:25	NA	job-info-click	4	2021-08-09 01:20:32	04dab060-f8b0-11eb-b1b3-cb64387b7ab4	5	2021-08-09 01:20:44	2021-08-09 01:26:03	2	8472.5	1	Gender Diversity	0	1
8474	6110928fb7dd5	2	5	2021-08-09 02:27:27	NA	job-info-click	4	2021-08-09 02:27:49	6b204ac0-f8b9-11eb-a820-23b9bda3ce75	5	2021-08-09 02:28:01	2021-08-09 02:32:56	2	8474.5	1	Racial Diversity	1	0
8475	61109590c6161	4	5	2021-08-09 02:40:16	NA	job-info-click	7	2021-08-09 02:41:30	7b89cd80-f8bb-11eb-9d4f-bbfef2ca49b5	7	2021-08-09 02:42:48	2021-08-09 03:09:55	2	8475.7	1	Racial & Gender Diversity	1	1
8476	6110a2a23a268	2	5	2021-08-09 03:36:02	NA	job-info-click	5	2021-08-09 03:36:23	ff5308d0-f8c2-11eb-ac47-ebc9989cfd5b	5	2021-08-09 03:36:35	2021-08-09 03:39:49	2	8476.5	1	Racial Diversity	1	0
8480	6110b5015fecf	4	3	2021-08-09 04:54:25	NA	job-info-click	5	2021-08-09 04:54:39	ec7d55d0-f8cd-11eb-807a-ed7b519d4296	5	2021-08-09 04:54:48	2021-08-09 04:54:48	0	8480.5	1	Racial & Gender Diversity	1	1
8482	6110b6f733fd3	2	5	2021-08-09 05:02:47	NA	job-info-click	7	2021-08-09 05:03:03	1bb86470-f8cf-11eb-8291-8fff0d2c10b1	7	2021-08-09 05:03:17	2021-08-09 05:07:51	2	8482.7	1	Racial Diversity	1	0
8483	6110c29ac3258	4	9	2021-08-09 05:52:26	NA	job-info-click	5	2021-08-09 05:52:45	0912b480-f8d6-11eb-b31d-8752b4c810a3	5	2021-08-09 05:52:52	2021-08-09 06:13:20	2	8483.5	1	Racial & Gender Diversity	1	1
8489	6110d3e1478e2	4	6	2021-08-09 07:06:09	NA	job-info-click	3	2021-08-09 07:06:18	04d673a0-f8e1-11eb-aaee-1bebabca19d9	3	2021-08-09 07:11:29	2021-08-09 07:11:29	0	8489.3	1	Racial & Gender Diversity	1	1
8490	6110d433500b3	2	2	2021-08-09 07:07:31	NA	job-info-click	5	2021-08-09 07:07:49	NULL	NA	NA	NA	NA	NA	1	Racial Diversity	1	0
8494	611106991f5fb	3	1	2021-08-09 10:42:33	NA	job-info-click	9	2021-08-09 10:42:51	9ead5080-f8fe-11eb-b2e0-2396ff3ccbac	7	2021-08-09 10:43:23	2021-08-09 10:43:23	0	8494.7	1	Gender Diversity	0	1
8497	611120272f69e	2	2	2021-08-09 12:31:35	NA	job-info-click	5	2021-08-09 12:31:49	NULL	NA	NA	NA	NA	NA	1	Racial Diversity	1	0
8498	61112ed615ea4	4	4	2021-08-09 13:34:14	NA	job-info-click	5	2021-08-09 13:34:30	45744820-f917-11eb-bde8-619ae12a66e3	5	2021-08-09 13:39:50	2021-08-09 13:39:50	0	8498.5	1	Racial & Gender Diversity	1	1
8502	611140958d95a	3	2	2021-08-09 14:49:57	NA	job-info-click	5	2021-08-09 14:50:08	NULL	NA	NA	NA	NA	NA	1	Gender Diversity	0	1
8507	6111587a4f173	2	2	2021-08-09 16:31:54	NA	job-info-click	5	2021-08-09 16:32:14	5de70760-f92f-11eb-9745-0b894bf7438c	5	2021-08-09 16:32:19	2021-08-09 16:56:53	2	8507.5	1	Racial Diversity	1	0
9534	61377dc8167f1	3	5	2021-09-07 14:57:12	NA	job-info-click	8	2021-09-07 14:58:26	0e821cc0-0fec-11ec-9209-a36d72c25639	8	2021-09-07 14:58:27	2021-09-07 14:59:01	2	9534.8	1	Gender Diversity	0	1
9781	613faebd379bd	1	2	2021-09-13 20:04:13	NA	job-info-click	5	2021-09-13 20:04:31	NULL	NA	NA	NA	NA	NA	1	No Diversity	0	0
9782	613faf345c526	4	5	2021-09-13 20:06:12	NA	job-info-click	5	2021-09-13 20:06:49	22777b50-14ce-11ec-bc26-fd7315165089	5	2021-09-13 20:06:51	2021-09-13 20:22:53	2	9782.5	1	Racial & Gender Diversity	1	1
9783	613fafc14ea57	2	5	2021-09-13 20:08:33	NA	job-info-click	7	2021-09-13 20:08:45	758337d0-14ce-11ec-8431-09438a58548b	7	2021-09-13 20:09:10	2021-09-13 20:17:05	2	9783.7	1	Racial Diversity	1	0
9784	613fb0026532b	1	5	2021-09-13 20:09:38	NA	job-info-click	7	2021-09-13 20:09:57	93b48490-14ce-11ec-8a60-affe23e2ea34	7	2021-09-13 20:10:01	2021-09-13 20:15:02	2	9784.7	1	No Diversity	0	0
9785	613fb05dec334	4	1	2021-09-13 20:11:09	NA	job-info-click	7	2021-09-13 20:11:21	c92dd4e0-14ce-11ec-9209-2523a3cd239e	7	2021-09-13 20:11:31	2021-09-13 20:11:31	0	9785.7	1	Racial & Gender Diversity	1	1
9786	613fb10948d13	4	5	2021-09-13 20:14:01	NA	job-info-click	7	2021-09-13 20:14:10	2cb106a0-14cf-11ec-a25b-356687bb96f6	7	2021-09-13 20:14:18	2021-09-13 20:22:02	2	9786.7	1	Racial & Gender Diversity	1	1
9789	613fb29528f2c	2	13	2021-09-13 20:20:37	NA	job-info-click	5	2021-09-13 20:20:57	1f07b2a0-14d0-11ec-8fe9-1bc0815391b3	5	2021-09-13 20:21:04	2021-09-13 20:25:48	2	9789.5	1	Racial Diversity	1	0
9791	613fb40aec44c	1	1	2021-09-13 20:26:50	NA	job-info-click	7	2021-09-13 20:27:01	NULL	NA	NA	NA	NA	NA	1	No Diversity	0	0
9792	613fb4c56ac23	4	10	2021-09-13 20:29:57	NA	job-info-click	5	2021-09-13 20:30:15	7a36ec70-14d4-11ec-94c4-4dbf83494fe2	5	2021-09-13 20:52:15	2021-09-13 21:16:56	2	9792.5	1	Racial & Gender Diversity	1	1
9793	613fb52dac49f	2	11	2021-09-13 20:31:41	NA	job-info-click	5	2021-09-13 20:31:53	aae4ec30-14d1-11ec-affc-7b903ea522fb	5	2021-09-13 20:32:08	2021-09-13 20:39:59	2	9793.5	1	Racial Diversity	1	0
9794	613fb53ce5e59	1	2	2021-09-13 20:31:56	NA	job-info-click	5	2021-09-13 20:32:11	NULL	NA	NA	NA	NA	NA	1	No Diversity	0	0
9796	613fb643b1279	1	8	2021-09-13 20:36:19	NA	job-info-click	4	2021-09-13 20:36:30	12f15520-40d8-11ec-bd38-330b06df9265	4	2021-11-08 21:08:51	2021-11-08 21:08:51	0	9796.4	1	No Diversity	0	0
9798	613fb87201541	4	4	2021-09-13 20:45:38	NA	job-info-click	5	2021-09-13 20:46:07	NULL	NA	NA	NA	NA	NA	1	Racial & Gender Diversity	1	1
9797	613fb867cb69a	2	5	2021-09-13 20:45:27	NA	job-info-click	7	2021-09-13 20:46:18	aa287440-14d3-11ec-ade5-5dca855c71e9	7	2021-09-13 20:46:26	2021-09-13 20:57:00	2	9797.7	1	Racial Diversity	1	0
9800	613fbb4943459	3	12	2021-09-13 20:57:45	NA	job-info-click	5	2021-09-13 20:58:11	617dd7e0-14d5-11ec-b4cc-63f94d424bd0	5	2021-09-13 20:58:43	2021-09-13 20:58:43	0	9800.5	1	Gender Diversity	0	1
9802	613fbcbbea3af	4	3	2021-09-13 21:03:55	NA	job-info-click	5	2021-09-13 21:04:06	25ac04b0-14d6-11ec-adc7-87df060e1d38	5	2021-09-13 21:04:12	2021-09-13 21:04:12	0	9802.5	1	Racial & Gender Diversity	1	1
9808	613fc5bbbd564	4	5	2021-09-13 21:42:19	NA	job-info-click	9	2021-09-13 21:42:31	83381710-14db-11ec-955d-0158314c0330	9	2021-09-13 21:42:37	2021-09-13 21:45:23	2	9808.9	1	Racial & Gender Diversity	1	1
9809	613fc7ee5dc75	1	5	2021-09-13 21:51:42	NA	job-info-click	5	2021-09-13 21:52:04	e1c8aa90-14dc-11ec-bc33-338d5622f317	5	2021-09-13 21:52:25	2021-09-13 22:32:49	2	9809.5	1	No Diversity	0	0
9810	613fc80fa0c44	3	7	2021-09-13 21:52:15	NA	job-info-click	6	2021-09-13 21:53:20	d6efb3c0-14ea-11ec-b6a9-53e6d92901a9	2	2021-09-13 23:32:20	2021-09-13 23:40:57	2	9810.2	1	Gender Diversity	0	1
9812	613fd0f82911f	2	8	2021-09-13 22:30:16	NA	job-info-click	7	2021-09-13 22:30:39	4aa8dc80-14e2-11ec-8ceb-9d1688ec7d2c	7	2021-09-13 22:31:08	2021-09-13 22:31:08	0	9812.7	1	Racial Diversity	1	0
9813	613fd0fd50789	1	3	2021-09-13 22:30:21	NA	job-info-click	8	2021-09-13 22:31:49	64e518c0-14e2-11ec-a7a3-897152763c76	8	2021-09-13 22:31:52	2021-09-13 22:31:52	0	9813.8	1	No Diversity	0	0
9817	613fd2bfd4e89	2	3	2021-09-13 22:37:51	NA	job-info-click	5	2021-09-13 22:38:04	NULL	NA	NA	NA	NA	NA	1	Racial Diversity	1	0
9820	613fd68ea920d	1	2	2021-09-13 22:54:06	NA	job-info-click	5	2021-09-13 22:58:00	NULL	NA	NA	NA	NA	NA	1	No Diversity	0	0
9821	613fd89cc6a06	4	6	2021-09-13 23:02:52	NA	job-info-click	5	2021-09-13 23:03:04	c558ee40-14e6-11ec-8922-8b8c296df9b7	5	2021-09-13 23:03:12	2021-09-13 23:13:00	2	9821.5	1	Racial & Gender Diversity	1	1
9822	613fd9559697b	3	3	2021-09-13 23:05:57	NA	job-info-click	5	2021-09-13 23:06:22	39f60600-14e7-11ec-828e-832677ae9d19	5	2021-09-13 23:06:28	2021-09-13 23:06:28	0	9822.5	1	Gender Diversity	0	1
9825	613fdc2600953	1	2	2021-09-13 23:17:58	NA	job-info-click	2	2021-09-13 23:18:21	f52536a0-14e8-11ec-906f-edd40782ecd7	9	2021-09-13 23:18:51	2021-09-13 23:18:51	0	9825.9	1	No Diversity	0	0
9824	613fdc16ba572	4	2	2021-09-13 23:17:42	NA	job-info-click	7	2021-09-13 23:18:39	NULL	NA	NA	NA	NA	NA	1	Racial & Gender Diversity	1	1
9827	613fdd7d7f8ae	3	5	2021-09-13 23:23:41	NA	job-info-click	5	2021-09-13 23:24:01	b1b6b220-14e9-11ec-8bab-99402a36a4df	5	2021-09-13 23:24:08	2021-09-13 23:27:41	2	9827.5	1	Gender Diversity	0	1
9829	613fddd919ce2	1	8	2021-09-13 23:25:13	NA	job-info-click	7	2021-09-13 23:25:35	4071f960-14ea-11ec-92b5-3b400117c97d	7	2021-09-13 23:28:07	2021-09-13 23:41:25	2	9829.7	1	No Diversity	0	0
9832	613fde58e8ca6	4	9	2021-09-13 23:27:20	NA	job-info-click	7	2021-09-13 23:27:42	027cbec0-40bd-11ec-9289-6f4dbafd73da	7	2021-11-08 17:55:07	2021-11-08 17:55:07	0	9832.7	1	Racial & Gender Diversity	1	1
9835	613fe200b7f3b	3	7	2021-09-13 23:42:56	NA	job-info-click	9	2021-09-13 23:43:14	76f31070-14ec-11ec-8c16-751d4d1c946d	9	2021-09-13 23:43:58	2021-09-13 23:51:39	2	9835.9	1	Gender Diversity	0	1
9837	613fe5ae0c148	3	7	2021-09-13 23:58:38	NA	job-info-click	2	2021-09-13 23:58:51	8d782ee0-14ee-11ec-9d6d-e19f32fd98e6	2	2021-09-13 23:58:54	2021-09-14 00:03:16	2	9837.2	1	Gender Diversity	0	1
9844	613fe6930732e	3	4	2021-09-14 00:02:27	NA	job-info-click	5	2021-09-14 00:02:46	NULL	NA	NA	NA	NA	NA	1	Gender Diversity	0	1
9848	613fe9aee5cc7	2	2	2021-09-14 00:15:42	NA	job-info-click	5	2021-09-14 00:15:47	NULL	NA	NA	NA	NA	NA	1	Racial Diversity	1	0
9850	613fe9f28bdea	3	8	2021-09-14 00:16:50	NA	job-info-click	4	2021-09-14 00:16:56	141b7440-14f1-11ec-9b8d-2db01fd0dd57	4	2021-09-14 00:16:59	2021-09-14 00:16:59	0	9850.4	1	Gender Diversity	0	1
9851	613fea88f2bb8	1	3	2021-09-14 00:19:20	NA	job-info-click	5	2021-09-14 00:19:33	NULL	NA	NA	NA	NA	NA	1	No Diversity	0	0
9866	613ff2b1e5db3	1	5	2021-09-14 00:54:09	NA	job-info-click	7	2021-09-14 00:54:33	5abf1230-14f6-11ec-97a3-cbe093bcd151	7	2021-09-14 00:54:45	2021-09-14 01:03:17	2	9866.7	1	No Diversity	0	0
9867	613ff663dc62c	2	3	2021-09-14 01:09:55	NA	job-info-click	2	2021-09-14 01:10:33	b1e44de0-14f8-11ec-8ae8-1f7e9a9a1cab	2	2021-09-14 01:11:31	2021-09-14 01:11:31	0	9867.2	1	Racial Diversity	1	0
9868	613ff9270cfe7	4	3	2021-09-14 01:21:43	NA	job-info-click	7	2021-09-14 01:22:21	NULL	NA	NA	NA	NA	NA	1	Racial & Gender Diversity	1	1
9869	613ffd8d62af6	1	5	2021-09-14 01:40:29	NA	job-info-click	5	2021-09-14 01:41:28	fb5c95b0-14fc-11ec-ad44-c35f2b18ee53	5	2021-09-14 01:42:12	2021-09-14 01:42:12	0	9869.5	1	No Diversity	0	0
9870	613ffee25a6bb	1	2	2021-09-14 01:46:10	NA	job-info-click	4	2021-09-14 01:46:23	NULL	NA	NA	NA	NA	NA	1	No Diversity	0	0
9871	614002804b61e	2	6	2021-09-14 02:01:36	NA	job-info-click	5	2021-09-14 02:02:05	ef96ce80-158c-11ec-a684-851485ef9b90	5	2021-09-14 18:52:40	2021-09-14 18:52:40	0	9871.5	1	Racial Diversity	1	0
9873	614004535ea48	2	2	2021-09-14 02:09:23	NA	job-info-click	2	2021-09-14 02:10:42	NULL	NA	NA	NA	NA	NA	1	Racial Diversity	1	0
9874	61400729adb66	2	3	2021-09-14 02:21:29	NA	job-info-click	5	2021-09-14 02:21:39	81b67390-1502-11ec-8911-29f189097e13	5	2021-09-14 02:21:45	2021-09-14 02:21:45	0	9874.5	1	Racial Diversity	1	0
9875	6140099a6fbb8	1	10	2021-09-14 02:31:54	NA	job-info-click	5	2021-09-14 02:32:30	065fc6c0-1504-11ec-9469-454d71e10f0b	5	2021-09-14 02:32:37	2021-09-14 02:34:50	2	9875.5	1	No Diversity	0	0
9876	61400ab37ae09	4	2	2021-09-14 02:36:35	NA	job-info-click	5	2021-09-14 02:36:49	NULL	NA	NA	NA	NA	NA	1	Racial & Gender Diversity	1	1
9877	61400d8b47473	1	3	2021-09-14 02:48:43	NA	job-info-click	7	2021-09-14 02:48:58	530d3630-1506-11ec-af1a-3b71390d47e6	7	2021-09-14 02:49:04	2021-09-14 02:49:04	0	9877.7	1	No Diversity	0	0
9879	61400f6a3f7d9	4	3	2021-09-14 02:56:42	NA	job-info-click	5	2021-09-14 02:57:07	7e87fe90-1507-11ec-b8ec-8954b5554c4b	5	2021-09-14 02:57:27	2021-09-14 02:57:27	0	9879.5	1	Racial & Gender Diversity	1	1
9878	61400f4b9fba5	2	1	2021-09-14 02:56:11	NA	job-info-click	3	2021-09-14 02:57:38	NULL	NA	NA	NA	NA	NA	1	Racial Diversity	1	0
9880	6140149e60da0	1	5	2021-09-14 03:18:54	NA	job-info-click	9	2021-09-14 03:19:07	8c157b40-150a-11ec-9e0e-b9b58f937180	9	2021-09-14 03:19:18	2021-09-14 03:19:18	0	9880.9	1	No Diversity	0	0
9881	61401726dff02	2	2	2021-09-14 03:29:42	NA	job-info-click	9	2021-09-14 03:30:06	NULL	NA	NA	NA	NA	NA	1	Racial Diversity	1	0
9882	614017c0cd525	4	4	2021-09-14 03:32:16	NA	job-info-click	7	2021-09-14 03:32:42	684d3c50-150c-11ec-881c-b5749bf28c3b	7	2021-09-14 03:32:37	2021-09-14 03:32:37	0	9882.7	1	Racial & Gender Diversity	1	1
9883	61401b5790eda	2	1	2021-09-14 03:47:35	NA	job-info-click	9	2021-09-14 03:47:59	NULL	NA	NA	NA	NA	NA	1	Racial Diversity	1	0
9884	61401c4f35f7b	1	3	2021-09-14 03:51:43	NA	job-info-click	7	2021-09-14 03:51:55	22707370-150f-11ec-ac0c-8d58bac59ae6	7	2021-09-14 03:52:08	2021-09-14 03:52:08	0	9884.7	1	No Diversity	0	0
9898	614023212cc52	1	2	2021-09-14 04:20:49	NA	job-info-click	2	2021-09-14 04:21:25	NULL	NA	NA	NA	NA	NA	1	No Diversity	0	0
9899	6140237f9df7b	2	5	2021-09-14 04:22:23	NA	job-info-click	5	2021-09-14 04:22:29	624a1a40-1513-11ec-80c7-3784e0286491	5	2021-09-14 04:22:33	2021-09-14 04:53:11	2	9899.5	1	Racial Diversity	1	0
9901	614025fb2e9a4	2	3	2021-09-14 04:32:59	NA	job-info-click	7	2021-09-14 04:33:15	21008ca0-1515-11ec-882a-cba85de3c504	7	2021-09-14 04:35:03	2021-09-14 04:35:03	0	9901.7	1	Racial Diversity	1	0
9906	61402c957e89c	1	5	2021-09-14 05:01:09	NA	job-info-click	5	2021-09-14 05:01:27	d70a6a40-1518-11ec-b528-61d5705ec027	5	2021-09-14 05:01:37	2021-09-14 05:01:37	0	9906.5	1	No Diversity	0	0
9909	61403afb4098b	4	1	2021-09-14 06:02:35	NA	job-info-click	9	2021-09-14 06:02:52	6bff5060-1521-11ec-8373-ab9663f97b8b	9	2021-09-14 06:03:03	2021-09-14 06:03:03	0	9909.9	1	Racial & Gender Diversity	1	1
9910	61403f1536773	1	2	2021-09-14 06:20:05	NA	job-info-click	4	2021-09-14 06:20:19	NULL	NA	NA	NA	NA	NA	1	No Diversity	0	0
9926	6140672063b92	1	2	2021-09-14 09:10:56	NA	job-info-click	7	2021-09-14 09:11:12	NULL	NA	NA	NA	NA	NA	1	No Diversity	0	0
9933	6140712532960	1	4	2021-09-14 09:53:41	NA	job-info-click	4	2021-09-14 09:54:14	ba3d5ac0-1541-11ec-8991-d9da11b0cd46	4	2021-09-14 09:54:18	2021-09-14 09:54:18	0	9933.4	1	No Diversity	0	0
9924	6140614281de7	1	5	2021-09-14 08:45:54	NA	job-info-click	5	2021-09-14 10:05:23	6b960860-1543-11ec-a1c3-73e9eb6bdae6	5	2021-09-14 10:06:25	2021-09-14 10:06:25	0	9924.5	1	No Diversity	0	0
9938	614098938f8c6	1	2	2021-09-14 12:41:55	NA	job-info-click	5	2021-09-14 12:42:46	NULL	NA	NA	NA	NA	NA	1	No Diversity	0	0
9940	6140a356c4a87	3	2	2021-09-14 13:27:50	NA	job-info-click	7	2021-09-14 13:29:18	NULL	NA	NA	NA	NA	NA	1	Gender Diversity	0	1
9942	6140a64e98bdc	3	3	2021-09-14 13:40:30	NA	job-info-click	5	2021-09-14 13:41:06	42d19f40-1562-11ec-98b1-0bcf477670d1	5	2021-09-14 13:47:11	2021-09-14 13:47:11	0	9942.5	1	Gender Diversity	0	1
9944	6140b081db4ca	3	3	2021-09-14 14:24:01	NA	job-info-click	5	2021-09-14 14:24:42	981ee270-1567-11ec-b856-49a9afe9117f	5	2021-09-14 14:25:21	2021-09-14 14:25:21	0	9944.5	1	Gender Diversity	0	1
9945	6140b59ccab3a	2	2	2021-09-14 14:45:48	NA	job-info-click	8	2021-09-14 14:46:04	NULL	NA	NA	NA	NA	NA	1	Racial Diversity	1	0
9946	6140b8a7a582b	3	2	2021-09-14 14:58:47	NA	job-info-click	3	2021-09-14 14:59:12	NULL	NA	NA	NA	NA	NA	1	Gender Diversity	0	1
9947	6140bb44d79fd	1	3	2021-09-14 15:09:56	NA	job-info-click	7	2021-09-14 15:10:28	e6356bd0-156d-11ec-bb63-0bd839cce3e3	7	2021-09-14 15:10:29	2021-09-14 15:10:29	0	9947.7	1	No Diversity	0	0
9948	6140be4b887ec	2	5	2021-09-14 15:22:51	NA	job-info-click	2	2021-09-14 15:25:10	f63a1440-156f-11ec-b2e2-ab8e2aab5f66	2	2021-09-14 15:25:15	2021-09-14 15:34:38	2	9948.2	1	Racial Diversity	1	0
9949	6140c130a2f9f	3	2	2021-09-14 15:35:12	NA	job-info-click	2	2021-09-14 15:35:34	NULL	NA	NA	NA	NA	NA	1	Gender Diversity	0	1
9952	6140c99940861	2	3	2021-09-14 16:11:05	NA	job-info-click	9	2021-09-14 16:11:17	66e10e40-1576-11ec-928b-bf5395c10fb3	9	2021-09-14 16:11:21	2021-09-14 16:11:21	0	9952.9	1	Racial Diversity	1	0
9953	6140cb2e2a14a	3	4	2021-09-14 16:17:50	NA	job-info-click	1	2021-09-14 16:18:22	79739120-1577-11ec-8ee0-2dff19c22883	2	2021-09-14 16:19:02	2021-09-14 16:19:02	0	9953.2	1	Gender Diversity	0	1
9954	6140cc8b791fa	1	1	2021-09-14 16:23:39	NA	job-info-click	5	2021-09-14 16:24:53	NULL	NA	NA	NA	NA	NA	1	No Diversity	0	0
9956	6140ce553a595	2	2	2021-09-14 16:31:17	NA	job-info-click	2	2021-09-14 16:31:52	NULL	NA	NA	NA	NA	NA	1	Racial Diversity	1	0
9957	6140d01ed79d3	3	3	2021-09-14 16:38:54	NA	job-info-click	5	2021-09-14 16:39:12	4e2583d0-157a-11ec-826f-f597e272d6f2	5	2021-09-14 16:39:18	2021-09-14 16:39:18	0	9957.5	1	Gender Diversity	0	1
9958	6140d28eac290	1	5	2021-09-14 16:49:18	NA	job-info-click	9	2021-09-14 16:49:28	bad8f820-157b-11ec-a977-a97af2f9940d	9	2021-09-14 16:49:30	2021-09-14 16:52:38	2	9958.9	1	No Diversity	0	0
9960	6140dc8fb54b4	2	5	2021-09-14 17:31:59	NA	job-info-click	2	2021-09-14 17:32:18	b62c8420-1581-11ec-a6e9-999ae8ab796a	2	2021-09-14 17:32:19	2021-09-14 17:36:47	2	9960.2	1	Racial Diversity	1	0
9962	6140df535a027	2	2	2021-09-14 17:43:47	NA	job-info-click	5	2021-09-14 17:44:04	NULL	NA	NA	NA	NA	NA	1	Racial Diversity	1	0
9961	6140defb6d953	1	3	2021-09-14 17:42:19	NA	job-info-click	9	2021-09-14 17:46:51	cd0dfb40-1583-11ec-9242-6deefbb166f6	9	2021-09-14 17:47:16	2021-09-14 17:47:16	0	9961.9	1	No Diversity	0	0
9964	6140e2aee2558	1	3	2021-09-14 17:58:06	NA	job-info-click	1	2021-09-14 17:58:17	63365cc0-1585-11ec-ba5f-492167c91f7b	9	2021-09-14 17:58:38	2021-09-14 17:58:38	0	9964.9	1	No Diversity	0	0
9967	6140ed09c06cd	1	2	2021-09-14 18:42:17	NA	job-info-click	5	2021-09-14 18:42:36	NULL	NA	NA	NA	NA	NA	1	No Diversity	0	0
9968	6140eded80e2d	3	2	2021-09-14 18:46:05	NA	job-info-click	2	2021-09-14 18:46:47	NULL	NA	NA	NA	NA	NA	1	Gender Diversity	0	1
9969	6140f0392ed69	2	1	2021-09-14 18:55:53	NA	job-info-click	7	2021-09-14 18:56:10	NULL	NA	NA	NA	NA	NA	1	Racial Diversity	1	0
9970	6140f9b2ef03c	1	1	2021-09-14 19:36:18	NA	job-info-click	2	2021-09-14 19:36:34	NULL	NA	NA	NA	NA	NA	1	No Diversity	0	0
9972	6140fe5f4b6e6	3	5	2021-09-14 19:56:15	NA	job-info-click	5	2021-09-14 19:56:28	e56a4c20-1595-11ec-ae1d-97f48a39e757	5	2021-09-14 19:56:48	2021-09-14 19:56:48	0	9972.5	1	Gender Diversity	0	1
9974	614103e5734c7	1	5	2021-09-14 20:19:49	NA	job-info-click	4	2021-09-14 20:19:57	27f90910-1599-11ec-b661-2960975e07d7	4	2021-09-14 20:20:08	2021-09-14 20:27:20	2	9974.4	1	No Diversity	0	0
9976	61411ba1e9b69	2	3	2021-09-14 22:01:05	NA	job-info-click	7	2021-09-14 22:01:35	NULL	NA	NA	NA	NA	NA	1	Racial Diversity	1	0
9978	61411d734bcf0	3	8	2021-09-14 22:08:51	NA	job-info-click	3	2021-09-14 22:09:56	828a4590-15a8-11ec-8037-eb371a6e4ac0	3	2021-09-14 22:10:03	2021-09-14 22:10:03	0	9978.3	1	Gender Diversity	0	1
9979	614127acd71ec	2	8	2021-09-14 22:52:28	NA	job-info-click	5	2021-09-14 22:52:44	7f6724b0-15ae-11ec-89e7-61fea3f243a9	5	2021-09-14 22:52:54	2021-09-14 23:06:48	2	9979.5	1	Racial Diversity	1	0
9980	6141296af0fcc	1	3	2021-09-14 22:59:54	NA	job-info-click	5	2021-09-14 23:00:09	NULL	NA	NA	NA	NA	NA	1	No Diversity	0	0
9981	61412e8ed2ffa	4	1	2021-09-14 23:21:50	NA	job-info-click	5	2021-09-14 23:22:14	NULL	NA	NA	NA	NA	NA	1	Racial & Gender Diversity	1	1
9982	614138e317173	3	5	2021-09-15 00:05:55	NA	job-info-click	9	2021-09-15 00:06:25	ca305e90-15b8-11ec-803e-8fde3058a27e	9	2021-09-15 00:06:35	2021-09-15 00:13:31	2	9982.9	1	Gender Diversity	0	1
9984	61413a91bd951	1	3	2021-09-15 00:13:05	NA	job-info-click	7	2021-09-15 00:13:11	b7c30c10-15b9-11ec-8651-93fb26fde128	7	2021-09-15 00:13:13	2021-09-15 00:13:13	0	9984.7	1	No Diversity	0	0
9985	6141426e020ba	2	1	2021-09-15 00:46:38	NA	job-info-click	2	2021-09-15 00:46:53	NULL	NA	NA	NA	NA	NA	1	Racial Diversity	1	0
9986	6141427ac490b	3	1	2021-09-15 00:46:50	NA	job-info-click	2	2021-09-15 00:47:34	NULL	NA	NA	NA	NA	NA	1	Gender Diversity	0	1
9983	61413a3801137	4	10	2021-09-15 00:11:36	NA	job-info-click	7	2021-09-15 00:48:51	0b42a5a0-2302-11ec-a93e-47b626e4212e	7	2021-10-01 21:53:42	2021-10-01 22:00:29	2	9983.7	1	Racial & Gender Diversity	1	1
9992	61415254802ce	4	1	2021-09-15 01:54:28	NA	job-info-click	7	2021-09-15 01:55:05	f5c7b0c0-15c7-11ec-b639-5d96205c512b	7	2021-09-15 01:55:10	2021-09-15 01:55:10	0	9992.7	1	Racial & Gender Diversity	1	1
9993	61416540a6604	1	6	2021-09-15 03:15:12	NA	job-info-click	9	2021-09-15 03:15:41	3cc371b0-15d3-11ec-941d-e3af61114a54	9	2021-09-15 03:15:54	2021-09-15 03:29:02	2	9993.9	1	No Diversity	0	0
9999	614184a8dde1a	3	2	2021-09-15 05:29:12	NA	job-info-click	5	2021-09-15 05:29:27	NULL	NA	NA	NA	NA	NA	1	Gender Diversity	0	1
10000	61418cfacaad0	1	5	2021-09-15 06:04:42	NA	job-info-click	7	2021-09-15 06:04:49	d7ee5710-15ea-11ec-bd48-576df7417dce	7	2021-09-15 06:04:53	2021-09-15 06:17:04	2	10000.7	1	No Diversity	0	0
10001	614193917ac3b	2	2	2021-09-15 06:32:49	NA	job-info-click	3	2021-09-15 06:33:07	NULL	NA	NA	NA	NA	NA	1	Racial Diversity	1	0
9939	61409b3269af3	3	6	2021-09-14 12:53:06	NA	job-info-click	4	2021-09-15 09:04:16	1aaf4ac0-1604-11ec-bbf6-ff7fc612a911	4	2021-09-15 09:05:42	2021-09-15 09:05:42	0	9939.4	1	Gender Diversity	0	1
10009	6141eb60a9fdb	1	2	2021-09-15 12:47:28	NA	job-info-click	7	2021-09-15 12:47:49	NULL	NA	NA	NA	NA	NA	1	No Diversity	0	0
10012	6141f9eb40de0	1	4	2021-09-15 13:49:31	NA	job-info-click	2	2021-09-15 13:49:52	d94a19f0-162b-11ec-9515-1dbe3dae815a	2	2021-09-15 13:50:12	2021-09-15 13:50:12	0	10012.2	1	No Diversity	0	0
10015	614205145ebc8	2	1	2021-09-15 14:37:08	NA	job-info-click	2	2021-09-15 14:37:44	NULL	NA	NA	NA	NA	NA	1	Racial Diversity	1	0
10018	6142119b6f513	1	5	2021-09-15 15:30:35	NA	job-info-click	7	2021-09-15 15:30:50	efac7790-1639-11ec-9c37-6fcaa9c77469	9	2021-09-15 15:31:03	2021-09-15 15:36:08	2	10018.9	1	No Diversity	0	0
10019	61421af269084	2	3	2021-09-15 16:10:26	NA	job-info-click	2	2021-09-15 16:11:22	ad28a3b0-163f-11ec-bfa0-e7612be52f0d	2	2021-09-15 16:12:08	2021-09-15 16:12:08	0	10019.2	1	Racial Diversity	1	0
10022	61423229bfbb3	3	1	2021-09-15 17:49:29	NA	job-info-click	2	2021-09-15 17:50:12	NULL	NA	NA	NA	NA	NA	1	Gender Diversity	0	1
10024	61423b4bbb67a	3	3	2021-09-15 18:28:27	NA	job-info-click	2	2021-09-15 18:28:55	d5e006f0-1652-11ec-9cc0-65fa23fff4b3	2	2021-09-15 18:29:17	2021-09-15 18:29:17	0	10024.2	1	Gender Diversity	0	1
10025	614247593a741	1	5	2021-09-15 19:19:53	NA	job-info-click	5	2021-09-15 19:20:07	09dd3840-165a-11ec-8e80-3953c51bc758	4	2021-09-15 19:20:50	2021-09-15 19:29:03	2	10025.4	1	No Diversity	0	0
10031	614255c4e97aa	2	4	2021-09-15 20:21:24	NA	job-info-click	3	2021-09-15 20:21:36	NULL	NA	NA	NA	NA	NA	1	Racial Diversity	1	0
10032	61425cc185915	4	5	2021-09-15 20:51:13	NA	job-info-click	5	2021-09-15 20:51:26	c3a5c0a0-1666-11ec-b0d9-75169d3b59f6	5	2021-09-15 20:51:56	2021-09-15 20:55:18	2	10032.5	1	Racial & Gender Diversity	1	1
10034	61426ed666ee2	3	3	2021-09-15 22:08:22	NA	job-info-click	5	2021-09-15 22:08:44	85f5a3f0-1671-11ec-8477-074acc726bbb	5	2021-09-15 22:08:57	2021-09-15 22:08:57	0	10034.5	1	Gender Diversity	0	1
10035	61426fb2d31d3	3	2	2021-09-15 22:12:02	NA	job-info-click	4	2021-09-15 22:12:30	NULL	NA	NA	NA	NA	NA	1	Gender Diversity	0	1
10037	6142896d9e565	4	2	2021-09-16 00:01:49	NA	job-info-click	5	2021-09-16 00:02:23	NULL	NA	NA	NA	NA	NA	1	Racial & Gender Diversity	1	1
10041	614292a8a8b01	2	2	2021-09-16 00:41:12	NA	job-info-click	5	2021-09-16 00:41:42	NULL	NA	NA	NA	NA	NA	1	Racial Diversity	1	0
7618	60f905005a7e1	4	8	2021-07-22 05:41:20	NA	job-info-click	5	2021-09-16 00:49:26	089c0440-1688-11ec-8c25-c1921d60c745	5	2021-09-16 00:50:05	2021-09-16 00:50:05	0	7618.5	1	Racial & Gender Diversity	1	1
10044	6142a014ed914	4	5	2021-09-16 01:38:28	NA	job-info-click	4	2021-09-16 01:38:37	d983d2f0-168e-11ec-a940-c952e2ef5f86	4	2021-09-16 01:38:53	2021-09-16 01:45:50	2	10044.4	1	Racial & Gender Diversity	1	1
10046	6142a41eaebc8	2	2	2021-09-16 01:55:42	NA	job-info-click	5	2021-09-16 01:55:57	NULL	NA	NA	NA	NA	NA	1	Racial Diversity	1	0
10053	6142d12ca82b0	4	3	2021-09-16 05:07:56	NA	job-info-click	5	2021-09-16 05:08:10	1ed40ea0-16ac-11ec-8e1c-3b6d811e26e6	5	2021-09-16 05:08:24	2021-09-16 05:08:24	0	10053.5	1	Racial & Gender Diversity	1	1
10054	6142e20e4686a	3	4	2021-09-16 06:19:58	NA	job-info-click	7	2021-09-16 06:20:11	290e5e70-16b6-11ec-8fd4-9958e41e309a	7	2021-09-16 06:20:17	2021-09-16 06:38:18	2	10054.7	1	Gender Diversity	0	1
10060	6142e6e46a869	3	8	2021-09-16 06:40:36	NA	job-info-click	7	2021-09-16 06:45:37	NULL	NA	NA	NA	NA	NA	1	Gender Diversity	0	1
10061	6142f1b067e27	4	2	2021-09-16 07:26:40	NA	job-info-click	2	2021-09-16 07:27:01	c115fe70-3c98-11ec-bac8-972b3e3f0c03	2	2021-11-03 11:25:31	2021-11-03 11:25:31	0	10061.2	1	Racial & Gender Diversity	1	1
10067	614316ba597a9	4	5	2021-09-16 10:04:42	NA	job-info-click	5	2021-09-16 10:05:03	91b74240-16d5-11ec-84c1-bb7b03ad76ad	5	2021-09-16 10:05:07	2021-09-16 10:08:13	2	10067.5	1	Racial & Gender Diversity	1	1
10072	61434b7adc919	1	1	2021-09-16 13:49:46	NA	job-info-click	7	2021-09-16 13:50:15	NULL	NA	NA	NA	NA	NA	1	No Diversity	0	0
10073	61434ebe68a79	4	1	2021-09-16 14:03:42	NA	job-info-click	5	2021-09-16 14:03:59	f5c39340-16f6-11ec-b242-cd6463cd4c6b	5	2021-09-16 14:04:08	2021-09-16 14:04:08	0	10073.5	1	Racial & Gender Diversity	1	1
10076	6143718abc401	4	2	2021-09-16 16:32:10	NA	job-info-click	7	2021-09-16 16:32:39	NULL	NA	NA	NA	NA	NA	1	Racial & Gender Diversity	1	1
10077	61437719e2de4	2	2	2021-09-16 16:55:53	NA	job-info-click	5	2021-09-16 16:56:23	NULL	NA	NA	NA	NA	NA	1	Racial Diversity	1	0
10081	614385915f0c7	4	8	2021-09-16 17:57:37	NA	job-info-click	5	2021-09-16 17:57:43	99c85870-1717-11ec-b5d5-59282cb072eb	5	2021-09-16 17:57:47	2021-09-16 17:57:47	0	10081.5	1	Racial & Gender Diversity	1	1
10079	6143813d0c2f2	2	5	2021-09-16 17:39:09	NA	job-info-click	5	2021-09-16 18:17:33	5f6f0780-171a-11ec-b9dd-abd7e378a5e3	5	2021-09-16 18:17:37	2021-09-16 18:17:37	0	10079.5	1	Racial Diversity	1	0
10099	6143a52c97697	1	7	2021-09-16 20:12:28	NA	job-info-click	7	2021-09-16 20:12:53	NULL	NA	NA	NA	NA	NA	1	No Diversity	0	0
10100	6143a55b035fe	2	2	2021-09-16 20:13:15	NA	job-info-click	2	2021-09-16 20:13:45	NULL	NA	NA	NA	NA	NA	1	Racial Diversity	1	0
10102	6143ad0702398	1	3	2021-09-16 20:45:59	NA	job-info-click	4	2021-09-16 20:46:30	NULL	NA	NA	NA	NA	NA	1	No Diversity	0	0
10103	6143b7169733b	4	3	2021-09-16 21:28:54	NA	job-info-click	2	2021-09-16 21:29:29	3cd59f80-1735-11ec-aaad-7f1f483016c5	2	2021-09-16 21:29:56	2021-09-16 21:29:56	0	10103.2	1	Racial & Gender Diversity	1	1
10107	6143e64deec76	2	7	2021-09-17 00:50:21	NA	job-info-click	5	2021-09-17 00:50:52	53d98e00-1751-11ec-87c4-25da9f4e5b08	5	2021-09-17 00:51:00	2021-09-17 00:57:01	2	10107.5	1	Racial Diversity	1	0
10110	61440c6d960b2	4	6	2021-09-17 03:33:01	NA	job-info-click	7	2021-09-17 03:33:16	01b858d0-1768-11ec-99ab-093871d56e71	7	2021-09-17 03:33:21	2021-09-17 03:33:21	0	10110.7	1	Racial & Gender Diversity	1	1
10112	61441917635d1	2	3	2021-09-17 04:27:03	NA	job-info-click	9	2021-09-17 04:27:22	9f4f5190-176f-11ec-a58b-eb7456e933ca	9	2021-09-17 04:27:52	2021-09-17 04:27:52	0	10112.9	1	Racial Diversity	1	0
10113	614428ff79fab	4	7	2021-09-17 05:34:55	NA	job-info-click	4	2021-09-17 05:35:17	1355f880-1779-11ec-820d-7d95f59563ce	5	2021-09-17 05:35:32	2021-09-17 05:44:28	2	10113.5	1	Racial & Gender Diversity	1	1
10114	61442c179961d	1	1	2021-09-17 05:48:07	NA	job-info-click	4	2021-09-17 05:48:39	NULL	NA	NA	NA	NA	NA	1	No Diversity	0	0
10115	61442ee83585f	2	1	2021-09-17 06:00:08	NA	job-info-click	5	2021-09-17 06:00:17	NULL	NA	NA	NA	NA	NA	1	Racial Diversity	1	0
10116	61442f042fb19	1	8	2021-09-17 06:00:36	NA	job-info-click	5	2021-09-17 06:17:07	ac7e9e30-1b5e-11ec-8498-e1ca6392fefa	5	2021-09-22 04:36:37	2021-09-22 04:36:37	0	10116.5	1	No Diversity	0	0
10124	61449362dd10a	1	2	2021-09-17 13:08:50	NA	job-info-click	5	2021-09-17 13:09:16	NULL	NA	NA	NA	NA	NA	1	No Diversity	0	0
10126	61449a8d933d8	2	3	2021-09-17 13:39:25	NA	job-info-click	7	2021-09-17 14:15:40	bd8dabc0-17c1-11ec-afc5-29ce72ffc9c9	7	2021-09-17 14:15:41	2021-09-17 14:15:41	0	10126.7	1	Racial Diversity	1	0
10129	6144c59545c98	1	3	2021-09-17 16:43:01	NA	job-info-click	9	2021-09-17 16:43:23	61b72470-17d6-11ec-888c-45865423124e	9	2021-09-17 16:43:27	2021-09-17 16:43:27	0	10129.9	1	No Diversity	0	0
10130	6144c8f71a69a	4	2	2021-09-17 16:57:27	NA	job-info-click	5	2021-09-17 16:58:43	8a49ac20-17d8-11ec-a81a-bb8c526fea60	5	2021-09-17 16:58:54	2021-09-17 17:01:41	2	10130.5	1	Racial & Gender Diversity	1	1
10131	6144cdfad7d11	2	5	2021-09-17 17:18:50	NA	job-info-click	5	2021-09-17 17:19:13	6da4d500-17db-11ec-98da-0f3f6b85baf2	5	2021-09-17 17:19:34	2021-09-17 17:39:17	2	10131.5	1	Racial Diversity	1	0
10133	6144e18c8b886	4	3	2021-09-17 18:42:20	NA	job-info-click	5	2021-09-17 18:42:30	066d92a0-17e7-11ec-bde0-d1fff008e9e6	5	2021-09-17 18:42:35	2021-09-17 18:42:35	0	10133.5	1	Racial & Gender Diversity	1	1
10134	6144f6ddcfb46	1	3	2021-09-17 20:13:17	NA	job-info-click	7	2021-09-17 20:13:41	05f4f780-17f4-11ec-bad8-75016134e9b1	7	2021-09-17 20:15:38	2021-09-17 20:15:38	0	10134.7	1	No Diversity	0	0
10152	6145971318e0e	3	3	2021-09-18 07:36:51	NA	job-info-click	5	2021-09-18 07:37:52	900bfbd0-1853-11ec-9a6d-57dedc2e69fe	5	2021-09-18 07:39:31	2021-09-18 07:39:31	0	10152.5	1	Gender Diversity	0	1
10155	6145bde6dec34	1	7	2021-09-18 10:22:30	NA	job-info-click	5	2021-09-18 10:24:08	935cd880-186a-11ec-890d-c58b027a14ab	5	2021-09-18 10:24:15	2021-09-18 10:24:15	0	10155.5	1	No Diversity	0	0
10156	6145cc9c0bf51	4	2	2021-09-18 11:25:16	NA	job-info-click	5	2021-09-18 11:25:32	NULL	NA	NA	NA	NA	NA	1	Racial & Gender Diversity	1	1
10170	6146157f09611	1	5	2021-09-18 16:36:15	NA	job-info-click	5	2021-09-18 16:36:29	9a9dcee0-189e-11ec-9585-45ce30f26da9	5	2021-09-18 16:36:41	2021-09-18 16:42:47	2	10170.5	1	No Diversity	0	0
10174	61462ddd37410	3	1	2021-09-18 18:20:13	NA	job-info-click	3	2021-09-18 18:20:55	NULL	NA	NA	NA	NA	NA	1	Gender Diversity	0	1
10175	61462e9cbacab	1	3	2021-09-18 18:23:24	NA	job-info-click	5	2021-09-18 18:23:38	90c4d0e0-18ad-11ec-8625-f7301062fa74	5	2021-09-18 18:23:47	2021-09-18 18:23:47	0	10175.5	1	No Diversity	0	0
10176	61463c357e78e	2	2	2021-09-18 19:21:25	NA	job-info-click	3	2021-09-18 19:21:47	NULL	NA	NA	NA	NA	NA	1	Racial Diversity	1	0
10178	6146468853fd6	3	3	2021-09-18 20:05:28	NA	job-info-click	5	2021-09-18 20:05:50	d3ad6620-18bb-11ec-a43f-013d98fbc156	5	2021-09-18 20:05:53	2021-09-18 20:05:53	0	10178.5	1	Gender Diversity	0	1
10179	61464faa3f62e	2	1	2021-09-18 20:44:26	NA	job-info-click	5	2021-09-18 20:44:40	41d58f20-18c1-11ec-b1ca-d59a29e5c51d	5	2021-09-18 20:44:45	2021-09-18 20:44:45	0	10179.5	1	Racial Diversity	1	0
10182	61467b7636c9f	1	2	2021-09-18 23:51:18	NA	job-info-click	5	2021-09-18 23:51:36	NULL	NA	NA	NA	NA	NA	1	No Diversity	0	0
10187	61468cfa5ffe7	3	2	2021-09-19 01:06:02	NA	job-info-click	5	2021-09-19 01:06:58	NULL	NA	NA	NA	NA	NA	1	Gender Diversity	0	1
10191	6146c31fcb168	3	10	2021-09-19 04:57:03	NA	job-info-click	7	2021-09-19 05:00:21	7ffb65f0-1906-11ec-a11a-117b1b9956e4	7	2021-09-19 05:00:24	2021-09-19 05:10:28	2	10191.7	1	Gender Diversity	0	1
10193	6146ecd7d1285	2	1	2021-09-19 07:55:03	NA	job-info-click	4	2021-09-19 07:55:29	NULL	NA	NA	NA	NA	NA	1	Racial Diversity	1	0
10196	61474ca23c4e5	1	5	2021-09-19 14:43:46	NA	job-info-click	2	2021-09-19 14:44:05	1dbc4d50-1958-11ec-b105-4f615c0975bd	2	2021-09-19 14:44:38	2021-09-19 14:44:38	0	10196.2	1	No Diversity	0	0
10198	6147933f58ea4	3	1	2021-09-19 19:45:03	NA	job-info-click	5	2021-09-19 19:45:23	22f4c570-1982-11ec-ac77-b9b4443abeab	5	2021-09-19 19:45:26	2021-09-19 19:45:26	0	10198.5	1	Gender Diversity	0	1
10210	6147d468a6793	4	3	2021-09-20 00:23:04	NA	job-info-click	5	2021-09-20 00:23:18	NULL	NA	NA	NA	NA	NA	1	Racial & Gender Diversity	1	1
10212	6147e63ea7f9b	3	3	2021-09-20 01:39:10	NA	job-info-click	5	2021-09-20 01:40:00	abf7b5f0-19b3-11ec-ba81-b73f9b2b57ca	5	2021-09-20 01:40:01	2021-09-20 01:40:01	0	10212.5	1	Gender Diversity	0	1
10219	6147ff2c87f08	3	7	2021-09-20 03:25:32	NA	job-info-click	9	2021-09-20 03:27:11	b7188040-19c2-11ec-9df6-9f316aab3f63	9	2021-09-20 03:27:42	2021-09-20 03:51:24	2	10219.9	1	Gender Diversity	0	1
10222	61480b4fa4f7f	2	3	2021-09-20 04:17:19	NA	job-info-click	1	2021-09-20 04:17:35	b8aa2ab0-19c9-11ec-9878-e5eecac78784	7	2021-09-20 04:17:51	2021-09-20 04:17:51	0	10222.7	1	Racial Diversity	1	0
10223	614815aee0f3e	4	5	2021-09-20 05:01:34	NA	job-info-click	5	2021-09-20 06:14:46	15296ca0-19da-11ec-9899-65071c21ffc1	5	2021-09-20 06:14:59	2021-09-20 06:31:35	2	10223.5	1	Racial & Gender Diversity	1	1
10233	61483f2f2238b	2	3	2021-09-20 07:58:39	NA	job-info-click	3	2021-09-20 07:59:26	ae04c8a0-19e8-11ec-9bff-2f0a4d021363	3	2021-09-20 07:59:28	2021-09-20 07:59:28	0	10233.3	1	Racial Diversity	1	0
10234	614856751125e	3	3	2021-09-20 09:37:57	NA	job-info-click	2	2021-09-20 09:38:27	882c9a50-19f6-11ec-8fe8-df182a81e65a	2	2021-09-20 09:38:37	2021-09-20 09:38:37	0	10234.2	1	Gender Diversity	0	1
10236	614865545300	3	1	2021-09-20 10:41:24	NA	job-info-click	5	2021-09-20 10:41:36	5742e290-19ff-11ec-a406-6d19570f4e57	5	2021-09-20 10:41:41	2021-09-20 10:41:41	0	10236.5	1	Gender Diversity	0	1
8986	6124ccfce9568	3	20	2021-08-24 10:42:04	NA	job-info-click	4	2021-09-21 16:14:05	f276a9b0-1af6-11ec-9262-f5d770034c97	4	2021-09-21 16:14:07	2021-09-21 16:14:07	0	8986.4	1	Gender Diversity	0	1
10290	614a2c5262e67	2	2	2021-09-21 19:02:42	NA	job-info-click	4	2021-09-21 19:02:56	NULL	NA	NA	NA	NA	NA	1	Racial Diversity	1	0
10291	614a2c8a79171	2	5	2021-09-21 19:03:38	NA	job-info-click	7	2021-09-21 19:03:57	b61a0030-1b0e-11ec-a081-85cc2981d369	7	2021-09-21 19:04:14	2021-09-21 19:13:43	2	10291.7	1	Racial Diversity	1	0
10292	614a2cac3edbb	1	3	2021-09-21 19:04:12	NA	job-info-click	9	2021-09-21 19:04:38	d1ab9f20-1b0e-11ec-8d75-2732bf1d31c6	9	2021-09-21 19:05:00	2021-09-21 19:05:00	0	10292.9	1	No Diversity	0	0
10293	614a2e0b7c535	1	3	2021-09-21 19:10:03	NA	job-info-click	5	2021-09-21 19:10:57	abc98350-1b0f-11ec-8a6d-a5a1fbe41bfc	5	2021-09-21 19:11:06	2021-09-21 19:20:08	2	10293.5	1	No Diversity	0	0
10294	614a2e3ae5404	2	1	2021-09-21 19:10:50	NA	job-info-click	7	2021-09-21 19:11:11	b704b770-1b0f-11ec-a42a-892ab80430c8	7	2021-09-21 19:11:25	2021-09-21 19:11:25	0	10294.7	1	Racial Diversity	1	0
10295	614a2e49c2e6f	1	2	2021-09-21 19:11:05	NA	job-info-click	2	2021-09-21 19:11:31	NULL	NA	NA	NA	NA	NA	1	No Diversity	0	0
10296	614a2eab3052b	2	2	2021-09-21 19:12:43	NA	job-info-click	4	2021-09-21 19:13:03	NULL	NA	NA	NA	NA	NA	1	Racial Diversity	1	0
10298	614a2fd73c106	2	10	2021-09-21 19:17:43	NA	job-info-click	5	2021-09-21 19:17:53	ba7d5fb0-1b3e-11ec-9bf4-01d9bb132c1d	5	2021-09-22 00:47:57	2021-09-22 00:47:57	0	10298.5	1	Racial Diversity	1	0
10301	614a3065b0a7a	1	5	2021-09-21 19:20:05	NA	job-info-click	9	2021-09-21 19:20:40	13e09100-1b11-11ec-93d2-31d561fc9e4a	9	2021-09-21 19:21:10	2021-09-21 19:21:10	0	10301.9	1	No Diversity	0	0
10303	614a308802453	2	1	2021-09-21 19:20:40	NA	job-info-click	7	2021-09-21 19:20:53	1f789da0-1b11-11ec-a2fa-99952c1ccb9e	7	2021-09-21 19:21:29	2021-09-21 19:21:29	0	10303.7	1	Racial Diversity	1	0
10305	614a310f772d5	4	5	2021-09-21 19:22:55	NA	job-info-click	9	2021-09-21 19:23:33	6b5c9940-1b11-11ec-8a49-f97d442009db	9	2021-09-21 19:23:37	2021-09-21 19:28:15	2	10305.9	1	Racial & Gender Diversity	1	1
10306	614a314ef26ec	4	2	2021-09-21 19:23:58	NA	job-info-click	9	2021-09-21 19:24:12	81c866e0-1b11-11ec-83a6-11c22a47f0eb	9	2021-09-21 19:24:14	2021-09-21 19:26:35	2	10306.9	1	Racial & Gender Diversity	1	1
10307	614a317140b7a	2	1	2021-09-21 19:24:33	NA	job-info-click	5	2021-09-21 19:24:51	NULL	NA	NA	NA	NA	NA	1	Racial Diversity	1	0
10308	614a31bb0857f	3	5	2021-09-21 19:25:47	NA	job-info-click	5	2021-09-21 19:25:54	bf27ed30-1b11-11ec-a8a6-9bc418250783	5	2021-09-21 19:25:57	2021-09-21 19:25:57	0	10308.5	1	Gender Diversity	0	1
10309	614a31fef20f0	1	3	2021-09-21 19:26:54	NA	job-info-click	7	2021-09-21 19:27:11	ec561500-1b11-11ec-a047-19c4cedd720e	7	2021-09-21 19:27:13	2021-09-21 19:27:13	0	10309.7	1	No Diversity	0	0
10310	614a329531a61	3	10	2021-09-21 19:29:25	NA	job-info-click	5	2021-09-21 19:29:36	4409a510-1b12-11ec-8d19-67832db748ce	5	2021-09-21 19:29:40	2021-09-21 19:29:40	0	10310.5	1	Gender Diversity	0	1
10311	614a3439b02b0	2	2	2021-09-21 19:36:25	NA	job-info-click	5	2021-09-21 19:36:40	NULL	NA	NA	NA	NA	NA	1	Racial Diversity	1	0
10312	614a34b3cbcca	4	3	2021-09-21 19:38:27	NA	job-info-click	2	2021-09-21 19:38:45	8d07c840-1b13-11ec-8e9d-dfe481552255	8	2021-09-21 19:38:52	2021-09-21 19:38:52	0	10312.8	1	Racial & Gender Diversity	1	1
10316	614a362daf28e	4	1	2021-09-21 19:44:45	NA	job-info-click	2	2021-09-21 19:45:00	NULL	NA	NA	NA	NA	NA	1	Racial & Gender Diversity	1	1
10317	614a37239a26b	3	3	2021-09-21 19:48:51	NA	job-info-click	2	2021-09-21 19:49:28	NULL	NA	NA	NA	NA	NA	1	Gender Diversity	0	1
10318	614a372c18e0f	2	4	2021-09-21 19:49:00	NA	job-info-click	5	2021-09-21 19:52:45	NULL	NA	NA	NA	NA	NA	1	Racial Diversity	1	0
10320	614a3995bc6ae	3	3	2021-09-21 19:59:17	NA	job-info-click	2	2021-09-21 19:59:44	7e984850-1b16-11ec-8a46-79c8154b8e8f	2	2021-09-21 19:59:56	2021-09-21 19:59:56	0	10320.2	1	Gender Diversity	0	1
10321	614a39d5b86b1	2	3	2021-09-21 20:00:21	NA	job-info-click	8	2021-09-21 20:00:31	9fed1560-1b16-11ec-882a-597480e69454	8	2021-09-21 20:00:52	2021-09-21 20:00:52	0	10321.8	1	Racial Diversity	1	0
10322	614a3bbb67a01	3	1	2021-09-21 20:08:27	NA	job-info-click	7	2021-09-21 20:09:46	e088c510-1b17-11ec-ba05-e965d3904735	7	2021-09-21 20:09:50	2021-09-21 20:09:50	0	10322.7	1	Gender Diversity	0	1
10326	614a3c660abe2	4	4	2021-09-21 20:11:18	NA	job-info-click	5	2021-09-21 20:11:36	25238210-1b18-11ec-9741-bbed0cc6178e	5	2021-09-21 20:11:45	2021-09-21 20:11:45	0	10326.5	1	Racial & Gender Diversity	1	1
10327	614a3cd7e54c3	4	5	2021-09-21 20:13:11	NA	job-info-click	5	2021-09-21 20:14:04	NULL	NA	NA	NA	NA	NA	1	Racial & Gender Diversity	1	1
10329	614a3dbc435f3	3	3	2021-09-21 20:17:00	NA	job-info-click	7	2021-09-21 20:17:33	fcb612c0-1b18-11ec-90cc-c348633106d7	7	2021-09-21 20:17:47	2021-09-21 20:17:47	0	10329.7	1	Gender Diversity	0	1
10330	614a40300491b	4	2	2021-09-21 20:27:28	NA	job-info-click	5	2021-09-21 20:27:41	NULL	NA	NA	NA	NA	NA	1	Racial & Gender Diversity	1	1
10331	614a40bf844cb	3	2	2021-09-21 20:29:51	NA	job-info-click	4	2021-09-21 20:30:21	NULL	NA	NA	NA	NA	NA	1	Gender Diversity	0	1
10332	614a4198ecc64	2	2	2021-09-21 20:33:28	NA	job-info-click	7	2021-09-21 20:33:54	NULL	NA	NA	NA	NA	NA	1	Racial Diversity	1	0
10334	614a41bc8fe95	1	5	2021-09-21 20:34:04	NA	job-info-click	5	2021-09-21 20:34:18	55fbe260-1b1b-11ec-88eb-c3ad5b2b556c	5	2021-09-21 20:34:36	2021-09-21 20:50:20	2	10334.5	1	No Diversity	0	0
10336	614a4393bb61d	3	5	2021-09-21 20:41:55	NA	job-info-click	7	2021-09-21 20:42:07	641add00-1b1c-11ec-9ace-65697adf86dd	7	2021-09-21 20:42:09	2021-09-21 20:48:54	2	10336.7	1	Gender Diversity	0	1
10337	614a44e23db85	1	3	2021-09-21 20:47:30	NA	job-info-click	5	2021-09-21 20:47:53	3d990320-1b1d-11ec-a7a6-e146679af900	5	2021-09-21 20:48:14	2021-09-21 20:48:14	0	10337.5	1	No Diversity	0	0
10338	614a453841755	3	2	2021-09-21 20:48:56	NA	job-info-click	9	2021-09-21 20:49:19	NULL	NA	NA	NA	NA	NA	1	Gender Diversity	0	1
10339	614a463cc570d	4	6	2021-09-21 20:53:16	NA	job-info-click	8	2021-09-21 20:53:26	797665c0-1b1e-11ec-9876-315e3cc71ed7	8	2021-09-21 20:57:04	2021-09-21 20:57:04	0	10339.8	1	Racial & Gender Diversity	1	1
10341	614a4840732c5	2	2	2021-09-21 21:01:52	NA	job-info-click	5	2021-09-21 21:02:23	NULL	NA	NA	NA	NA	NA	1	Racial Diversity	1	0
10342	614a48b74552b	3	8	2021-09-21 21:03:51	NA	job-info-click	7	2021-09-21 21:04:22	80330590-1b1f-11ec-9e7b-57f938dcdfb2	7	2021-09-21 21:04:25	2021-09-21 21:04:25	0	10342.7	1	Gender Diversity	0	1
10343	614a49097feec	4	4	2021-09-21 21:05:13	NA	job-info-click	9	2021-09-21 21:05:46	b31e0c40-1b1f-11ec-9411-4beccb5ed886	9	2021-09-21 21:05:50	2021-09-21 21:08:19	2	10343.9	1	Racial & Gender Diversity	1	1
10344	614a49a73693f	1	5	2021-09-21 21:07:51	NA	job-info-click	7	2021-09-21 21:08:08	08c3f050-1b20-11ec-a403-bf53017012cd	7	2021-09-21 21:08:14	2021-09-21 21:08:14	0	10344.7	1	No Diversity	0	0
10349	614a4abd59d53	2	4	2021-09-21 21:12:29	NA	job-info-click	6	2021-09-21 21:13:18	cf58c680-1b20-11ec-8c1b-23ff1777c1fe	2	2021-09-21 21:13:47	2021-09-21 21:13:47	0	10349.2	1	Racial Diversity	1	0
10359	614a4bfec8ff4	1	1	2021-09-21 21:17:50	NA	job-info-click	5	2021-09-21 21:18:10	NULL	NA	NA	NA	NA	NA	1	No Diversity	0	0
10363	614a4c57d8e09	4	2	2021-09-21 21:19:19	NA	job-info-click	7	2021-09-21 21:19:57	NULL	NA	NA	NA	NA	NA	1	Racial & Gender Diversity	1	1
10364	614a4c783edce	2	2	2021-09-21 21:19:52	NA	job-info-click	7	2021-09-21 21:19:59	NULL	NA	NA	NA	NA	NA	1	Racial Diversity	1	0
10370	614a4d827c1ec	1	1	2021-09-21 21:24:18	NA	job-info-click	7	2021-09-21 21:24:40	NULL	NA	NA	NA	NA	NA	1	No Diversity	0	0
10335	614a4274b0e9f	4	3	2021-09-21 20:37:08	NA	job-info-click	4	2021-09-21 21:30:55	357e92d0-1b23-11ec-b9fd-e963dc815e72	4	2021-09-21 21:30:57	2021-09-21 21:30:57	0	10335.4	1	Racial & Gender Diversity	1	1
10352	614a4b35df193	4	5	2021-09-21 21:14:29	NA	job-info-click	5	2021-09-21 21:30:58	373c5770-1b23-11ec-99dd-c10a5c8f9a47	5	2021-09-21 21:31:00	2021-09-21 21:31:00	0	10352.5	1	Racial & Gender Diversity	1	1
10373	614a4f6e156ab	3	2	2021-09-21 21:32:30	NA	job-info-click	4	2021-09-21 21:33:31	99b936c0-1b23-11ec-aa33-1bffc4db3fb1	4	2021-09-21 21:33:45	2021-09-21 21:33:45	0	10373.4	1	Gender Diversity	0	1
10374	614a4ffccf402	1	9	2021-09-21 21:34:52	NA	job-info-click	5	2021-09-21 21:35:03	e2173b10-1b27-11ec-95dd-836ffed54227	5	2021-09-21 22:04:25	2021-09-21 22:04:25	0	10374.5	1	No Diversity	0	0
10375	614a5053a77c4	3	1	2021-09-21 21:36:19	NA	job-info-click	9	2021-09-21 21:37:05	NULL	NA	NA	NA	NA	NA	1	Gender Diversity	0	1
10376	614a5169d641f	1	2	2021-09-21 21:40:57	NA	job-info-click	2	2021-09-21 21:41:11	NULL	NA	NA	NA	NA	NA	1	No Diversity	0	0
10377	614a51bb7045e	4	4	2021-09-21 21:42:19	NA	job-info-click	5	2021-09-21 21:42:29	d3e0a010-1b24-11ec-bae2-8322511c5239	5	2021-09-21 21:42:32	2021-09-21 21:42:32	0	10377.5	1	Racial & Gender Diversity	1	1
10378	614a51ce11b32	3	3	2021-09-21 21:42:38	NA	job-info-click	7	2021-09-21 21:42:57	NULL	NA	NA	NA	NA	NA	1	Gender Diversity	0	1
10380	614a53c5891e0	1	5	2021-09-21 21:51:01	NA	job-info-click	5	2021-09-21 21:51:28	1b38e6a0-1b26-11ec-8518-2d800f63b9d3	5	2021-09-21 21:51:42	2021-09-21 21:51:42	0	10380.5	1	No Diversity	0	0
10382	614a53e1deab8	4	2	2021-09-21 21:51:29	NA	job-info-click	7	2021-09-21 21:51:40	NULL	NA	NA	NA	NA	NA	1	Racial & Gender Diversity	1	1
10384	614a5439ded39	1	1	2021-09-21 21:52:57	NA	job-info-click	9	2021-09-21 21:53:14	59b2e8c0-1b26-11ec-b8cf-a3d7b43fb84a	9	2021-09-21 21:53:26	2021-09-21 21:53:26	0	10384.9	1	No Diversity	0	0
10383	614a5439c5ccd	3	2	2021-09-21 21:52:57	NA	job-info-click	7	2021-09-21 21:53:35	6b797660-1b26-11ec-b7a2-85a4d792b5db	7	2021-09-21 21:53:56	2021-09-21 21:53:56	0	10383.7	1	Gender Diversity	0	1
10385	614a55564a26c	2	5	2021-09-21 21:57:42	NA	job-info-click	5	2021-09-21 21:57:51	0ae813e0-1b27-11ec-95bf-5b0c7fee1542	5	2021-09-21 21:58:24	2021-09-21 21:58:24	0	10385.5	1	Racial Diversity	1	0
10386	614a55f170fa2	4	6	2021-09-21 22:00:17	NA	job-info-click	2	2021-09-21 22:00:39	5dab1a20-1b27-11ec-a5c8-adc9f2db1ff2	2	2021-09-21 22:00:43	2021-09-21 22:00:43	0	10386.2	1	Racial & Gender Diversity	1	1
10387	614a58e320932	3	1	2021-09-21 22:12:51	NA	job-info-click	2	2021-09-21 22:13:15	NULL	NA	NA	NA	NA	NA	1	Gender Diversity	0	1
10388	614a5a57a07ab	1	2	2021-09-21 22:19:03	NA	job-info-click	4	2021-09-21 22:19:11	NULL	NA	NA	NA	NA	NA	1	No Diversity	0	0
10389	614a5cac723f0	2	8	2021-09-21 22:29:00	NA	job-info-click	5	2021-09-21 22:29:18	5ea6f420-1b2b-11ec-bfed-a316a8a4fd25	5	2021-09-21 22:29:22	2021-09-21 22:33:13	2	10389.5	1	Racial Diversity	1	0
8355	610c58fb42cae	3	3	2021-08-05 21:32:43	NA	job-info-click	9	2021-09-21 22:36:33	63e27800-1b2c-11ec-adf6-e13b0df9027b	9	2021-09-21 22:36:40	2021-09-21 22:39:29	2	8355.9	1	Gender Diversity	0	1
10390	614a5db07566e	4	3	2021-09-21 22:33:20	NA	job-info-click	4	2021-09-21 22:38:28	a4d3d2b0-1b2c-11ec-b07a-7dc1e83ca09b	4	2021-09-21 22:38:29	2021-09-21 22:38:29	0	10390.4	1	Racial & Gender Diversity	1	1
10391	614a5f7d45dcb	2	7	2021-09-21 22:41:01	NA	job-info-click	5	2021-09-21 22:41:22	0d568500-1b2d-11ec-928d-27141ee31c90	5	2021-09-21 22:41:25	2021-09-21 22:41:25	0	10391.5	1	Racial Diversity	1	0
10394	614a622803db9	3	2	2021-09-21 22:52:24	NA	job-info-click	4	2021-09-21 22:52:36	NULL	NA	NA	NA	NA	NA	1	Gender Diversity	0	1
10395	614a62b9955ef	4	6	2021-09-21 22:54:49	NA	job-info-click	5	2021-09-21 22:55:10	fa8918b0-1b2e-11ec-8758-ef173122015d	5	2021-09-21 22:55:12	2021-09-21 22:58:38	2	10395.5	1	Racial & Gender Diversity	1	1
10396	614a6326c3859	2	12	2021-09-21 22:56:38	NA	job-info-click	5	2021-09-21 22:56:47	42db7490-1b2f-11ec-8bb4-55d0c9bc1ac5	5	2021-09-21 22:57:14	2021-09-21 22:57:14	0	10396.5	1	Racial Diversity	1	0
10397	614a63937e7aa	1	4	2021-09-21 22:58:27	NA	job-info-click	5	2021-09-21 22:58:44	827a3230-1b2f-11ec-8f73-15260067800b	5	2021-09-21 22:59:00	2021-09-21 22:59:00	0	10397.5	1	No Diversity	0	0
10398	614a6554d82da	4	8	2021-09-21 23:05:56	NA	job-info-click	5	2021-09-21 23:06:09	8b9ec340-1b30-11ec-b037-b58ef25ed70b	5	2021-09-21 23:06:25	2021-09-21 23:13:39	2	10398.5	1	Racial & Gender Diversity	1	1
10399	614a6768ed8c4	3	5	2021-09-21 23:14:48	NA	job-info-click	5	2021-09-21 23:14:59	c10cb740-1b31-11ec-97c0-67469d611f3a	5	2021-09-21 23:15:04	2021-09-21 23:15:04	0	10399.5	1	Gender Diversity	0	1
10401	614a6ca23245f	1	3	2021-09-21 23:37:06	NA	job-info-click	2	2021-09-21 23:37:16	e282c650-1b34-11ec-839b-1713ff4ee9b2	6	2021-09-21 23:37:29	2021-09-21 23:37:29	0	10401.6	1	No Diversity	0	0
10402	614a6dc2c0d58	4	2	2021-09-21 23:41:54	NA	job-info-click	5	2021-09-21 23:42:24	NULL	NA	NA	NA	NA	NA	1	Racial & Gender Diversity	1	1
10403	614a6edcddaf7	3	2	2021-09-21 23:46:36	NA	job-info-click	2	2021-09-21 23:47:24	NULL	NA	NA	NA	NA	NA	1	Gender Diversity	0	1
10404	614a6f76ecc99	1	2	2021-09-21 23:49:10	NA	job-info-click	4	2021-09-21 23:49:40	NULL	NA	NA	NA	NA	NA	1	No Diversity	0	0
10405	614a70285b6f8	2	5	2021-09-21 23:52:08	NA	job-info-click	5	2021-09-21 23:52:18	fe4adfc0-1b36-11ec-8af3-ef3401391d87	5	2021-09-21 23:52:35	2021-09-21 23:59:37	2	10405.5	1	Racial Diversity	1	0
10406	614a745588fc1	4	2	2021-09-22 00:09:57	NA	job-info-click	9	2021-09-22 00:10:51	90bab5d0-1b39-11ec-8d0f-3d7913f3b060	9	2021-09-22 00:10:59	2021-09-22 00:18:01	2	10406.9	1	Racial & Gender Diversity	1	1
10407	614a75741bdf2	3	1	2021-09-22 00:14:44	NA	job-info-click	5	2021-09-22 00:14:58	25d34860-1b3a-11ec-91b7-8309d550a2b8	5	2021-09-22 00:15:09	2021-09-22 00:15:09	0	10407.5	1	Gender Diversity	0	1
10408	614a770b90f39	2	1	2021-09-22 00:21:31	NA	job-info-click	6	2021-09-22 00:22:23	6af6a470-1b3b-11ec-95d2-99090ea06b57	2	2021-09-22 00:24:15	2021-09-22 00:24:15	0	10408.2	1	Racial Diversity	1	0
10409	614a776d39e82	1	2	2021-09-22 00:23:09	NA	job-info-click	5	2021-09-22 00:23:21	NULL	NA	NA	NA	NA	NA	1	No Diversity	0	0
10411	614a7dec3babf	2	2	2021-09-22 00:50:52	NA	job-info-click	2	2021-09-22 00:51:11	NULL	NA	NA	NA	NA	NA	1	Racial Diversity	1	0
10412	614a7e0765133	4	1	2021-09-22 00:51:19	NA	job-info-click	5	2021-09-22 00:51:37	NULL	NA	NA	NA	NA	NA	1	Racial & Gender Diversity	1	1
10413	614a7e166d76d	3	5	2021-09-22 00:51:34	NA	job-info-click	5	2021-09-22 00:51:42	45c76e60-1b3f-11ec-ba97-0b77e2bab36e	5	2021-09-22 00:51:50	2021-09-22 01:05:54	2	10413.5	1	Gender Diversity	0	1
10414	614a7e76480d4	1	3	2021-09-22 00:53:10	NA	job-info-click	5	2021-09-22 00:53:33	84f48d50-1b3f-11ec-ae06-e74a390608c7	5	2021-09-22 00:53:36	2021-09-22 00:53:36	0	10414.5	1	No Diversity	0	0
10415	614a7efc25cbf	3	5	2021-09-22 00:55:24	NA	job-info-click	5	2021-09-22 00:56:11	f056b2e0-1b3f-11ec-9647-4be946681078	5	2021-09-22 00:56:37	2021-09-22 01:05:39	2	10415.5	1	Gender Diversity	0	1
10416	614a819b8143c	2	5	2021-09-22 01:06:35	NA	job-info-click	5	2021-09-22 01:06:52	6133c400-1b41-11ec-8b1c-df286f61e1d0	5	2021-09-22 01:06:55	2021-09-22 01:18:05	2	10416.5	1	Racial Diversity	1	0
10418	614a84bae90cf	1	4	2021-09-22 01:19:54	NA	job-info-click	2	2021-09-22 01:27:17	7aa004b0-1b44-11ec-9255-2d748ef16622	8	2021-09-22 01:29:07	2021-09-22 01:29:07	0	10418.8	1	No Diversity	0	0
10420	614a86961c9ea	1	2	2021-09-22 01:27:50	NA	job-info-click	5	2021-09-22 01:27:55	NULL	NA	NA	NA	NA	NA	1	No Diversity	0	0
10421	614a954dacbd8	2	5	2021-09-22 02:30:37	NA	job-info-click	5	2021-09-22 02:30:54	294d5960-1b4d-11ec-9998-9b6ec6cdb987	5	2021-09-22 02:31:16	2021-09-22 02:35:25	2	10421.5	1	Racial Diversity	1	0
10422	614a9878324b4	3	3	2021-09-22 02:44:08	NA	job-info-click	4	2021-09-22 02:44:29	09836460-1b4f-11ec-86cf-51678f98e275	4	2021-09-22 02:44:41	2021-09-22 02:44:41	0	10422.4	1	Gender Diversity	0	1
10424	614a9ceaa897d	1	4	2021-09-22 03:03:06	NA	job-info-click	5	2021-09-22 03:05:17	NULL	NA	NA	NA	NA	NA	1	No Diversity	0	0
10425	614aa4464c295	2	2	2021-09-22 03:34:30	NA	job-info-click	5	2021-09-22 03:34:44	NULL	NA	NA	NA	NA	NA	1	Racial Diversity	1	0
10427	614aa4758790a	4	2	2021-09-22 03:35:17	NA	job-info-click	9	2021-09-22 03:35:38	NULL	NA	NA	NA	NA	NA	1	Racial & Gender Diversity	1	1
10428	614aa9491e537	2	2	2021-09-22 03:55:53	NA	job-info-click	4	2021-09-22 03:56:15	NULL	NA	NA	NA	NA	NA	1	Racial Diversity	1	0
10429	614aab20449db	3	5	2021-09-22 04:03:44	NA	job-info-click	5	2021-09-22 04:04:01	2655de60-1b5a-11ec-b6a5-57a03ce65f0b	5	2021-09-22 04:04:14	2021-09-22 04:36:48	2	10429.5	1	Gender Diversity	0	1
10431	614ab41c15052	3	4	2021-09-22 04:42:04	NA	job-info-click	5	2021-09-22 04:47:30	338c8850-1b60-11ec-84ea-9b883b6a6f1a	5	2021-09-22 04:47:33	2021-09-22 04:47:33	0	10431.5	1	Gender Diversity	0	1
10437	614abe36aa07e	1	3	2021-09-22 05:25:10	NA	job-info-click	9	2021-09-22 05:25:52	91e31c60-1b65-11ec-ad92-a76cf0219ca3	9	2021-09-22 05:25:59	2021-09-22 05:25:59	0	10437.9	1	No Diversity	0	0
10438	614abf0bc30a0	2	3	2021-09-22 05:28:43	NA	job-info-click	2	2021-09-22 05:28:58	0469f540-1b66-11ec-988c-93c27a1267be	2	2021-09-22 05:29:11	2021-09-22 05:29:11	0	10438.2	1	Racial Diversity	1	0
10439	614ac2d12f36e	3	1	2021-09-22 05:44:49	NA	job-info-click	5	2021-09-22 05:45:04	447834e0-1b68-11ec-b9e6-bf68281a81b9	5	2021-09-22 05:45:18	2021-09-22 05:45:18	0	10439.5	1	Gender Diversity	0	1
10440	614ac40f558d9	2	1	2021-09-22 05:50:07	NA	job-info-click	4	2021-09-22 05:50:15	NULL	NA	NA	NA	NA	NA	1	Racial Diversity	1	0
10441	614ac746a0ce2	1	3	2021-09-22 06:03:50	NA	job-info-click	9	2021-09-22 06:04:12	ea911560-1b6a-11ec-b4f5-f7f8c784e2f1	9	2021-09-22 06:04:15	2021-09-22 06:04:15	0	10441.9	1	No Diversity	0	0
10443	614ad1cf12dc5	4	8	2021-09-22 06:48:47	NA	job-info-click	5	2021-09-22 06:49:01	2d78b5f0-1b71-11ec-9c94-c3bce6803c48	5	2021-09-22 06:49:04	2021-09-22 06:49:04	0	10443.5	1	Racial & Gender Diversity	1	1
10444	614ad4363b6f0	2	5	2021-09-22 06:59:02	NA	job-info-click	5	2021-09-22 06:59:32	b5014410-1b72-11ec-b0e8-956306827734	5	2021-09-22 07:00:01	2021-09-22 07:00:01	0	10444.5	1	Racial Diversity	1	0
10445	614ad4c2bb7be	1	5	2021-09-22 07:01:22	NA	job-info-click	9	2021-09-22 07:01:58	1235e940-1b73-11ec-8964-ed2afc18e26f	9	2021-09-22 07:02:38	2021-09-22 07:16:45	2	10445.9	1	No Diversity	0	0
10446	614ad643d0bd6	3	4	2021-09-22 07:07:47	NA	job-info-click	5	2021-09-22 07:08:04	eecd8250-1b73-11ec-9445-a378836cb48e	5	2021-09-22 07:08:48	2021-09-22 07:08:48	0	10446.5	1	Gender Diversity	0	1
10447	614adb51b53f7	2	3	2021-09-22 07:29:21	NA	job-info-click	5	2021-09-22 07:29:45	ddd7fbb0-1b76-11ec-9020-c39b184afb30	5	2021-09-22 07:29:48	2021-09-22 07:29:48	0	10447.5	1	Racial Diversity	1	0
10449	614ae1c00f6be	1	22	2021-09-22 07:56:48	NA	job-info-click	6	2021-09-22 07:57:06	b0e9a220-1b7a-11ec-be51-1956379c80ef	6	2021-09-22 07:57:10	2021-09-22 07:57:10	0	10449.6	1	No Diversity	0	0
10450	614ae3a7dce98	3	3	2021-09-22 08:04:55	NA	job-info-click	5	2021-09-22 08:07:41	3e9c42f0-1b7c-11ec-8ee8-cddb05ad55ce	5	2021-09-22 08:08:18	2021-09-22 08:08:18	0	10450.5	1	Gender Diversity	0	1
10451	614ae478f3be3	2	4	2021-09-22 08:08:25	NA	job-info-click	1	2021-09-22 08:09:00	601f29c0-1b7c-11ec-9a30-c1b28d2b99de	5	2021-09-22 08:09:14	2021-09-22 08:33:53	2	10451.5	1	Racial Diversity	1	0
10453	614ae9c0d0b53	1	3	2021-09-22 08:30:56	NA	job-info-click	2	2021-09-22 08:31:19	7d53b300-1b7f-11ec-84c6-33b91bbfa543	2	2021-09-22 08:31:31	2021-09-22 08:31:31	0	10453.2	1	No Diversity	0	0
10454	614af7a31dc08	4	8	2021-09-22 09:30:11	NA	job-info-click	4	2021-09-22 09:43:17	8922abd0-1b89-11ec-b810-9bbcce4a2ed4	5	2021-09-22 09:43:26	2021-09-22 09:43:26	0	10454.5	1	Racial & Gender Diversity	1	1
10455	614afe271241f	3	3	2021-09-22 09:57:59	NA	job-info-click	5	2021-09-22 09:58:13	a2459860-1b8b-11ec-88f1-0f96ea449de9	5	2021-09-22 09:58:27	2021-09-22 09:58:27	0	10455.5	1	Gender Diversity	0	1
10457	614b19022393c	2	3	2021-09-22 11:52:34	NA	job-info-click	5	2021-09-22 11:53:06	adbedec0-1b9b-11ec-bae0-c7922aa0bab0	5	2021-09-22 11:53:19	2021-09-22 11:53:19	0	10457.5	1	Racial Diversity	1	0
10459	614b21e701e90	2	3	2021-09-22 12:30:31	NA	job-info-click	5	2021-09-22 12:30:51	NULL	NA	NA	NA	NA	NA	1	Racial Diversity	1	0
10461	614b2dc5e6593	4	5	2021-09-22 13:21:09	NA	job-info-click	5	2021-09-22 13:21:24	00a50150-1ba8-11ec-9351-b1c5698de28c	5	2021-09-22 13:21:32	2021-09-22 13:26:59	2	10461.5	1	Racial & Gender Diversity	1	1
10462	614b33c427981	1	4	2021-09-22 13:46:44	NA	job-info-click	3	2021-09-22 13:47:15	a2774290-1bab-11ec-ae57-3df47779862e	3	2021-09-22 13:47:32	2021-09-22 13:47:32	0	10462.3	1	No Diversity	0	0
10464	614b35ba84484	1	3	2021-09-22 13:55:06	NA	job-info-click	5	2021-09-22 13:55:21	be9c0fe0-1bac-11ec-9a88-efffeace7aee	5	2021-09-22 13:55:28	2021-09-22 13:55:28	0	10464.5	1	No Diversity	0	0
10463	614b357c81110	3	5	2021-09-22 13:54:04	NA	job-info-click	4	2021-09-22 14:00:13	725ba710-1bad-11ec-993b-f15e20040a46	5	2021-09-22 14:00:30	2021-09-22 14:05:26	2	10463.5	1	Gender Diversity	0	1
10465	614b39a03970d	4	1	2021-09-22 14:11:44	NA	job-info-click	5	2021-09-22 14:12:07	NULL	NA	NA	NA	NA	NA	1	Racial & Gender Diversity	1	1
10467	614b3ae8296c4	2	2	2021-09-22 14:17:12	NA	job-info-click	5	2021-09-22 14:17:44	NULL	NA	NA	NA	NA	NA	1	Racial Diversity	1	0
10471	614b41df63328	3	3	2021-09-22 14:46:55	NA	job-info-click	5	2021-09-22 14:47:13	050885e0-1bb4-11ec-b702-1b472c91ca6a	5	2021-09-22 14:47:33	2021-09-22 14:47:33	0	10471.5	1	Gender Diversity	0	1
10475	614b49f8be7a6	2	2	2021-09-22 15:21:28	NA	job-info-click	5	2021-09-22 15:21:53	NULL	NA	NA	NA	NA	NA	1	Racial Diversity	1	0
10478	614b56911ce29	2	3	2021-09-22 16:15:13	NA	job-info-click	5	2021-09-22 16:15:36	56faed10-1bc0-11ec-af5c-b3ff06bab121	5	2021-09-22 16:15:44	2021-09-22 16:15:44	0	10478.5	1	Racial Diversity	1	0
10484	614b5a15cb95e	2	2	2021-09-22 16:30:13	NA	job-info-click	5	2021-09-22 16:30:40	9884dc40-1bc2-11ec-9c1f-fbed77b2016d	5	2021-09-22 16:31:53	2021-09-22 16:31:53	0	10484.5	1	Racial Diversity	1	0
10486	614b6029e9408	4	2	2021-09-22 16:56:09	NA	job-info-click	5	2021-09-22 16:56:31	NULL	NA	NA	NA	NA	NA	1	Racial & Gender Diversity	1	1
10490	614b6844c776a	2	3	2021-09-22 17:30:44	NA	job-info-click	2	2021-09-22 17:31:27	f147b550-1bca-11ec-ba29-a5ee28f6f8a1	2	2021-09-22 17:31:38	2021-09-22 17:31:38	0	10490.2	1	Racial Diversity	1	0
10491	614b6897ef4b0	2	5	2021-09-22 17:32:07	NA	job-info-click	5	2021-09-22 17:32:52	24ea47c0-1bcb-11ec-971f-8df71735b544	4	2021-09-22 17:33:05	2021-09-22 17:42:29	2	10491.4	1	Racial Diversity	1	0
10493	614b6c0e9e230	4	2	2021-09-22 17:46:54	NA	job-info-click	4	2021-09-22 17:47:04	NULL	NA	NA	NA	NA	NA	1	Racial & Gender Diversity	1	1
10494	614b734b50b77	4	2	2021-09-22 18:17:47	NA	job-info-click	9	2021-09-22 18:18:18	a7d1b960-1bd1-11ec-9b24-132e3bf82dfc	9	2021-09-22 18:19:41	2021-09-22 18:19:41	0	10494.9	1	Racial & Gender Diversity	1	1
10495	614b735b537c5	3	4	2021-09-22 18:18:03	NA	job-info-click	5	2021-09-22 18:18:55	NULL	NA	NA	NA	NA	NA	1	Gender Diversity	0	1
10496	614b7526f39eb	2	5	2021-09-22 18:25:43	NA	job-info-click	5	2021-09-22 18:26:04	97475d40-1bd2-11ec-b344-8f45e160afb1	5	2021-09-22 18:26:23	2021-09-22 18:33:50	2	10496.5	1	Racial Diversity	1	0
10497	614b764ca834b	1	2	2021-09-22 18:30:36	NA	job-info-click	5	2021-09-22 18:31:48	NULL	NA	NA	NA	NA	NA	1	No Diversity	0	0
10498	614b7c6af1d1a	4	4	2021-09-22 18:56:42	NA	job-info-click	5	2021-09-22 18:57:29	f65ca700-1bd6-11ec-9d1d-e5b3608e05a9	5	2021-09-22 18:57:41	2021-09-22 18:57:41	0	10498.5	1	Racial & Gender Diversity	1	1
10500	614b7da7e612b	1	3	2021-09-22 19:01:59	NA	job-info-click	4	2021-09-22 19:02:28	a7cdd320-1bd7-11ec-b775-67422a037d7c	4	2021-09-22 19:02:38	2021-09-22 19:02:38	0	10500.4	1	No Diversity	0	0
10501	614b7e9707db4	3	2	2021-09-22 19:05:59	NA	job-info-click	4	2021-09-22 19:06:08	NULL	NA	NA	NA	NA	NA	1	Gender Diversity	0	1
10502	614b804be442b	3	3	2021-09-22 19:13:15	NA	job-info-click	5	2021-09-22 19:13:24	2e1d24c0-1bd9-11ec-8f56-f184db00cfe9	5	2021-09-22 19:13:33	2021-09-22 19:13:33	0	10502.5	1	Gender Diversity	0	1
10503	614b8810a3b04	4	3	2021-09-22 19:46:24	NA	job-info-click	5	2021-09-22 19:46:43	e95734d0-1be2-11ec-91d2-b948cf4eb7df	5	2021-09-22 20:23:13	2021-09-22 20:23:13	0	10503.5	1	Racial & Gender Diversity	1	1
10505	614b9e6ba0325	1	5	2021-09-22 21:21:47	NA	job-info-click	9	2021-09-22 21:22:12	670434d0-1beb-11ec-8507-75d00f5597f6	9	2021-09-22 21:24:00	2021-09-22 21:27:19	2	10505.9	1	No Diversity	0	0
10508	614bb3450896e	4	3	2021-09-22 22:50:45	NA	job-info-click	2	2021-09-22 22:51:09	98cdb5f0-1bf7-11ec-9663-777d9a833946	2	2021-09-22 22:51:17	2021-09-22 22:51:17	0	10508.2	1	Racial & Gender Diversity	1	1
10516	614bdcdd1c1b3	4	5	2021-09-23 01:48:13	NA	job-info-click	5	2021-09-23 02:02:11	48487e00-1c12-11ec-8116-69e0991d5e56	5	2021-09-23 02:02:18	2021-09-23 02:07:24	2	10516.5	1	Racial & Gender Diversity	1	1
10518	614be932daa6c	2	3	2021-09-23 02:40:50	NA	job-info-click	5	2021-09-23 02:40:59	b9c53dc0-1c17-11ec-8bd4-cf1204984a9c	5	2021-09-23 02:41:16	2021-09-23 02:41:16	0	10518.5	1	Racial Diversity	1	0
10519	614be9ec6d67d	3	2	2021-09-23 02:43:56	NA	job-info-click	5	2021-09-23 02:44:07	NULL	NA	NA	NA	NA	NA	1	Gender Diversity	0	1
10527	614c0479228ff	1	2	2021-09-23 04:37:13	NA	job-info-click	5	2021-09-23 04:39:07	NULL	NA	NA	NA	NA	NA	1	No Diversity	0	0
10531	614c4dff8db80	1	1	2021-09-23 09:50:55	NA	job-info-click	5	2021-09-23 09:51:08	d2350ff0-1c53-11ec-887f-eba0bd2beaba	5	2021-09-23 09:51:27	2021-09-23 09:51:27	0	10531.5	1	No Diversity	0	0
10544	614c7d2499efb	4	5	2021-09-23 13:12:04	NA	job-info-click	5	2021-09-23 13:12:14	eed4bc40-1c6f-11ec-a15a-7d016b1ac87c	5	2021-09-23 13:12:41	2021-09-23 13:19:11	2	10544.5	1	Racial & Gender Diversity	1	1
10547	614c9d2d9b62e	3	3	2021-09-23 15:28:45	NA	job-info-click	5	2021-09-23 15:28:58	fc00fe40-1c82-11ec-8324-7b8499bcea3d	5	2021-09-23 15:29:04	2021-09-23 15:29:04	0	10547.5	1	Gender Diversity	0	1
10548	614cb3567bb02	4	16	2021-09-23 17:03:18	NA	job-info-click	9	2021-09-23 17:03:35	3193f640-1c90-11ec-b8b5-8112800cc94b	9	2021-09-23 17:03:37	2021-09-23 17:13:00	2	10548.9	1	Racial & Gender Diversity	1	1
10552	614cc9954e9ab	4	3	2021-09-23 18:38:13	NA	job-info-click	4	2021-09-23 18:38:20	76f7f380-1c9d-11ec-9f41-b56b1d057567	5	2021-09-23 18:38:37	2021-09-23 18:38:37	0	10552.5	1	Racial & Gender Diversity	1	1
10553	614ccbcc2a1d6	1	2	2021-09-23 18:47:40	NA	job-info-click	4	2021-09-23 18:48:09	NULL	NA	NA	NA	NA	NA	1	No Diversity	0	0
10556	614cdd0412c1c	1	2	2021-09-23 20:01:08	NA	job-info-click	9	2021-09-23 20:01:41	12ed6bc0-1ca9-11ec-abc3-e31500273b48	9	2021-09-23 20:01:43	2021-09-23 20:01:43	0	10556.9	1	No Diversity	0	0
10557	614ce29337ebd	4	3	2021-09-23 20:24:51	NA	job-info-click	5	2021-09-23 20:24:57	5513fde0-1cac-11ec-8254-0fb6ede59abc	5	2021-09-23 20:25:02	2021-09-23 20:25:02	0	10557.5	1	Racial & Gender Diversity	1	1
10558	614cfc3848de5	4	6	2021-09-23 22:14:16	NA	job-info-click	5	2021-09-23 22:14:35	b0315bb0-1cbb-11ec-a979-ef0ea05eda6e	5	2021-09-23 22:14:58	2021-09-23 22:21:06	2	10558.5	1	Racial & Gender Diversity	1	1
10561	614d0a3a1f239	3	5	2021-09-23 23:14:02	NA	job-info-click	4	2021-09-23 23:14:10	f9ea9100-1cc3-11ec-8fd7-a99b30963ac4	4	2021-09-23 23:14:17	2021-09-23 23:14:17	0	10561.4	1	Gender Diversity	0	1
10559	614cfef5a54e8	2	3	2021-09-23 22:25:57	NA	job-info-click	5	2021-09-23 23:27:35	d65eb380-1cc5-11ec-9e04-57f68d0fce86	5	2021-09-23 23:27:37	2021-09-23 23:27:37	0	10559.5	1	Racial Diversity	1	0
10565	614d3022243b6	2	3	2021-09-24 01:55:46	NA	job-info-click	9	2021-09-24 01:56:05	9570bb80-1cda-11ec-aa36-1f7412147828	9	2021-09-24 01:56:07	2021-09-24 01:56:07	0	10565.9	1	Racial Diversity	1	0
10570	614d7043174f2	2	3	2021-09-24 06:29:23	NA	job-info-click	5	2021-09-24 06:30:33	ed7b6dc0-1d00-11ec-9352-ef17fe143a86	5	2021-09-24 06:30:36	2021-09-24 06:30:36	0	10570.5	1	Racial Diversity	1	0
10571	614d9325505c6	4	2	2021-09-24 08:58:13	NA	job-info-click	4	2021-09-24 08:59:11	NULL	NA	NA	NA	NA	NA	1	Racial & Gender Diversity	1	1
10572	614da85d33b25	2	2	2021-09-24 10:28:45	NA	job-info-click	7	2021-09-24 10:29:01	NULL	NA	NA	NA	NA	NA	1	Racial Diversity	1	0
10575	614dbdcd0e216	3	3	2021-09-24 12:00:13	NA	job-info-click	2	2021-09-24 12:00:42	6b0c61c0-1d2f-11ec-9eb1-3b34e3edc374	2	2021-09-24 12:03:23	2021-09-24 12:03:23	0	10575.2	1	Gender Diversity	0	1
10576	614dce37266b9	2	6	2021-09-24 13:10:15	NA	job-info-click	4	2021-09-24 13:14:56	75fc9250-1d39-11ec-8ce0-81e3c4b4b22d	4	2021-09-24 13:15:17	2021-09-24 13:15:17	0	10576.4	1	Racial Diversity	1	0
10578	614dd583dbcca	3	4	2021-09-24 13:41:23	NA	job-info-click	5	2021-09-24 13:41:39	2e74b0f0-1d3d-11ec-8eb7-83d05a5b8bc5	5	2021-09-24 13:41:55	2021-09-24 13:41:55	0	10578.5	1	Gender Diversity	0	1
10577	614dd556bc857	1	5	2021-09-24 13:40:38	NA	job-info-click	6	2021-09-24 13:42:00	38063a60-1d3d-11ec-a281-594e1ebcb10f	5	2021-09-24 13:42:11	2021-09-24 13:59:56	2	10577.5	1	No Diversity	0	0
10579	614dffe3afa3a	4	5	2021-09-24 16:42:11	NA	job-info-click	2	2021-09-24 16:42:55	1d0c1860-1d66-11ec-acc8-45b43231bccb	2	2021-09-24 18:34:55	2021-09-24 18:43:59	2	10579.2	1	Racial & Gender Diversity	1	1
10588	614e697aa4f54	4	7	2021-09-25 00:12:42	NA	job-info-click	5	2021-09-25 00:13:04	760254c0-1d95-11ec-9ffb-79deffb7d614	5	2021-09-25 00:13:50	2021-09-25 00:22:09	2	10588.5	1	Racial & Gender Diversity	1	1
10623	614f58bec7dca	3	2	2021-09-25 17:13:34	NA	job-info-click	5	2021-09-25 17:13:50	NULL	NA	NA	NA	NA	NA	1	Gender Diversity	0	1
10624	614f5951790c8	2	6	2021-09-25 17:16:01	NA	job-info-click	4	2021-09-25 17:16:25	NULL	NA	NA	NA	NA	NA	1	Racial Diversity	1	0
10628	614f796db1b8f	3	3	2021-09-25 19:33:01	NA	job-info-click	4	2021-09-25 19:34:25	d09eab90-1e37-11ec-958f-67bb94651771	5	2021-09-25 19:36:01	2021-09-25 19:36:01	0	10628.5	1	Gender Diversity	0	1
10631	614f94aede84a	2	5	2021-09-25 21:29:18	NA	job-info-click	5	2021-09-25 21:29:42	b5213020-1e47-11ec-91f5-6f6337feb84c	5	2021-09-25 21:29:47	2021-09-25 21:37:37	2	10631.5	1	Racial Diversity	1	0
10635	614fcc6ca44a2	2	2	2021-09-26 01:27:08	NA	job-info-click	5	2021-09-26 01:27:19	NULL	NA	NA	NA	NA	NA	1	Racial Diversity	1	0
10642	614fe46e01b7a	2	1	2021-09-26 03:09:34	NA	job-info-click	9	2021-09-26 03:09:47	NULL	NA	NA	NA	NA	NA	1	Racial Diversity	1	0
10645	614ffd874c037	2	2	2021-09-26 04:56:39	NA	job-info-click	9	2021-09-26 04:56:59	32f6d620-1e86-11ec-af52-c51cc5f5f6c7	9	2021-09-26 04:57:07	2021-09-26 05:06:50	2	10645.9	1	Racial Diversity	1	0
10654	61504f9413f35	3	2	2021-09-26 10:46:44	NA	job-info-click	5	2021-09-26 10:47:01	NULL	NA	NA	NA	NA	NA	1	Gender Diversity	0	1
10658	6150879617639	4	2	2021-09-26 14:45:42	NA	job-info-click	5	2021-09-26 14:46:37	NULL	NA	NA	NA	NA	NA	1	Racial & Gender Diversity	1	1
10659	615097305dd75	4	7	2021-09-26 15:52:16	NA	job-info-click	5	2021-09-26 15:52:30	e032eb80-1ee1-11ec-8afd-5f83205c1f88	5	2021-09-26 15:53:21	2021-09-26 16:01:25	2	10659.5	1	Racial & Gender Diversity	1	1
10666	61512238bf618	4	1	2021-09-27 01:45:28	NA	job-info-click	5	2021-09-27 01:46:03	c7574190-1f34-11ec-a63e-1b3c6eb4b5f9	5	2021-09-27 01:46:48	2021-09-27 01:46:48	0	10666.5	1	Racial & Gender Diversity	1	1
10669	6151362e1fafd	1	2	2021-09-27 03:10:38	NA	job-info-click	7	2021-09-27 03:11:02	NULL	NA	NA	NA	NA	NA	1	No Diversity	0	0
10672	615141f4a8c92	2	1	2021-09-27 04:00:52	NA	job-info-click	5	2021-09-27 04:01:23	NULL	NA	NA	NA	NA	NA	1	Racial Diversity	1	0
10678	61518d6452e4c	2	8	2021-09-27 09:22:44	NA	job-info-click	5	2021-09-27 09:22:58	876985c0-1f74-11ec-bb28-4da56a45d108	5	2021-09-27 09:23:09	2021-09-27 09:31:49	2	10678.5	1	Racial Diversity	1	0
10686	6151d3bba0476	2	2	2021-09-27 14:22:51	NA	job-info-click	5	2021-09-27 14:23:11	NULL	NA	NA	NA	NA	NA	1	Racial Diversity	1	0
10691	6151f293c01d0	2	5	2021-09-27 16:34:27	NA	job-info-click	4	2021-09-27 16:34:37	cf449740-1fb0-11ec-934e-afe560171a00	4	2021-09-27 16:34:39	2021-09-27 16:39:36	2	10691.4	1	Racial Diversity	1	0
10779	615631397ce91	4	2	2021-09-30 21:50:49	NA	job-info-click	5	2021-09-30 21:51:09	NULL	NA	NA	NA	NA	NA	1	Racial & Gender Diversity	1	1
10792	615720e876bcf	3	2	2021-10-01 14:53:28	NA	job-info-click	5	2021-10-01 14:54:40	NULL	NA	NA	NA	NA	NA	1	Gender Diversity	0	1
10794	61572669ae60b	4	2	2021-10-01 15:16:57	NA	job-info-click	9	2021-10-01 15:17:24	NULL	NA	NA	NA	NA	NA	1	Racial & Gender Diversity	1	1
10796	61572809edc7c	2	5	2021-10-01 15:23:53	NA	job-info-click	7	2021-10-01 15:24:21	dc7a4f70-22cb-11ec-af9d-656f51d0ad1e	7	2021-10-01 15:25:51	2021-10-01 15:25:51	0	10796.7	1	Racial Diversity	1	0
10799	61572915ed657	2	3	2021-10-01 15:28:21	NA	job-info-click	5	2021-10-01 15:28:49	NULL	NA	NA	NA	NA	NA	1	Racial Diversity	1	0
10800	61572a62686a3	1	3	2021-10-01 15:33:54	NA	job-info-click	7	2021-10-01 15:34:07	0834bea0-22cd-11ec-a7e9-3514e5a35e52	7	2021-10-01 15:34:14	2021-10-01 15:34:14	0	10800.7	1	No Diversity	0	0
10801	61572af8de8d0	4	5	2021-10-01 15:36:24	NA	job-info-click	5	2021-10-01 15:36:39	6a15b640-22cd-11ec-a4b4-7d49612dd167	5	2021-10-01 15:36:58	2021-10-01 15:43:02	2	10801.5	1	Racial & Gender Diversity	1	1
10804	61572c817ce93	1	5	2021-10-01 15:42:57	NA	job-info-click	5	2021-10-01 15:43:19	5afc9af0-22ce-11ec-8d58-5fc10f021976	5	2021-10-01 15:43:42	2021-10-01 15:43:42	0	10804.5	1	No Diversity	0	0
10803	61572c6cc1e56	4	2	2021-10-01 15:42:36	NA	job-info-click	5	2021-10-01 15:44:27	NULL	NA	NA	NA	NA	NA	1	Racial & Gender Diversity	1	1
10805	61572ddbd2522	2	2	2021-10-01 15:48:43	NA	job-info-click	5	2021-10-01 15:49:01	NULL	NA	NA	NA	NA	NA	1	Racial Diversity	1	0
10808	615730a6db683	1	2	2021-10-01 16:00:38	NA	job-info-click	4	2021-10-01 16:01:23	NULL	NA	NA	NA	NA	NA	1	No Diversity	0	0
10809	6157310a2c9b2	4	3	2021-10-01 16:02:18	NA	job-info-click	9	2021-10-01 16:02:44	1a275b80-22d1-11ec-94db-1f0acde2b7fd	9	2021-10-01 16:03:22	2021-10-01 16:03:22	0	10809.9	1	Racial & Gender Diversity	1	1
10810	6157317e667fa	3	1	2021-10-01 16:04:14	NA	job-info-click	9	2021-10-01 16:04:40	534fa690-22d1-11ec-91ec-21de79283407	9	2021-10-01 16:04:58	2021-10-01 16:04:58	0	10810.9	1	Gender Diversity	0	1
10811	615731a85a673	2	2	2021-10-01 16:04:56	NA	job-info-click	8	2021-10-01 16:05:18	NULL	NA	NA	NA	NA	NA	1	Racial Diversity	1	0
10818	6157338560de8	4	3	2021-10-01 16:12:53	NA	job-info-click	7	2021-10-01 16:13:11	877decd0-22d2-11ec-8013-d1df5954115b	7	2021-10-01 16:13:35	2021-10-01 16:13:35	0	10818.7	1	Racial & Gender Diversity	1	1
10826	61573abccbd6d	2	5	2021-10-01 16:43:40	NA	job-info-click	7	2021-10-01 16:43:59	cd7ceea0-22d6-11ec-b52c-79e63fdaa0f4	7	2021-10-01 16:44:10	2021-10-01 16:50:48	2	10826.7	1	Racial Diversity	1	0
10827	61573c146135e	3	3	2021-10-01 16:49:24	NA	job-info-click	7	2021-10-01 16:49:46	9da41520-22d7-11ec-9a15-e345418c5077	7	2021-10-01 16:49:59	2021-10-01 16:49:59	0	10827.7	1	Gender Diversity	0	1
10829	61573cdd7cde8	4	3	2021-10-01 16:52:45	NA	job-info-click	7	2021-10-01 16:53:09	111c4b30-22d8-11ec-9433-a5e7c89705e9	7	2021-10-01 16:53:13	2021-10-01 16:53:13	0	10829.7	1	Racial & Gender Diversity	1	1
10824	6157392126362	3	8	2021-10-01 16:36:49	NA	job-info-click	4	2021-10-01 16:53:34	32586ee0-22d8-11ec-8dd8-a739f9743984	5	2021-10-01 16:54:09	2021-10-01 17:06:43	2	10824.5	1	Gender Diversity	0	1
10832	61573f000c93c	2	2	2021-10-01 17:01:52	NA	job-info-click	7	2021-10-01 17:02:07	56bc7320-22d9-11ec-90f4-97bd762110e8	7	2021-10-01 17:02:20	2021-10-01 17:13:33	2	10832.7	1	Racial Diversity	1	0
10831	61573d84099e1	4	5	2021-10-01 16:55:32	NA	job-info-click	4	2021-10-01 17:04:40	c3d0f3d0-22d9-11ec-a150-3f88b91a4574	4	2021-10-01 17:05:23	2021-10-01 17:05:23	0	10831.4	1	Racial & Gender Diversity	1	1
10833	61573f9da2b9a	3	5	2021-10-01 17:04:29	NA	job-info-click	4	2021-10-01 17:05:15	2564dc70-22db-11ec-ac2a-73372ca7b083	5	2021-10-01 17:15:16	2021-10-01 17:15:16	0	10833.5	1	Gender Diversity	0	1
10834	615740292cab5	4	3	2021-10-01 17:06:49	NA	job-info-click	7	2021-10-01 17:06:59	ffd71e60-22d9-11ec-939f-29606504e964	7	2021-10-01 17:07:03	2021-10-01 17:07:03	0	10834.7	1	Racial & Gender Diversity	1	1
10835	6157405b8fe05	3	4	2021-10-01 17:07:39	NA	job-info-click	2	2021-10-01 17:08:00	29042dc0-22da-11ec-b9b3-a37f48f97056	2	2021-10-01 17:08:12	2021-10-01 17:08:12	0	10835.2	1	Gender Diversity	0	1
10836	615743cd06552	2	7	2021-10-01 17:22:21	NA	job-info-click	5	2021-10-01 17:22:46	58cec3c0-22dc-11ec-a243-b1843d82576e	5	2021-10-01 17:23:51	2021-10-01 17:50:11	2	10836.5	1	Racial Diversity	1	0
10837	6157440ac5d71	1	5	2021-10-01 17:23:22	NA	job-info-click	4	2021-10-01 17:23:45	5ee445c0-22dc-11ec-af24-b3ccca3936ab	5	2021-10-01 17:24:02	2021-10-01 17:29:30	2	10837.5	1	No Diversity	0	0
10838	6157448e26c83	3	5	2021-10-01 17:25:34	NA	job-info-click	5	2021-10-01 17:26:01	ca2e4ce0-22dc-11ec-b1a1-c5eb429b8e70	5	2021-10-01 17:27:02	2021-10-01 17:46:02	2	10838.5	1	Gender Diversity	0	1
10839	615745d4e6f0e	4	2	2021-10-01 17:31:00	NA	job-info-click	2	2021-10-01 17:31:16	638697c0-22dd-11ec-b028-e3b568d4c59b	2	2021-10-01 17:31:19	2021-10-01 17:31:19	0	10839.2	1	Racial & Gender Diversity	1	1
10840	61574659d5bb3	1	2	2021-10-01 17:33:13	NA	job-info-click	7	2021-10-01 17:33:29	NULL	NA	NA	NA	NA	NA	1	No Diversity	0	0
10844	615748d011db5	3	4	2021-10-01 17:43:44	NA	job-info-click	4	2021-10-01 17:43:49	2406bc50-22df-11ec-b99e-556da40f7f08	4	2021-10-01 17:43:51	2021-10-01 17:43:51	0	10844.4	1	Gender Diversity	0	1
10845	615748ebca1a6	1	9	2021-10-01 17:44:11	NA	job-info-click	5	2021-10-01 17:44:21	364f46e0-22df-11ec-a841-15ef00638975	5	2021-10-01 17:44:22	2021-10-01 17:47:42	2	10845.5	1	No Diversity	0	0
10846	61574a256ac2c	4	5	2021-10-01 17:49:25	NA	job-info-click	7	2021-10-01 17:50:23	15b90de0-22e0-11ec-aa82-9592710a85be	7	2021-10-01 17:50:37	2021-10-01 17:50:37	0	10846.7	1	Racial & Gender Diversity	1	1
10847	61574ae530f1b	3	8	2021-10-01 17:52:37	NA	job-info-click	5	2021-10-01 17:53:11	74465080-22e0-11ec-b0b8-5b76d278899c	5	2021-10-01 17:53:16	2021-10-01 18:03:30	2	10847.5	1	Gender Diversity	0	1
10849	61574bf47b22f	2	1	2021-10-01 17:57:08	NA	job-info-click	5	2021-10-01 17:57:16	148b4300-22e1-11ec-b028-9dc4565f7d18	5	2021-10-01 17:57:44	2021-10-01 17:57:44	0	10849.5	1	Racial Diversity	1	0
10850	61574c6ca78bd	4	1	2021-10-01 17:59:08	NA	job-info-click	5	2021-10-01 17:59:20	NULL	NA	NA	NA	NA	NA	1	Racial & Gender Diversity	1	1
10851	61574c8e007a3	4	1	2021-10-01 17:59:42	NA	job-info-click	5	2021-10-01 17:59:46	5e5bea30-22e1-11ec-92a5-a7ffbb00beb9	5	2021-10-01 17:59:48	2021-10-01 17:59:48	0	10851.5	1	Racial & Gender Diversity	1	1
10852	61574c94bdf29	1	2	2021-10-01 17:59:48	NA	job-info-click	2	2021-10-01 18:00:10	NULL	NA	NA	NA	NA	NA	1	No Diversity	0	0
10853	61574e22a5bcf	3	2	2021-10-01 18:06:26	NA	job-info-click	5	2021-10-01 18:06:53	6fb83ad0-22e2-11ec-8c59-43fc16f3b688	5	2021-10-01 18:07:27	2021-10-01 18:14:50	2	10853.5	1	Gender Diversity	0	1
10509	614bb8455c844	1	9	2021-09-22 23:12:05	NA	job-info-click	5	2021-10-01 18:11:58	120c8060-22e3-11ec-8339-7d94d6243ba6	5	2021-10-01 18:11:59	2021-10-01 18:11:59	0	10509.5	1	No Diversity	0	0
10856	61575227603c5	2	3	2021-10-01 18:23:35	NA	job-info-click	2	2021-10-01 18:23:55	NULL	NA	NA	NA	NA	NA	1	Racial Diversity	1	0
10857	615752960525c	3	3	2021-10-01 18:25:26	NA	job-info-click	5	2021-10-01 18:25:51	23817be0-22e5-11ec-9686-7994e63a6f60	5	2021-10-01 18:26:48	2021-10-01 18:26:48	0	10857.5	1	Gender Diversity	0	1
10854	61574fb85629d	2	2	2021-10-01 18:13:12	NA	job-info-click	7	2021-10-01 18:25:52	NULL	NA	NA	NA	NA	NA	1	Racial Diversity	1	0
10858	615755e81628f	1	3	2021-10-01 18:39:36	NA	job-info-click	5	2021-10-01 18:39:51	f7e3d070-22e6-11ec-8cab-55bbb79eebf0	5	2021-10-01 18:39:53	2021-10-01 18:39:53	0	10858.5	1	No Diversity	0	0
10859	615756638d96f	2	3	2021-10-01 18:41:39	NA	job-info-click	5	2021-10-01 18:42:04	4bb12ba0-22e7-11ec-893e-9f47bfc35d28	5	2021-10-01 18:42:14	2021-10-01 18:42:14	0	10859.5	1	Racial Diversity	1	0
10860	6157576a35bc2	1	3	2021-10-01 18:46:02	NA	job-info-click	4	2021-10-01 18:46:26	e37b37c0-22e7-11ec-8261-79ae94aea1ce	4	2021-10-01 18:46:29	2021-10-01 18:51:41	2	10860.4	1	No Diversity	0	0
10861	6157577809125	3	3	2021-10-01 18:46:16	NA	job-info-click	7	2021-10-01 18:46:29	f68a9650-22e7-11ec-8448-3112def6c93e	7	2021-10-01 18:47:01	2021-10-01 18:47:01	0	10861.7	1	Gender Diversity	0	1
10862	6157594cb1dd8	3	1	2021-10-01 18:54:04	NA	job-info-click	7	2021-10-01 18:54:32	NULL	NA	NA	NA	NA	NA	1	Gender Diversity	0	1
10863	6157595fe82c3	2	3	2021-10-01 18:54:23	NA	job-info-click	7	2021-10-01 18:54:57	16862740-22e9-11ec-b0c7-c3e5637ca659	7	2021-10-01 18:55:04	2021-10-01 18:55:04	0	10863.7	1	Racial Diversity	1	0
10866	61575ab1ca117	4	5	2021-10-01 19:00:01	NA	job-info-click	5	2021-10-01 19:00:24	e62bdef0-22e9-11ec-a90f-e5053bd8072b	5	2021-10-01 19:00:52	2021-10-01 19:06:30	2	10866.5	1	Racial & Gender Diversity	1	1
10867	61575ac025b83	2	16	2021-10-01 19:00:16	NA	job-info-click	7	2021-10-01 19:00:32	3cd84950-a48c-11ec-8628-eb4a67d3e095	7	2022-03-15 18:17:56	2022-03-15 18:17:56	0	10867.7	1	Racial Diversity	1	0
10869	61575c0cc8552	1	5	2021-10-01 19:05:48	NA	job-info-click	1	2021-10-01 19:05:55	bfe05750-22ea-11ec-9902-69a145f94825	9	2021-10-01 19:06:57	2021-10-01 19:11:22	2	10869.9	1	No Diversity	0	0
10871	61575c3656e4a	2	1	2021-10-01 19:06:30	NA	job-info-click	8	2021-10-01 19:07:15	NULL	NA	NA	NA	NA	NA	1	Racial Diversity	1	0
10876	61575cdab0bc4	2	5	2021-10-01 19:09:14	NA	job-info-click	5	2021-10-01 19:09:50	296bf8c0-22eb-11ec-8c90-8965902e0c7a	5	2021-10-01 19:09:54	2021-10-01 19:16:24	2	10876.5	1	Racial Diversity	1	0
10877	61575dbe89251	1	2	2021-10-01 19:13:02	NA	job-info-click	2	2021-10-01 19:14:02	f0f20de0-22eb-11ec-9467-5be51cefa661	2	2021-10-01 19:15:29	2021-10-01 19:27:51	2	10877.2	1	No Diversity	0	0
10878	61575e58c0c74	4	4	2021-10-01 19:15:36	NA	job-info-click	7	2021-10-01 19:17:50	4f2d2a90-22ec-11ec-a809-8d54a247fc7c	4	2021-10-01 19:18:07	2021-10-01 19:21:34	2	10878.4	1	Racial & Gender Diversity	1	1
10868	61575aee10aa9	4	3	2021-10-01 19:01:02	NA	job-info-click	7	2021-10-01 19:20:35	aad86540-22ec-11ec-8fd8-0b03f464b963	7	2021-10-01 19:20:41	2021-10-01 19:20:41	0	10868.7	1	Racial & Gender Diversity	1	1
10881	6157608077475	3	2	2021-10-01 19:24:48	NA	job-info-click	1	2021-10-01 19:24:59	NULL	NA	NA	NA	NA	NA	1	Gender Diversity	0	1
10875	61575cbfa38c0	3	3	2021-10-01 19:08:47	NA	job-info-click	8	2021-10-01 19:27:35	ad640870-22ed-11ec-86e2-c365020428e4	7	2021-10-01 19:27:55	2021-10-01 19:27:55	0	10875.7	1	Gender Diversity	0	1
10882	61576114c263c	1	5	2021-10-01 19:27:16	NA	job-info-click	2	2021-10-01 19:27:39	a822d940-22ed-11ec-be36-556b71c2b9f1	2	2021-10-01 19:27:46	2021-10-01 19:40:41	2	10882.2	1	No Diversity	0	0
10883	615761c70a426	2	3	2021-10-01 19:30:15	NA	job-info-click	5	2021-10-01 19:30:52	1e745680-22ee-11ec-848c-179ed6f8fa4f	5	2021-10-01 19:31:05	2021-10-01 19:34:40	2	10883.5	1	Racial Diversity	1	0
10884	6157624878d75	3	5	2021-10-01 19:32:24	NA	job-info-click	7	2021-10-01 19:32:37	5989ea60-22ee-11ec-bc81-37bc7e357a00	7	2021-10-01 19:32:44	2021-10-01 19:38:59	2	10884.7	1	Gender Diversity	0	1
10886	615765ac9159a	3	7	2021-10-01 19:46:52	NA	job-info-click	7	2021-10-01 19:47:19	6a236040-22f0-11ec-ab18-03ca1cce46f9	7	2021-10-01 19:47:30	2021-10-01 19:54:18	2	10886.7	1	Gender Diversity	0	1
10888	61576e1ad2714	2	2	2021-10-01 20:22:50	NA	job-info-click	5	2021-10-01 20:23:01	NULL	NA	NA	NA	NA	NA	1	Racial Diversity	1	0
10889	61576e587f0c1	1	10	2021-10-01 20:23:52	NA	job-info-click	4	2021-10-01 20:24:08	0a3f1eb0-22f6-11ec-897f-9729a8a74b83	5	2021-10-01 20:27:47	2021-10-01 20:29:15	2	10889.5	1	No Diversity	0	0
10892	61576fb8609dd	1	3	2021-10-01 20:29:44	NA	job-info-click	2	2021-10-01 20:29:59	68d86a10-22f6-11ec-bad7-6ffc35ba4580	2	2021-10-01 20:30:25	2021-10-01 20:30:25	0	10892.2	1	No Diversity	0	0
10893	615770998c739	4	2	2021-10-01 20:33:29	NA	job-info-click	4	2021-10-01 20:33:46	NULL	NA	NA	NA	NA	NA	1	Racial & Gender Diversity	1	1
10891	61576fae7dc84	2	8	2021-10-01 20:29:34	NA	job-info-click	4	2021-10-01 20:38:14	60328290-22f8-11ec-8ac9-bffd5967d041	5	2021-10-01 20:44:30	2021-10-01 20:44:30	0	10891.5	1	Racial Diversity	1	0
10894	615773820faab	3	3	2021-10-01 20:45:54	NA	job-info-click	5	2021-10-01 20:46:17	aa08c630-22f8-11ec-a38e-af571968e2e4	5	2021-10-01 20:46:34	2021-10-01 20:46:34	0	10894.5	1	Gender Diversity	0	1
10899	6157752a18db4	2	3	2021-10-01 20:52:58	NA	job-info-click	2	2021-10-01 20:53:50	b2f2d1f0-22f9-11ec-9566-57849b26c7a9	2	2021-10-01 20:53:58	2021-10-01 20:53:58	0	10899.2	1	Racial Diversity	1	0
10903	6157780ca895f	2	4	2021-10-01 21:05:16	NA	job-info-click	4	2021-10-01 21:05:43	NULL	NA	NA	NA	NA	NA	1	Racial Diversity	1	0
10904	61577944bcca5	1	5	2021-10-01 21:10:28	NA	job-info-click	7	2021-10-01 21:10:42	0d97abe0-22fc-11ec-8fb3-a351d737571e	7	2021-10-01 21:10:49	2021-10-01 21:25:33	2	10904.7	1	No Diversity	0	0
10905	61577b3348563	4	6	2021-10-01 21:18:43	NA	job-info-click	4	2021-10-01 21:19:04	52f0d050-22fd-11ec-a51d-87debc77711b	5	2021-10-01 21:19:55	2021-10-01 21:28:40	2	10905.5	1	Racial & Gender Diversity	1	1
10907	61577c97296ee	4	3	2021-10-01 21:24:39	NA	job-info-click	4	2021-10-01 21:25:02	13b399e0-22fe-11ec-863f-193a5cef7c13	5	2021-10-01 21:25:18	2021-10-01 21:25:18	0	10907.5	1	Racial & Gender Diversity	1	1
10908	61577f2750ddf	3	4	2021-10-01 21:35:35	NA	job-info-click	7	2021-10-01 21:36:00	94ebfa50-22ff-11ec-a618-bbe65eafe332	7	2021-10-01 21:36:05	2021-10-01 21:39:45	2	10908.7	1	Gender Diversity	0	1
10910	6157818d0a127	1	3	2021-10-01 21:45:49	NA	job-info-click	5	2021-10-01 21:46:02	fe0408c0-2300-11ec-ad60-a56cd71c3af6	4	2021-10-01 21:46:11	2021-10-01 21:46:11	0	10910.4	1	No Diversity	0	0
10912	615786e5b3666	3	3	2021-10-01 22:08:37	NA	job-info-click	7	2021-10-01 22:08:47	27c8b8a0-2304-11ec-a211-b3dc2a785013	7	2021-10-01 22:08:49	2021-10-01 22:08:49	0	10912.7	1	Gender Diversity	0	1
10913	61578e9523936	1	7	2021-10-01 22:41:25	NA	job-info-click	5	2021-10-01 22:42:25	02861a40-2309-11ec-8848-6f62b0a2d915	5	2021-10-01 22:43:34	2021-10-01 23:04:18	2	10913.5	1	No Diversity	0	0
10916	6157912eb1fcb	1	5	2021-10-01 22:52:30	NA	job-info-click	7	2021-10-01 22:52:48	6a9e8eb0-230a-11ec-b48e-c50ed298c79b	7	2021-10-01 22:53:38	2021-10-01 23:08:47	2	10916.7	1	No Diversity	0	0
10918	6157952aae698	4	7	2021-10-01 23:09:30	NA	job-info-click	5	2021-10-01 23:09:50	09b31310-230d-11ec-9bf7-0bf0bc8945df	5	2021-10-01 23:12:24	2021-10-01 23:32:52	2	10918.5	1	Racial & Gender Diversity	1	1
10919	615795839c0c4	3	4	2021-10-01 23:10:59	NA	job-info-click	9	2021-10-01 23:11:14	NULL	NA	NA	NA	NA	NA	1	Gender Diversity	0	1
10923	61579c6ab5793	1	11	2021-10-01 23:40:26	NA	job-info-click	7	2021-10-01 23:40:40	02df0c60-2312-11ec-8663-ebc4b1f594d8	1	2021-10-01 23:48:00	2021-10-02 00:08:28	2	10923.1	1	No Diversity	0	0
10924	61579d83e0827	2	3	2021-10-01 23:45:07	NA	job-info-click	5	2021-10-01 23:45:25	NULL	NA	NA	NA	NA	NA	1	Racial Diversity	1	0
10926	6157a12d4f177	1	2	2021-10-02 00:00:45	NA	job-info-click	5	2021-10-02 00:00:58	NULL	NA	NA	NA	NA	NA	1	No Diversity	0	0
10940	6157ad1591fc6	1	2	2021-10-02 00:51:33	NA	job-info-click	5	2021-10-02 00:51:43	NULL	NA	NA	NA	NA	NA	1	No Diversity	0	0
10944	6157b8df161ad	1	3	2021-10-02 01:41:51	NA	job-info-click	7	2021-10-02 01:42:04	fbe310a0-2321-11ec-9d43-9f4188549ba1	7	2021-10-02 01:42:20	2021-10-02 01:42:20	0	10944.7	1	No Diversity	0	0
10945	6157ba9f8bbff	3	2	2021-10-02 01:49:19	NA	job-info-click	6	2021-10-02 01:49:29	NULL	NA	NA	NA	NA	NA	1	Gender Diversity	0	1
10946	6157bc537fcdc	1	1	2021-10-02 01:56:35	NA	job-info-click	7	2021-10-02 01:57:03	0bae0430-2324-11ec-af31-f3d770f0c9a0	7	2021-10-02 01:57:06	2021-10-02 01:57:06	0	10946.7	1	No Diversity	0	0
10947	6157bcd0b972b	2	9	2021-10-02 01:58:40	NA	job-info-click	2	2021-10-02 01:59:16	4acd07f0-5145-11ec-acfd-d7cfb49c5a47	2	2021-11-29 18:50:59	2021-11-29 18:56:28	2	10947.2	1	Racial Diversity	1	0
10949	6157c74ced48c	1	2	2021-10-02 02:43:24	NA	job-info-click	5	2021-10-02 02:44:14	NULL	NA	NA	NA	NA	NA	1	No Diversity	0	0
10954	6157dfdc711b4	3	3	2021-10-02 04:28:12	NA	job-info-click	9	2021-10-02 04:28:29	38beb740-2339-11ec-9f10-c7cfdf4fda66	9	2021-10-02 04:28:41	2021-10-02 04:34:52	2	10954.9	1	Gender Diversity	0	1
10959	6157e36a67127	1	4	2021-10-02 04:43:22	NA	job-info-click	5	2021-10-02 04:43:36	50b85ee0-233b-11ec-8e4f-3df4d65b1233	5	2021-10-02 04:43:40	2021-10-02 04:43:40	0	10959.5	1	No Diversity	0	0
10960	6157e4095a402	2	2	2021-10-02 04:46:01	NA	job-info-click	7	2021-10-02 04:46:28	NULL	NA	NA	NA	NA	NA	1	Racial Diversity	1	0
10961	6157e4a6efb31	2	4	2021-10-02 04:48:38	NA	job-info-click	7	2021-10-02 04:48:51	133b30a0-233c-11ec-82d8-896ae566eb12	7	2021-10-02 04:49:06	2021-10-02 05:07:31	2	10961.7	1	Racial Diversity	1	0
10962	6157e734e05eb	1	4	2021-10-02 04:59:32	NA	job-info-click	3	2021-10-02 05:00:14	b19188b0-233d-11ec-9890-1969b702aafd	3	2021-10-02 05:00:42	2021-10-02 05:00:42	0	10962.3	1	No Diversity	0	0
10964	6157ea115b463	2	1	2021-10-02 05:11:45	NA	job-info-click	5	2021-10-02 05:11:53	NULL	NA	NA	NA	NA	NA	1	Racial Diversity	1	0
10965	6157f28ef0cf6	2	2	2021-10-02 05:47:58	NA	job-info-click	3	2021-10-02 05:48:18	NULL	NA	NA	NA	NA	NA	1	Racial Diversity	1	0
10966	6157feced4eb2	4	2	2021-10-02 06:40:14	NA	job-info-click	5	2021-10-02 06:40:50	c0e6ada0-234b-11ec-a561-e50cc73ad9e8	5	2021-10-02 06:41:20	2021-10-02 06:41:20	0	10966.5	1	Racial & Gender Diversity	1	1
10967	615805d7f08f1	2	2	2021-10-02 07:10:15	NA	job-info-click	5	2021-10-02 07:11:12	NULL	NA	NA	NA	NA	NA	1	Racial Diversity	1	0
10968	615807cd36e88	3	3	2021-10-02 07:18:37	NA	job-info-click	5	2021-10-02 07:19:03	2c4f8be0-2351-11ec-bb30-cb92ce078227	5	2021-10-02 07:20:08	2021-10-02 07:20:08	0	10968.5	1	Gender Diversity	0	1
10969	615807dec3e35	1	3	2021-10-02 07:18:54	NA	job-info-click	7	2021-10-02 07:19:06	09899730-2351-11ec-af84-95802458a173	7	2021-10-02 07:19:10	2021-10-02 07:19:10	0	10969.7	1	No Diversity	0	0
10970	6158197fbfca5	4	3	2021-10-02 08:34:07	NA	job-info-click	7	2021-10-02 08:34:17	8a118eb0-235b-11ec-b5ce-679a1dcb0bab	7	2021-10-02 08:34:20	2021-10-02 08:34:20	0	10970.7	1	Racial & Gender Diversity	1	1
10976	61586af52eb79	2	5	2021-10-02 14:21:41	NA	job-info-click	7	2021-10-02 14:21:59	3ab29930-238c-11ec-aad8-ddf9647c0ec9	7	2021-10-02 14:22:52	2021-10-02 14:35:02	2	10976.7	1	Racial Diversity	1	0
10978	615883b4c7e5d	3	8	2021-10-02 16:07:16	NA	job-info-click	2	2021-10-02 16:07:38	1c716f60-239f-11ec-8ca8-b9673d6d5e62	7	2021-10-02 16:38:02	2021-10-02 16:38:02	0	10978.7	1	Gender Diversity	0	1
10995	6158b60696017	1	5	2021-10-02 19:41:58	NA	job-info-click	7	2021-10-02 19:42:10	d8d85390-23b8-11ec-bade-01a766044885	7	2021-10-02 19:42:16	2021-10-02 20:06:49	2	10995.7	1	No Diversity	0	0
10998	6158c58b29ccb	3	2	2021-10-02 20:48:11	NA	job-info-click	4	2021-10-02 20:48:24	NULL	NA	NA	NA	NA	NA	1	Gender Diversity	0	1
11012	6158df042ec81	1	8	2021-10-02 22:36:52	NA	job-info-click	7	2021-10-02 22:37:02	489b41b0-23d1-11ec-8b71-e3a5e4ce35f9	7	2021-10-02 22:37:11	2021-10-02 22:40:38	2	11012.7	1	No Diversity	0	0
11037	615a0a951480e	3	2	2021-10-03 19:55:01	NA	job-info-click	9	2021-10-03 19:55:19	dc1b05a0-2483-11ec-ad89-9d9cf1709978	9	2021-10-03 19:55:29	2021-10-03 19:57:47	2	11037.9	1	Gender Diversity	0	1
11041	615a366795388	3	5	2021-10-03 23:01:59	NA	job-info-click	4	2021-10-03 23:02:08	efd90320-249d-11ec-b0d7-e986612146aa	4	2021-10-03 23:02:09	2021-10-03 23:04:04	2	11041.4	1	Gender Diversity	0	1
11075	615b433335905	3	5	2021-10-04 18:08:51	NA	job-info-click	1	2021-10-04 18:11:59	a55c8110-253e-11ec-afd0-7d8c539e6d41	1	2021-10-04 18:12:33	2021-10-04 18:12:33	0	11075.1	1	Gender Diversity	0	1
11081	615b7eff82a68	4	11	2021-10-04 22:23:59	NA	job-info-click	7	2021-10-04 22:24:29	dac56920-2561-11ec-824f-678ae65ab0a4	7	2021-10-04 22:24:35	2021-10-04 22:27:44	2	11081.7	1	Racial & Gender Diversity	1	1
11084	615b8f8a0a580	1	5	2021-10-04 23:34:34	NA	job-info-click	7	2021-10-04 23:35:09	b974da20-256b-11ec-ac72-798c897dea6b	7	2021-10-04 23:35:14	2021-10-04 23:39:02	2	11084.7	1	No Diversity	0	0
11093	615bb873c50be	1	3	2021-10-05 02:29:07	NA	job-info-click	7	2021-10-05 02:29:16	0ad02d50-2584-11ec-b6c8-0b246d87ff51	7	2021-10-05 02:29:18	2021-10-05 02:29:18	0	11093.7	1	No Diversity	0	0
11095	615bb9017e6dd	2	3	2021-10-05 02:31:29	NA	job-info-click	7	2021-10-05 02:32:04	6e2b2c10-2584-11ec-a1b0-1502095291bd	7	2021-10-05 02:32:05	2021-10-05 02:32:05	0	11095.7	1	Racial Diversity	1	0
11111	615c67df1f210	3	3	2021-10-05 14:57:35	NA	job-info-click	5	2021-10-05 15:16:04	NULL	NA	NA	NA	NA	NA	1	Gender Diversity	0	1
11113	615c757f9967e	4	10	2021-10-05 15:55:43	NA	job-info-click	3	2021-10-05 15:56:30	e7a8a7f0-25f4-11ec-9425-354dafd13573	3	2021-10-05 15:57:13	2021-10-05 16:14:38	2	11113.3	1	Racial & Gender Diversity	1	1
11124	615ca78329c94	1	5	2021-10-05 19:29:07	NA	job-info-click	9	2021-10-05 19:29:28	9f7acff0-2612-11ec-9752-e5a9c45281f5	9	2021-10-05 19:29:56	2021-10-05 19:37:07	2	11124.9	1	No Diversity	0	0
11125	615ca7d74a97a	2	2	2021-10-05 19:30:31	NA	job-info-click	2	2021-10-05 19:30:53	NULL	NA	NA	NA	NA	NA	1	Racial Diversity	1	0
11137	615d1c79c498b	2	2	2021-10-06 03:48:09	NA	job-info-click	3	2021-10-06 03:48:45	50ea2c20-2658-11ec-9840-291542856ce4	3	2021-10-06 03:48:49	2021-10-06 03:52:34	2	11137.3	1	Racial Diversity	1	0
11143	615d68ea0d3bd	1	1	2021-10-06 09:14:18	NA	job-info-click	7	2021-10-06 09:14:35	NULL	NA	NA	NA	NA	NA	1	No Diversity	0	0
11155	615df52d80116	3	6	2021-10-06 19:12:45	NA	job-info-click	9	2021-10-06 19:13:02	506a5860-48b4-11ec-a95f-6786929ce49b	9	2021-11-18 21:13:02	2021-11-18 21:21:22	2	11155.9	1	Gender Diversity	0	1
11174	615f1a2e85dce	3	3	2021-10-07 16:02:54	NA	job-info-click	7	2021-10-07 16:03:11	17291390-2788-11ec-b7dc-75698d2c0708	7	2021-10-07 16:03:19	2021-10-07 16:03:19	0	11174.7	1	Gender Diversity	0	1
11130	615cd72207456	2	8	2021-10-05 22:52:18	NA	job-info-click	4	2021-10-12 20:54:00	872c3b20-2b9e-11ec-999a-a5d6c4ad291e	4	2021-10-12 20:54:01	2021-10-12 21:04:49	2	11130.4	1	Racial Diversity	1	0
11408	61676b3a52d9d	4	3	2021-10-13 23:26:50	NA	job-info-click	9	2021-10-13 23:27:05	18668220-2c7d-11ec-825e-fba79b2ea0ec	9	2021-10-13 23:27:13	2021-10-13 23:27:13	0	11408.9	1	Racial & Gender Diversity	1	1
11409	616771650aa05	2	3	2021-10-13 23:53:09	NA	job-info-click	9	2021-10-13 23:53:32	c7438e70-2c80-11ec-973a-8974d8f5bf6d	9	2021-10-13 23:53:35	2021-10-13 23:53:35	0	11409.9	1	Racial Diversity	1	0
11417	616790734f9d4	2	1	2021-10-14 02:05:39	NA	job-info-click	1	2021-10-14 02:06:13	d40766d0-2c93-11ec-a219-4db2c8b8b69e	2	2021-10-14 02:09:57	2021-10-14 02:09:57	0	11417.2	1	Racial Diversity	1	0
12197	61803cf9815b3	2	3	2021-11-01 19:16:09	NA	job-info-click	7	2021-11-01 19:16:26	356da230-3b48-11ec-8249-750db55995be	7	2021-11-01 19:16:26	2021-11-01 19:16:26	0	12197.7	1	Racial Diversity	1	0
12198	61803d898e4f2	3	3	2021-11-01 19:18:33	NA	job-info-click	7	2021-11-01 19:18:54	9071ce10-3b48-11ec-af98-efc7c050dec0	7	2021-11-01 19:18:58	2021-11-01 19:29:21	2	12198.7	1	Gender Diversity	0	1
12200	61803dca74725	2	5	2021-11-01 19:19:38	NA	job-info-click	5	2021-11-01 19:20:45	d0e71a60-3b48-11ec-98b1-b39c6910b7ae	5	2021-11-01 19:20:47	2021-11-01 19:35:14	2	12200.5	1	Racial Diversity	1	0
12201	61803e1915bbc	2	3	2021-11-01 19:20:57	NA	job-info-click	7	2021-11-01 19:21:22	ef35f800-3b48-11ec-bc61-49a803d858ee	7	2021-11-01 19:21:37	2021-11-01 19:21:37	0	12201.7	1	Racial Diversity	1	0
12202	61803e3c30bc4	3	3	2021-11-01 19:21:32	NA	job-info-click	4	2021-11-01 19:21:49	016b2070-3b49-11ec-83a1-e3707092cc72	5	2021-11-01 19:22:08	2021-11-01 19:22:08	0	12202.5	1	Gender Diversity	0	1
12203	61803e4c32e77	3	3	2021-11-01 19:21:48	NA	job-info-click	5	2021-11-01 19:22:07	07d54010-3b49-11ec-ab39-9b0a34dd9a18	5	2021-11-01 19:22:19	2021-11-01 19:22:19	0	12203.5	1	Gender Diversity	0	1
12204	61803e83581ee	2	3	2021-11-01 19:22:43	NA	job-info-click	7	2021-11-01 19:23:24	35460180-3b49-11ec-ba60-2f0f8ce43b36	7	2021-11-01 19:23:35	2021-11-01 19:23:35	0	12204.7	1	Racial Diversity	1	0
12205	61803f23f2ec1	3	2	2021-11-01 19:25:23	NA	job-info-click	5	2021-11-01 19:25:41	NULL	NA	NA	NA	NA	NA	1	Gender Diversity	0	1
12208	6180413326c65	3	3	2021-11-01 19:34:11	NA	job-info-click	5	2021-11-01 19:34:17	b7125370-3b4a-11ec-9d12-55b23b8d99aa	5	2021-11-01 19:34:22	2021-11-01 19:34:22	0	12208.5	1	Gender Diversity	0	1
12210	6180422f997d0	2	3	2021-11-01 19:38:23	NA	job-info-click	5	2021-11-01 19:38:39	5f98e940-3b4b-11ec-94c6-8556beb41563	5	2021-11-01 19:39:05	2021-11-01 19:39:05	0	12210.5	1	Racial Diversity	1	0
12212	618042b51feee	4	9	2021-11-01 19:40:37	NA	job-info-click	5	2021-11-01 19:40:55	a9b6b7a0-3b4b-11ec-a188-c1add00f79c4	5	2021-11-01 19:41:09	2021-11-01 19:56:50	2	12212.5	1	Racial & Gender Diversity	1	1
12214	61804338221eb	4	5	2021-11-01 19:42:48	NA	job-info-click	5	2021-11-01 19:43:03	eefd1fe0-3b4b-11ec-aee7-674493ee6b4d	5	2021-11-01 19:43:05	2021-11-01 19:47:27	2	12214.5	1	Racial & Gender Diversity	1	1
12216	6180434330940	3	3	2021-11-01 19:42:59	NA	job-info-click	4	2021-11-01 19:43:20	fa5d2630-3b4b-11ec-aa63-7fab37555bc3	4	2021-11-01 19:43:25	2021-11-01 19:43:25	0	12216.4	1	Gender Diversity	0	1
12218	618043720d80f	2	2	2021-11-01 19:43:46	NA	job-info-click	5	2021-11-01 19:44:09	306b2060-3b4c-11ec-80bc-37412d3bbf14	5	2021-11-01 19:44:55	2021-11-01 20:02:14	2	12218.5	1	Racial Diversity	1	0
12220	6180445a991bb	4	3	2021-11-01 19:47:38	NA	job-info-click	5	2021-11-01 19:47:49	9fc88650-3b4c-11ec-9ea3-2ff57faf277d	5	2021-11-01 19:48:02	2021-11-01 19:48:02	0	12220.5	1	Racial & Gender Diversity	1	1
12222	618046c614096	2	10	2021-11-01 19:57:58	NA	job-info-click	5	2021-11-01 19:58:09	0bde8cc0-3b4e-11ec-8e0e-fd6389ff914f	5	2021-11-01 19:58:13	2021-11-01 20:02:03	2	12222.5	1	Racial Diversity	1	0
12223	6180474943926	3	2	2021-11-01 20:00:09	NA	job-info-click	5	2021-11-01 20:00:34	04517ab0-3b50-11ec-b768-b30dc19d3397	4	2021-11-01 20:12:19	2021-11-01 20:12:19	0	12223.4	1	Gender Diversity	0	1
12225	618048476f902	4	3	2021-11-01 20:04:23	NA	job-info-click	2	2021-11-01 20:06:43	549a8530-3b4f-11ec-8d07-07cc1953ee7a	2	2021-11-01 20:07:24	2021-11-01 20:07:24	0	12225.2	1	Racial & Gender Diversity	1	1
12227	618048d7c0b4e	4	4	2021-11-01 20:06:47	NA	job-info-click	2	2021-11-01 20:06:55	48af9750-3b4f-11ec-ab63-6bb2d87abaef	2	2021-11-01 20:07:04	2021-11-01 20:11:45	2	12227.2	1	Racial & Gender Diversity	1	1
12226	618048d2af107	3	2	2021-11-01 20:06:42	NA	job-info-click	7	2021-11-01 20:07:08	NULL	NA	NA	NA	NA	NA	1	Gender Diversity	0	1
12230	6180498f5446c	4	3	2021-11-01 20:09:51	NA	job-info-click	5	2021-11-01 20:10:00	b4c3ac30-3b4f-11ec-a16e-8d23cbbf91b0	5	2021-11-01 20:10:06	2021-11-01 20:10:06	0	12230.5	1	Racial & Gender Diversity	1	1
12231	61804a3c3e7b7	2	2	2021-11-01 20:12:44	NA	job-info-click	5	2021-11-01 20:13:02	NULL	NA	NA	NA	NA	NA	1	Racial Diversity	1	0
12232	61804a5d66cf0	1	2	2021-11-01 20:13:17	NA	job-info-click	2	2021-11-01 20:13:38	NULL	NA	NA	NA	NA	NA	1	No Diversity	0	0
12233	61804a78babe8	3	3	2021-11-01 20:13:44	NA	job-info-click	7	2021-11-01 20:14:01	4524d860-3b50-11ec-906b-258dc262a64e	7	2021-11-01 20:14:08	2021-11-01 20:14:08	0	12233.7	1	Gender Diversity	0	1
12234	61804ace5b2e2	4	3	2021-11-01 20:15:10	NA	job-info-click	7	2021-11-01 20:15:49	8829bfe0-3b50-11ec-8d65-6394225f6d4d	7	2021-11-01 20:16:00	2021-11-01 20:16:00	0	12234.7	1	Racial & Gender Diversity	1	1
12229	61804908a18fc	1	3	2021-11-01 20:07:36	NA	job-info-click	2	2021-11-01 20:16:54	b363ff40-3b50-11ec-85a3-617d817ad8c3	2	2021-11-01 20:17:13	2021-11-01 20:17:13	0	12229.2	1	No Diversity	0	0
12236	61804b5868801	3	3	2021-11-01 20:17:28	NA	job-info-click	2	2021-11-01 20:18:11	da2a0fd0-3b50-11ec-9b0a-21b8557d1f68	2	2021-11-01 20:18:18	2021-11-01 20:18:18	0	12236.2	1	Gender Diversity	0	1
12237	61804c24c736b	1	5	2021-11-01 20:20:52	NA	job-info-click	4	2021-11-01 20:21:01	3ceed6e0-3b51-11ec-9eb9-ffe6b74f548e	4	2021-11-01 20:21:04	2021-11-01 20:21:04	0	12237.4	1	No Diversity	0	0
12238	61804d8e8935b	4	3	2021-11-01 20:26:54	NA	job-info-click	5	2021-11-01 20:27:24	25024e00-3b52-11ec-bcb9-831f8055c8ff	5	2021-11-01 20:27:33	2021-11-01 20:27:33	0	12238.5	1	Racial & Gender Diversity	1	1
12240	61804e25e0908	3	4	2021-11-01 20:29:25	NA	job-info-click	7	2021-11-01 20:29:50	NULL	NA	NA	NA	NA	NA	1	Gender Diversity	0	1
12246	61804e69bd92d	4	6	2021-11-01 20:30:33	NA	job-info-click	5	2021-11-01 20:30:46	a0740880-3b52-11ec-8e5f-b570b0693d75	5	2021-11-01 20:31:00	2021-11-01 20:31:00	0	12246.5	1	Racial & Gender Diversity	1	1
12242	61804e56840c5	1	3	2021-11-01 20:30:14	NA	job-info-click	9	2021-11-01 20:31:47	NULL	NA	NA	NA	NA	NA	1	No Diversity	0	0
12247	61804eb473cca	2	7	2021-11-01 20:31:48	NA	job-info-click	4	2021-11-01 20:32:00	e82ddf90-3b52-11ec-82ea-bb404dfe45e5	4	2021-11-01 20:33:01	2021-11-01 20:33:01	0	12247.4	1	Racial Diversity	1	0
12249	6180528417369	2	3	2021-11-01 20:48:04	NA	job-info-click	7	2021-11-01 20:48:18	0d08a440-3b55-11ec-b13b-8de953c4cf3f	7	2021-11-01 20:48:21	2021-11-01 20:48:21	0	12249.7	1	Racial Diversity	1	0
12250	618052adc400c	4	3	2021-11-01 20:48:45	NA	job-info-click	9	2021-11-01 20:49:02	29f119b0-3b55-11ec-a42c-69bd68ff38ed	9	2021-11-01 20:49:10	2021-11-01 20:49:10	0	12250.9	1	Racial & Gender Diversity	1	1
12251	618052f0e178a	3	2	2021-11-01 20:49:52	NA	job-info-click	4	2021-11-01 20:50:05	NULL	NA	NA	NA	NA	NA	1	Gender Diversity	0	1
12252	6180534cab143	2	2	2021-11-01 20:51:24	NA	job-info-click	8	2021-11-01 20:51:46	NULL	NA	NA	NA	NA	NA	1	Racial Diversity	1	0
12253	6180537eecb20	4	4	2021-11-01 20:52:14	NA	job-info-click	5	2021-11-01 20:52:37	b94197c0-3b55-11ec-9a14-3bd23dc05da9	5	2021-11-01 20:53:10	2021-11-01 20:53:10	0	12253.5	1	Racial & Gender Diversity	1	1
12254	6180549f862d8	3	5	2021-11-01 20:57:03	NA	job-info-click	7	2021-11-01 20:57:49	73b7a500-3b56-11ec-b56f-697d5acf1302	7	2021-11-01 20:58:23	2021-11-01 20:58:23	0	12254.7	1	Gender Diversity	0	1
12255	618054b55a760	4	2	2021-11-01 20:57:25	NA	job-info-click	5	2021-11-01 20:58:20	NULL	NA	NA	NA	NA	NA	1	Racial & Gender Diversity	1	1
12256	61805593e1e3f	1	7	2021-11-01 21:01:07	NA	job-info-click	7	2021-11-01 21:01:56	bace2760-48cc-11ec-acba-ad9455fd38d5	7	2021-11-19 00:07:48	2021-11-19 00:13:57	2	12256.7	1	No Diversity	0	0
12248	618050809d354	3	2	2021-11-01 20:39:28	NA	job-info-click	5	2021-11-01 21:03:13	NULL	NA	NA	NA	NA	NA	1	Gender Diversity	0	1
12259	61805678d1482	2	5	2021-11-01 21:04:56	NA	job-info-click	5	2021-11-01 21:05:25	7aec26a0-3b57-11ec-a664-513467675ea1	5	2021-11-01 21:05:45	2021-11-01 21:07:48	2	12259.5	1	Racial Diversity	1	0
12260	618056acde96e	4	7	2021-11-01 21:05:48	NA	job-info-click	7	2021-11-01 21:06:01	85edeba0-3b57-11ec-8a11-b3d3b146fe3d	7	2021-11-01 21:06:03	2021-11-01 21:13:53	2	12260.7	1	Racial & Gender Diversity	1	1
12261	618056dfd24a0	1	5	2021-11-01 21:06:39	NA	job-info-click	7	2021-11-01 21:07:05	af3c4450-3b57-11ec-be47-db39bc406ced	7	2021-11-01 21:07:12	2021-11-01 21:14:02	2	12261.7	1	No Diversity	0	0
12262	6180570010b06	4	1	2021-11-01 21:07:12	NA	job-info-click	9	2021-11-01 21:07:23	b6a931f0-3b57-11ec-8603-a97c3fa0f7cb	9	2021-11-01 21:07:25	2021-11-01 21:07:25	0	12262.9	1	Racial & Gender Diversity	1	1
12263	6180579ac0179	2	4	2021-11-01 21:09:46	NA	job-info-click	4	2021-11-01 21:10:22	26162150-3b58-11ec-803e-b1c923b1e5b7	5	2021-11-01 21:10:32	2021-11-01 21:10:32	0	12263.5	1	Racial Diversity	1	0
12265	618058812bd73	3	2	2021-11-01 21:13:37	NA	job-info-click	4	2021-11-01 21:13:43	NULL	NA	NA	NA	NA	NA	1	Gender Diversity	0	1
12266	61805ad508576	4	2	2021-11-01 21:23:33	NA	job-info-click	5	2021-11-01 21:24:11	40bc4b40-3d39-11ec-999e-1578a3cf22c4	5	2021-11-04 06:34:25	2021-11-04 06:34:25	0	12266.5	1	Racial & Gender Diversity	1	1
12267	61805ad8e2f4d	2	1	2021-11-01 21:23:36	NA	job-info-click	4	2021-11-01 21:24:57	2b016ff0-3b5a-11ec-9c08-697650fe38fd	4	2021-11-01 21:24:59	2021-11-01 21:24:59	0	12267.4	1	Racial Diversity	1	0
12268	61805dde53e03	1	4	2021-11-01 21:36:30	NA	job-info-click	7	2021-11-01 21:36:49	NULL	NA	NA	NA	NA	NA	1	No Diversity	0	0
12269	61805fc40f595	3	3	2021-11-01 21:44:36	NA	job-info-click	3	2021-11-01 21:45:05	0f3a6660-3b5d-11ec-b8fe-5f31d1ada4e7	3	2021-11-01 21:45:41	2021-11-01 21:45:41	0	12269.3	1	Gender Diversity	0	1
12271	61805fe479cf9	2	5	2021-11-01 21:45:08	NA	job-info-click	7	2021-11-01 21:45:20	045f5b60-3b5d-11ec-b909-abe643a6bd67	7	2021-11-01 21:45:23	2021-11-01 21:52:18	2	12271.7	1	Racial Diversity	1	0
12272	618060ab0e99c	1	2	2021-11-01 21:48:27	NA	job-info-click	5	2021-11-01 21:48:42	NULL	NA	NA	NA	NA	NA	1	No Diversity	0	0
12273	618061b7ece61	4	5	2021-11-01 21:52:55	NA	job-info-click	4	2021-11-01 21:53:09	25c250c0-3b5e-11ec-9671-b79b79f09599	5	2021-11-01 21:53:28	2021-11-01 22:08:47	2	12273.5	1	Racial & Gender Diversity	1	1
12274	618061bfe3468	4	1	2021-11-01 21:53:03	NA	job-info-click	2	2021-11-01 21:53:36	NULL	NA	NA	NA	NA	NA	1	Racial & Gender Diversity	1	1
12275	61806224af31d	2	2	2021-11-01 21:54:44	NA	job-info-click	4	2021-11-01 21:55:04	NULL	NA	NA	NA	NA	NA	1	Racial Diversity	1	0
12277	6180633d20066	3	5	2021-11-01 21:59:25	NA	job-info-click	5	2021-11-01 22:00:28	8d175060-3b5f-11ec-b0dd-590956d91e91	5	2021-11-01 22:03:31	2021-11-01 22:03:31	0	12277.5	1	Gender Diversity	0	1
12278	6180647a4755e	3	11	2021-11-01 22:04:42	NA	job-info-click	5	2021-11-01 22:05:24	18a6d6a0-40dc-11ec-a1e1-0165aec82eae	5	2021-11-08 21:37:39	2021-11-08 21:37:39	0	12278.5	1	Gender Diversity	0	1
12281	618065dad18ee	1	2	2021-11-01 22:10:34	NA	job-info-click	7	2021-11-01 22:10:47	NULL	NA	NA	NA	NA	NA	1	No Diversity	0	0
12283	6180665465b12	4	2	2021-11-01 22:12:36	NA	job-info-click	5	2021-11-01 22:12:51	NULL	NA	NA	NA	NA	NA	1	Racial & Gender Diversity	1	1
12284	6.18068e+66	3	2	2021-11-01 22:19:51	NA	job-info-click	5	2021-11-01 22:20:07	NULL	NA	NA	NA	NA	NA	1	Gender Diversity	0	1
12285	61806980ddac4	4	4	2021-11-01 22:26:08	NA	job-info-click	5	2021-11-01 22:26:27	d2bedac0-3b62-11ec-95d5-37d57c3c651e	5	2021-11-01 22:26:57	2021-11-01 22:26:57	0	12285.5	1	Racial & Gender Diversity	1	1
12286	61806a231e985	4	1	2021-11-01 22:28:51	NA	job-info-click	7	2021-11-01 22:29:19	3352ecd0-3b63-11ec-952c-abb6361456c0	7	2021-11-01 22:29:39	2021-11-01 22:29:39	0	12286.7	1	Racial & Gender Diversity	1	1
12288	61806b28b8939	2	10	2021-11-01 22:33:12	NA	job-info-click	4	2021-11-01 22:33:21	c6dabed0-3b63-11ec-90a0-af7a5f8c185f	5	2021-11-01 22:33:46	2021-11-01 22:37:34	2	12288.5	1	Racial Diversity	1	0
12289	61806b6a15f77	1	3	2021-11-01 22:34:18	NA	job-info-click	5	2021-11-01 22:34:43	eb377ec0-3b63-11ec-a191-3966518c9ce8	5	2021-11-01 22:34:47	2021-11-01 22:34:47	0	12289.5	1	No Diversity	0	0
12292	61806dd5024c7	3	5	2021-11-01 22:44:37	NA	job-info-click	5	2021-11-01 22:44:50	63c98f60-3b65-11ec-a5fd-5b1f8ace21fd	5	2021-11-01 22:45:19	2021-11-01 22:49:43	2	12292.5	1	Gender Diversity	0	1
12293	61806de8bb7b2	2	3	2021-11-01 22:44:56	NA	job-info-click	5	2021-11-01 22:45:03	5d228540-3b65-11ec-9acb-99cd96ad517c	5	2021-11-01 22:45:08	2021-11-01 22:45:08	0	12293.5	1	Racial Diversity	1	0
12295	61806f188f895	2	5	2021-11-01 22:50:00	NA	job-info-click	5	2021-11-01 22:50:13	1f3d1ba0-3b66-11ec-81f1-97e1ce8a7e4b	5	2021-11-01 22:50:33	2021-11-01 22:50:33	0	12295.5	1	Racial Diversity	1	0
12296	61806f2ba92a1	3	3	2021-11-01 22:50:19	NA	job-info-click	7	2021-11-01 22:50:36	2578d970-3b66-11ec-9835-fd2bc03dbbd6	7	2021-11-01 22:50:44	2021-11-01 22:50:44	0	12296.7	1	Gender Diversity	0	1
12297	61806f4184782	1	3	2021-11-01 22:50:41	NA	job-info-click	9	2021-11-01 22:51:19	3ebcc810-3b66-11ec-ae35-2581262b95ff	9	2021-11-01 22:51:26	2021-11-01 22:51:26	0	12297.9	1	No Diversity	0	0
12300	61807159c2e91	2	6	2021-11-01 22:59:37	NA	job-info-click	5	2021-11-01 22:59:53	NULL	NA	NA	NA	NA	NA	1	Racial Diversity	1	0
12302	618075853113c	4	4	2021-11-01 23:17:25	NA	job-info-click	7	2021-11-01 23:17:35	e9d88f40-3b69-11ec-970c-b95377942a9b	7	2021-11-01 23:17:42	2021-11-01 23:23:17	2	12302.7	1	Racial & Gender Diversity	1	1
12303	618076667bda1	2	8	2021-11-01 23:21:10	NA	job-info-click	5	2021-11-01 23:21:30	59c35070-489e-11ec-9f95-4d77fb5179e3	5	2021-11-18 18:35:48	2021-11-18 18:35:48	0	12303.5	1	Racial Diversity	1	0
12304	6180776e76661	3	1	2021-11-01 23:25:34	NA	job-info-click	7	2021-11-01 23:25:45	0f9d3b10-3b6b-11ec-9795-21aabb17e016	7	2021-11-01 23:25:55	2021-11-01 23:25:55	0	12304.7	1	Gender Diversity	0	1
12306	618078c3be773	1	4	2021-11-01 23:31:15	NA	job-info-click	9	2021-11-01 23:32:43	0549df70-3b6c-11ec-9e3e-a74e4acb4a53	9	2021-11-01 23:32:47	2021-11-01 23:32:47	0	12306.9	1	No Diversity	0	0
12308	61807b3291558	2	2	2021-11-01 23:41:38	NA	job-info-click	5	2021-11-01 23:41:51	NULL	NA	NA	NA	NA	NA	1	Racial Diversity	1	0
12309	61807b3d742d4	3	1	2021-11-01 23:41:49	NA	job-info-click	4	2021-11-01 23:42:07	NULL	NA	NA	NA	NA	NA	1	Gender Diversity	0	1
12310	61807c2dba02c	4	2	2021-11-01 23:45:49	NA	job-info-click	5	2021-11-01 23:46:12	NULL	NA	NA	NA	NA	NA	1	Racial & Gender Diversity	1	1
12311	61807cd93ab30	2	3	2021-11-01 23:48:41	NA	job-info-click	5	2021-11-01 23:48:59	64b3ebc0-3b6e-11ec-8af4-cfb6faf61b9c	5	2021-11-01 23:49:46	2021-11-01 23:49:46	0	12311.5	1	Racial Diversity	1	0
12313	61808071e0832	1	2	2021-11-02 00:04:01	NA	job-info-click	7	2021-11-02 00:04:40	NULL	NA	NA	NA	NA	NA	1	No Diversity	0	0
12314	618080ee72315	3	1	2021-11-02 00:06:06	NA	job-info-click	9	2021-11-02 00:06:18	bb382e50-3b70-11ec-a1e2-a9abcf5e17c8	9	2021-11-02 00:06:30	2021-11-02 00:06:30	0	12314.9	1	Gender Diversity	0	1
12316	618082bf36297	1	4	2021-11-02 00:13:51	NA	job-info-click	7	2021-11-02 00:14:12	d2f0c0a0-3b71-11ec-aad3-2f05ad1c36a0	7	2021-11-02 00:14:19	2021-11-02 00:19:10	2	12316.7	1	No Diversity	0	0
12317	61808395ccf55	4	3	2021-11-02 00:17:25	NA	job-info-click	7	2021-11-02 00:22:13	ef937c40-3b72-11ec-86d2-c95535a5c806	7	2021-11-02 00:22:17	2021-11-02 00:22:17	0	12317.7	1	Racial & Gender Diversity	1	1
12318	61808527ad009	3	5	2021-11-02 00:24:07	NA	job-info-click	2	2021-11-02 00:24:32	42359800-3b73-11ec-98c2-e1ab18f004fb	2	2021-11-02 00:24:35	2021-11-02 00:24:35	0	12318.2	1	Gender Diversity	0	1
12320	6180862f3f0ff	1	5	2021-11-02 00:28:31	NA	job-info-click	2	2021-11-02 00:28:42	d660a320-3b73-11ec-9228-5335b6d19dc4	2	2021-11-02 00:28:44	2021-11-02 00:28:44	0	12320.2	1	No Diversity	0	0
12321	61808672be135	4	1	2021-11-02 00:29:38	NA	job-info-click	4	2021-11-02 00:29:58	NULL	NA	NA	NA	NA	NA	1	Racial & Gender Diversity	1	1
12322	61808697cf8fd	4	7	2021-11-02 00:30:15	NA	job-info-click	2	2021-11-02 00:30:27	155e31e0-3b74-11ec-9ddb-b5d05f24a925	2	2021-11-02 00:30:30	2021-11-02 00:30:30	0	12322.2	1	Racial & Gender Diversity	1	1
12323	618087b5ce7e6	3	3	2021-11-02 00:35:01	NA	job-info-click	9	2021-11-02 00:35:25	d17b3720-3b74-11ec-9b83-bb231c0a760c	9	2021-11-02 00:35:45	2021-11-02 00:35:45	0	12323.9	1	Gender Diversity	0	1
12324	618089a28e1b5	1	5	2021-11-02 00:43:14	NA	job-info-click	5	2021-11-02 00:43:41	1a8f4080-3b76-11ec-9b20-9b02860f6111	5	2021-11-02 00:44:57	2021-11-02 01:30:06	2	12324.5	1	No Diversity	0	0
12315	6180815693956	3	3	2021-11-02 00:07:50	NA	job-info-click	8	2021-11-02 00:49:28	0f7632b0-3b77-11ec-a19c-19bbd7412fb4	2	2021-11-02 00:51:48	2021-11-02 00:51:48	0	12315.2	1	Gender Diversity	0	1
12329	61808d5b3a623	1	5	2021-11-02 00:59:07	NA	job-info-click	2	2021-11-02 00:59:21	213a3480-3b78-11ec-a9eb-75b9d5110859	2	2021-11-02 00:59:28	2021-11-02 01:20:47	2	12329.2	1	No Diversity	0	0
12330	61808d7f22425	4	3	2021-11-02 00:59:43	NA	job-info-click	2	2021-11-02 01:00:00	35ac8b70-3b78-11ec-8376-f54a805d702b	2	2021-11-02 01:00:02	2021-11-02 01:00:02	0	12330.2	1	Racial & Gender Diversity	1	1
12332	61808dc0beda7	1	1	2021-11-02 01:00:48	NA	job-info-click	7	2021-11-02 01:01:08	66794300-3b78-11ec-a007-a1f7a9776e01	7	2021-11-02 01:01:24	2021-11-02 01:01:24	0	12332.7	1	No Diversity	0	0
12333	61808e73db316	2	4	2021-11-02 01:03:47	NA	job-info-click	5	2021-11-02 01:04:09	NULL	NA	NA	NA	NA	NA	1	Racial Diversity	1	0
12334	61808ea85c82b	4	2	2021-11-02 01:04:40	NA	job-info-click	9	2021-11-02 01:04:58	efff3fb0-3b78-11ec-9ae1-59501e47be57	9	2021-11-02 01:05:15	2021-11-02 01:14:55	2	12334.9	1	Racial & Gender Diversity	1	1
12335	61808fc5e70de	3	9	2021-11-02 01:09:25	NA	job-info-click	5	2021-11-02 01:09:38	8e6a7900-3b79-11ec-a2ab-c919508d05a8	5	2021-11-02 01:09:40	2021-11-02 01:14:31	2	12335.5	1	Gender Diversity	0	1
12336	61809067533b0	2	2	2021-11-02 01:12:07	NA	job-info-click	5	2021-11-02 01:12:35	NULL	NA	NA	NA	NA	NA	1	Racial Diversity	1	0
12338	618093a6430d5	4	5	2021-11-02 01:25:58	NA	job-info-click	5	2021-11-02 01:26:17	e5e2a170-3b7b-11ec-b368-e96729d2ddac	5	2021-11-02 01:26:26	2021-11-02 01:31:27	2	12338.5	1	Racial & Gender Diversity	1	1
12339	6180944fb88e0	3	1	2021-11-02 01:28:47	NA	job-info-click	9	2021-11-02 01:29:17	53012e00-3b7c-11ec-8c4c-eb7328a0018f	9	2021-11-02 01:29:29	2021-11-02 01:29:29	0	12339.9	1	Gender Diversity	0	1
12340	6180960d0d919	1	3	2021-11-02 01:36:13	NA	job-info-click	5	2021-11-02 01:36:37	5bd337e0-3b7d-11ec-9d68-e32485db2009	5	2021-11-02 01:36:53	2021-11-02 01:36:53	0	12340.5	1	No Diversity	0	0
12342	61809bfcd2b9d	3	1	2021-11-02 02:01:32	NA	job-info-click	5	2021-11-02 02:01:55	NULL	NA	NA	NA	NA	NA	1	Gender Diversity	0	1
12343	61809c8b9de3a	4	1	2021-11-02 02:03:55	NA	job-info-click	9	2021-11-02 02:04:12	36f1ae80-3b81-11ec-af69-ddf754dfdd4a	9	2021-11-02 02:04:30	2021-11-02 02:04:30	0	12343.9	1	Racial & Gender Diversity	1	1
12344	61809cb3abe32	1	3	2021-11-02 02:04:35	NA	job-info-click	7	2021-11-02 02:04:44	40f35c40-3b81-11ec-a0c7-cf971b84e0d8	7	2021-11-02 02:04:46	2021-11-02 02:04:46	0	12344.7	1	No Diversity	0	0
12345	61809dc83780a	2	7	2021-11-02 02:09:12	NA	job-info-click	7	2021-11-02 02:10:16	1a6ce020-3b82-11ec-8db7-9522f147f27c	7	2021-11-02 02:10:51	2021-11-02 02:10:51	0	12345.7	1	Racial Diversity	1	0
12346	61809e56971ea	3	2	2021-11-02 02:11:34	NA	job-info-click	2	2021-11-02 02:12:11	NULL	NA	NA	NA	NA	NA	1	Gender Diversity	0	1
12347	61809eb596fa5	2	9	2021-11-02 02:13:09	NA	job-info-click	5	2021-11-02 02:13:28	cf04d080-410d-11ec-96fe-8d544823ccf4	5	2021-11-09 03:33:30	2021-11-09 03:33:30	0	12347.5	1	Racial Diversity	1	0
12350	6180a87e379a0	4	15	2021-11-02 02:54:54	NA	job-info-click	4	2021-11-02 02:55:19	13f088f0-4bef-11ec-bb8c-4b85c4001b97	5	2021-11-22 23:51:14	2021-11-22 23:51:14	0	12350.5	1	Racial & Gender Diversity	1	1
12351	6180aa7883b0c	2	2	2021-11-02 03:03:20	NA	job-info-click	5	2021-11-02 03:04:17	NULL	NA	NA	NA	NA	NA	1	Racial Diversity	1	0
12352	6180ac60d91fb	3	2	2021-11-02 03:11:28	NA	job-info-click	4	2021-11-02 03:11:46	a499bc30-3b8a-11ec-8e35-e7aa66ceb830	4	2021-11-02 03:11:59	2021-11-02 03:17:30	2	12352.4	1	Gender Diversity	0	1
12353	6180b1b62b8c7	1	3	2021-11-02 03:34:14	NA	job-info-click	5	2021-11-02 03:35:22	e9e312d0-3b8d-11ec-9a99-9d4504dcef0c	5	2021-11-02 03:35:24	2021-11-02 03:35:24	0	12353.5	1	No Diversity	0	0
12357	6180b69f75fe8	3	1	2021-11-02 03:55:11	NA	job-info-click	9	2021-11-02 03:55:26	bad1b800-3b90-11ec-9b75-89fd48e6a9a6	9	2021-11-02 03:55:33	2021-11-02 03:55:33	0	12357.9	1	Gender Diversity	0	1
12359	6180b6ea9b92b	2	5	2021-11-02 03:56:26	NA	job-info-click	5	2021-11-02 03:56:43	e5a95be0-3b90-11ec-9331-efafd38dde1e	5	2021-11-02 03:56:45	2021-11-02 04:00:03	2	12359.5	1	Racial Diversity	1	0
12361	6180b78812748	3	5	2021-11-02 03:59:04	NA	job-info-click	7	2021-11-02 03:59:27	4fd8bac0-3b91-11ec-8f01-3397432091b8	7	2021-11-02 03:59:43	2021-11-02 04:03:13	2	12361.7	1	Gender Diversity	0	1
12362	6180b799be9d4	3	4	2021-11-02 03:59:21	NA	job-info-click	7	2021-11-02 03:59:35	507a0ac0-3b91-11ec-9b8e-091d888b9810	7	2021-11-02 03:59:44	2021-11-02 03:59:44	0	12362.7	1	Gender Diversity	0	1
12363	6180b919753c9	2	11	2021-11-02 04:05:45	NA	job-info-click	5	2021-11-02 04:06:06	388371b0-3b92-11ec-bfc5-592012fd1323	5	2021-11-02 04:06:14	2021-11-02 04:06:14	0	12363.5	1	Racial Diversity	1	0
12364	6180babd9c810	4	3	2021-11-02 04:12:45	NA	job-info-click	5	2021-11-02 04:15:18	7edd14c0-3b93-11ec-bd60-1d7b1e73242a	5	2021-11-02 04:15:21	2021-11-02 04:15:21	0	12364.5	1	Racial & Gender Diversity	1	1
12365	6180bb5b760f9	1	3	2021-11-02 04:15:23	NA	job-info-click	7	2021-11-02 04:15:49	96ca4520-3b93-11ec-a3c2-3fb08057cabb	7	2021-11-02 04:16:01	2021-11-02 04:16:01	0	12365.7	1	No Diversity	0	0
12366	6180bb691039d	3	3	2021-11-02 04:15:37	NA	job-info-click	4	2021-11-02 04:17:18	cd952b60-3b93-11ec-ac9d-5fd39c35b161	5	2021-11-02 04:17:33	2021-11-02 04:17:33	0	12366.5	1	Gender Diversity	0	1
12367	6180bc8546704	4	5	2021-11-02 04:20:21	NA	job-info-click	4	2021-11-02 04:20:36	3b8a1090-3b94-11ec-b10c-7bba5ba891e6	4	2021-11-02 04:20:38	2021-11-02 04:24:27	2	12367.4	1	Racial & Gender Diversity	1	1
12368	6180c02baf63f	2	2	2021-11-02 04:35:55	NA	job-info-click	5	2021-11-02 04:36:35	NULL	NA	NA	NA	NA	NA	1	Racial Diversity	1	0
12369	6180c12e77ead	1	2	2021-11-02 04:40:14	NA	job-info-click	5	2021-11-02 04:40:28	NULL	NA	NA	NA	NA	NA	1	No Diversity	0	0
12370	6180c189103ce	3	4	2021-11-02 04:41:45	NA	job-info-click	5	2021-11-02 04:41:59	39a1d820-3b97-11ec-9130-67ac7d7f7739	5	2021-11-02 04:42:03	2021-11-02 04:42:03	0	12370.5	1	Gender Diversity	0	1
12371	6180c3405edef	2	7	2021-11-02 04:49:04	NA	job-info-click	5	2021-11-02 04:49:24	430ecbc0-3b98-11ec-8ce8-29a4be3c57d6	5	2021-11-02 04:49:28	2021-11-02 04:54:38	2	12371.5	1	Racial Diversity	1	0
12373	6180c420e27ed	1	2	2021-11-02 04:52:48	NA	job-info-click	5	2021-11-02 04:53:43	NULL	NA	NA	NA	NA	NA	1	No Diversity	0	0
12374	6180c641070c8	2	1	2021-11-02 05:01:53	NA	job-info-click	7	2021-11-02 05:02:14	0fd1bf20-3b9a-11ec-b8e1-d76660bfe8fa	7	2021-11-02 05:02:21	2021-11-02 05:02:21	0	12374.7	1	Racial Diversity	1	0
12375	6180c94848b6c	4	3	2021-11-02 05:14:48	NA	job-info-click	4	2021-11-02 05:16:56	1a626560-3b9c-11ec-a51d-31e725f25fd0	4	2021-11-02 05:16:58	2021-11-02 05:16:58	0	12375.4	1	Racial & Gender Diversity	1	1
12377	6180ca9bdad2b	3	5	2021-11-02 05:20:27	NA	job-info-click	7	2021-11-02 05:20:37	a11efae0-3b9c-11ec-90e8-792653bdaceb	7	2021-11-02 05:20:44	2021-11-02 05:27:12	2	12377.7	1	Gender Diversity	0	1
12376	6180ca86a12b7	1	2	2021-11-02 05:20:06	NA	job-info-click	1	2021-11-02 05:21:45	NULL	NA	NA	NA	NA	NA	1	No Diversity	0	0
12378	6180cb5cd6c03	1	8	2021-11-02 05:23:40	NA	job-info-click	3	2021-11-02 05:23:54	2dcaf430-3b9d-11ec-8425-cf64ef81df64	3	2021-11-02 05:24:40	2021-11-02 05:24:40	0	12378.3	1	No Diversity	0	0
12379	6180cb7569c06	2	1	2021-11-02 05:24:05	NA	job-info-click	8	2021-11-02 05:24:52	NULL	NA	NA	NA	NA	NA	1	Racial Diversity	1	0
12380	6180ccb996371	3	1	2021-11-02 05:29:29	NA	job-info-click	2	2021-11-02 05:29:47	e8468350-3b9d-11ec-b6e7-6dc801443098	2	2021-11-02 05:29:53	2021-11-02 05:29:53	0	12380.2	1	Gender Diversity	0	1
12381	6180d1c3931eb	4	3	2021-11-02 05:50:59	NA	job-info-click	7	2021-11-02 05:51:08	e3355440-3ba0-11ec-b35a-0f2a9b4aad70	7	2021-11-02 05:51:13	2021-11-02 05:51:13	0	12381.7	1	Racial & Gender Diversity	1	1
12383	6180d92a77111	3	5	2021-11-02 06:22:34	NA	job-info-click	5	2021-11-02 06:23:00	6fd55a70-3ba5-11ec-8086-efe8ed4c54b0	5	2021-11-02 06:23:47	2021-11-02 06:23:47	0	12383.5	1	Gender Diversity	0	1
12389	6180ecbc74dac	3	3	2021-11-02 07:46:04	NA	job-info-click	4	2021-11-02 07:46:25	0b8b1230-3bb1-11ec-94c6-7161f17feb97	5	2021-11-02 07:46:53	2021-11-02 07:46:53	0	12389.5	1	Gender Diversity	0	1
12394	618107a4aca3a	2	1	2021-11-02 09:40:52	NA	job-info-click	7	2021-11-02 09:41:29	15a0e110-3bc1-11ec-bbd5-fb7d9b3aa49f	7	2021-11-02 09:41:41	2021-11-02 09:41:41	0	12394.7	1	Racial Diversity	1	0
12398	618120f28638e	1	6	2021-11-02 11:28:50	NA	job-info-click	5	2021-11-02 11:29:07	1e08eae0-3bd0-11ec-9c0f-2dee888406a6	5	2021-11-02 11:29:18	2021-11-02 11:37:43	2	12398.5	1	No Diversity	0	0
12400	61812786dfb9f	1	1	2021-11-02 11:56:54	NA	job-info-click	7	2021-11-02 11:57:08	093353a0-3bd4-11ec-adda-47fe7b6c0fa2	7	2021-11-02 11:57:21	2021-11-02 11:57:21	0	12400.7	1	No Diversity	0	0
12403	61812c4c0ef7f	3	2	2021-11-02 12:17:16	NA	job-info-click	5	2021-11-02 12:19:43	333d0f00-3bd7-11ec-8397-0305e896c144	5	2021-11-02 12:20:00	2021-11-02 12:20:00	0	12403.5	1	Gender Diversity	0	1
12404	61812e9d32081	2	6	2021-11-02 12:27:09	NA	job-info-click	4	2021-11-02 12:27:23	3d7f9220-3bd8-11ec-b99f-fdd3b5ef0039	4	2021-11-02 12:27:27	2021-11-02 12:27:27	0	12404.4	1	Racial Diversity	1	0
12405	618134a6ccc4f	1	5	2021-11-02 12:52:54	NA	job-info-click	5	2021-11-02 12:53:34	be5eb0c0-3be8-11ec-829f-e513532d1743	5	2021-11-02 14:25:35	2021-11-02 14:25:35	0	12405.5	1	No Diversity	0	0
12407	618135d98ec50	3	5	2021-11-02 12:58:01	NA	job-info-click	2	2021-11-02 12:58:14	8ca7a210-3bdc-11ec-98c2-47fd5662bcae	2	2021-11-02 12:58:18	2021-11-02 13:02:17	2	12407.2	1	Gender Diversity	0	1
12408	6181383fd91cf	1	4	2021-11-02 13:08:15	NA	job-info-click	5	2021-11-02 13:08:41	cbb932a0-4903-11ec-b4e6-2905627f18b7	5	2021-11-19 06:41:59	2021-11-19 06:41:59	0	12408.5	1	No Diversity	0	0
12409	6181385e10329	4	6	2021-11-02 13:08:46	NA	job-info-click	5	2021-11-02 13:09:02	132e0310-3bde-11ec-987a-337286d96f7f	5	2021-11-02 13:09:13	2021-11-02 13:09:13	0	12409.5	1	Racial & Gender Diversity	1	1
12410	61813abd5f377	3	3	2021-11-02 13:18:53	NA	job-info-click	5	2021-11-02 13:19:12	80d4edc0-3bdf-11ec-bac1-b5dd128f2c9b	5	2021-11-02 13:19:26	2021-11-02 13:19:26	0	12410.5	1	Gender Diversity	0	1
12411	61813f4e9b511	2	4	2021-11-02 13:38:22	NA	job-info-click	5	2021-11-02 13:38:36	33c9a4a0-3be2-11ec-b3f8-7d567de7dbc2	5	2021-11-02 13:38:45	2021-11-02 13:49:58	2	12411.5	1	Racial Diversity	1	0
12412	61813ff1396ec	1	3	2021-11-02 13:41:05	NA	job-info-click	4	2021-11-02 13:41:30	a39e7b00-3be2-11ec-8488-ad36d22cec24	5	2021-11-02 13:41:53	2021-11-02 13:41:53	0	12412.5	1	No Diversity	0	0
12414	618142375d619	4	3	2021-11-02 13:50:47	NA	job-info-click	4	2021-11-02 13:52:23	1f77c160-3be4-11ec-9716-096e077c2e07	4	2021-11-02 13:52:30	2021-11-02 13:52:30	0	12414.4	1	Racial & Gender Diversity	1	1
12413	6181414ab6cec	4	5	2021-11-02 13:46:50	NA	job-info-click	5	2021-11-02 14:17:27	a0d8a990-3be7-11ec-ba71-f7944d284502	5	2021-11-02 14:17:36	2021-11-02 14:23:11	2	12413.5	1	Racial & Gender Diversity	1	1
12417	61814bfdbab7f	3	4	2021-11-02 14:32:29	NA	job-info-click	5	2021-11-02 14:33:21	8adb4480-3bea-11ec-b521-875ba9f8e9af	5	2021-11-02 14:38:27	2021-11-02 14:38:27	0	12417.5	1	Gender Diversity	0	1
12418	6181526b30d9c	3	5	2021-11-02 14:59:55	NA	job-info-click	5	2021-11-02 15:00:40	7bb37170-3bee-11ec-8d5e-bdd542606a45	5	2021-11-02 15:06:40	2021-11-02 15:06:40	0	12418.5	1	Gender Diversity	0	1
12421	6181585990698	4	5	2021-11-02 15:25:13	NA	job-info-click	4	2021-11-02 15:25:50	2a8a7fe0-3bf1-11ec-8bca-c9996980df22	4	2021-11-02 15:25:52	2021-11-02 15:25:52	0	12421.4	1	Racial & Gender Diversity	1	1
12422	6181594dcc523	4	4	2021-11-02 15:29:17	NA	job-info-click	5	2021-11-02 15:30:11	NULL	NA	NA	NA	NA	NA	1	Racial & Gender Diversity	1	1
12424	61815b1757453	3	8	2021-11-02 15:36:55	NA	job-info-click	7	2021-11-02 15:37:05	NULL	NA	NA	NA	NA	NA	1	Gender Diversity	0	1
12425	61815b3e4edd4	1	5	2021-11-02 15:37:34	NA	job-info-click	7	2021-11-02 15:37:43	30a2d300-40d4-11ec-8383-87349db5d674	7	2021-11-08 20:41:03	2021-11-08 20:41:03	0	12425.7	1	No Diversity	0	0
12426	61815b6300ba0	3	4	2021-11-02 15:38:11	NA	job-info-click	8	2021-11-02 15:38:34	f345aee0-3bf2-11ec-94da-19ba2b34d5cb	8	2021-11-02 15:38:39	2021-11-02 15:53:49	2	12426.8	1	Gender Diversity	0	1
12428	61815ed24ade3	4	3	2021-11-02 15:52:50	NA	job-info-click	5	2021-11-02 15:53:06	017e5920-3bf5-11ec-8743-4be5d9a8537c	5	2021-11-02 15:53:21	2021-11-02 15:53:21	0	12428.5	1	Racial & Gender Diversity	1	1
12430	6181623118a85	4	5	2021-11-02 16:07:13	NA	job-info-click	7	2021-11-02 16:08:46	52086de0-3bf7-11ec-8efa-499c04a74ff4	7	2021-11-02 16:09:56	2021-11-02 16:15:07	2	12430.7	1	Racial & Gender Diversity	1	1
12431	618164049d886	2	4	2021-11-02 16:15:00	NA	job-info-click	7	2021-11-02 16:17:20	99241780-3bf8-11ec-9dd6-ffc511824381	7	2021-11-02 16:19:04	2021-11-02 16:19:04	0	12431.7	1	Racial Diversity	1	0
12432	618164bda4f55	3	5	2021-11-02 16:18:05	NA	job-info-click	5	2021-11-02 16:21:17	ea339ef0-3bf8-11ec-9bae-5358efc360a9	5	2021-11-02 16:21:20	2021-11-02 16:21:20	0	12432.5	1	Gender Diversity	0	1
12434	6181658ea02fb	3	5	2021-11-02 16:21:34	NA	job-info-click	4	2021-11-02 16:21:52	0dcb8500-3bf9-11ec-b116-a5b1fb44320c	5	2021-11-02 16:22:20	2021-11-02 16:22:20	0	12434.5	1	Gender Diversity	0	1
12435	618165cb85392	2	1	2021-11-02 16:22:35	NA	job-info-click	5	2021-11-02 16:22:53	359050d0-3bf9-11ec-8f5e-e7d8110341de	5	2021-11-02 16:23:27	2021-11-02 16:23:27	0	12435.5	1	Racial Diversity	1	0
12436	618167209dd40	4	1	2021-11-02 16:28:16	NA	job-info-click	7	2021-11-02 16:28:34	f6b94580-3bf9-11ec-bbad-65932fee38d2	7	2021-11-02 16:28:51	2021-11-02 16:28:51	0	12436.7	1	Racial & Gender Diversity	1	1
12437	6181683e221c5	1	3	2021-11-02 16:33:02	NA	job-info-click	7	2021-11-02 16:33:18	97464d60-3bfa-11ec-9487-9dc302e72d09	7	2021-11-02 16:33:20	2021-11-02 16:33:20	0	12437.7	1	No Diversity	0	0
12438	6181699fa1ebc	4	4	2021-11-02 16:38:55	NA	job-info-click	5	2021-11-02 16:39:23	NULL	NA	NA	NA	NA	NA	1	Racial & Gender Diversity	1	1
12441	61816b6d9ea17	3	7	2021-11-02 16:46:37	NA	job-info-click	4	2021-11-02 16:46:47	1fec6fd0-498e-11ec-bdcc-f9b13bb6e315	5	2021-11-19 23:12:11	2021-11-19 23:12:11	0	12441.5	1	Gender Diversity	0	1
12470	61816fe16d585	1	3	2021-11-02 17:05:37	NA	job-info-click	5	2021-11-02 17:06:22	38f3e2a0-3bff-11ec-990e-0ddba14ed690	5	2021-11-02 17:06:29	2021-11-02 17:06:29	0	12470.5	1	No Diversity	0	0
12485	618171e968d12	2	2	2021-11-02 17:14:17	NA	job-info-click	5	2021-11-02 17:14:51	NULL	NA	NA	NA	NA	NA	1	Racial Diversity	1	0
12489	6181738520609	1	6	2021-11-02 17:21:09	NA	job-info-click	5	2021-11-02 17:21:31	NULL	NA	NA	NA	NA	NA	1	No Diversity	0	0
12490	61817580e5d72	3	2	2021-11-02 17:29:36	NA	job-info-click	5	2021-11-02 17:31:17	NULL	NA	NA	NA	NA	NA	1	Gender Diversity	0	1
12491	61817a76cdc4b	3	2	2021-11-02 17:50:46	NA	job-info-click	5	2021-11-02 17:51:00	NULL	NA	NA	NA	NA	NA	1	Gender Diversity	0	1
12494	61817f1b50c87	2	3	2021-11-02 18:10:35	NA	job-info-click	5	2021-11-02 18:10:54	3e615960-3c08-11ec-8997-51190b2f1c0d	5	2021-11-02 18:11:04	2021-11-02 18:11:04	0	12494.5	1	Racial Diversity	1	0
12495	61818091da83c	3	3	2021-11-02 18:16:49	NA	job-info-click	4	2021-11-02 18:17:09	NULL	NA	NA	NA	NA	NA	1	Gender Diversity	0	1
12496	6181820b93d49	2	3	2021-11-02 18:23:07	NA	job-info-click	8	2021-11-02 18:23:18	f604a080-3c09-11ec-9d4c-891c925e9800	7	2021-11-02 18:23:22	2021-11-02 18:23:22	0	12496.7	1	Racial Diversity	1	0
12497	61818355709cb	1	3	2021-11-02 18:28:37	NA	job-info-click	5	2021-11-02 18:28:45	b98a34b0-3c0a-11ec-9ed1-8d370dbc0e50	5	2021-11-02 18:28:50	2021-11-02 18:28:50	0	12497.5	1	No Diversity	0	0
12499	6181865396dfb	3	3	2021-11-02 18:41:23	NA	job-info-click	5	2021-11-02 18:42:02	a7bc67e0-3c0c-11ec-a456-0953c25b65dd	7	2021-11-02 18:42:39	2021-11-02 18:42:39	0	12499.7	1	Gender Diversity	0	1
12500	618187dd407f3	1	7	2021-11-02 18:47:57	NA	job-info-click	5	2021-11-02 18:48:37	9a813ec0-3c0d-11ec-9afe-1121ec0c40e1	4	2021-11-02 18:49:26	2021-11-02 18:49:26	0	12500.4	1	No Diversity	0	0
12501	61818817aca96	2	14	2021-11-02 18:48:55	NA	job-info-click	4	2021-11-02 18:49:18	6e4282a0-5254-11ec-bc2b-017047932691	5	2021-12-01 03:11:52	2021-12-01 03:19:30	2	12501.5	1	Racial Diversity	1	0
12502	61818cb460f45	3	1	2021-11-02 19:08:36	NA	job-info-click	4	2021-11-02 19:08:53	607e05c0-3c10-11ec-a64f-6fa2c34ecc28	5	2021-11-02 19:09:17	2021-11-02 19:09:17	0	12502.5	1	Gender Diversity	0	1
12503	61818d45f239f	1	9	2021-11-02 19:11:01	NA	job-info-click	4	2021-11-02 19:11:49	bf29d330-521f-11ec-8ef8-bf2df93fc9a6	5	2021-11-30 20:54:44	2021-11-30 21:09:21	2	12503.5	1	No Diversity	0	0
12504	618190483e2ff	3	5	2021-11-02 19:23:52	NA	job-info-click	5	2021-11-02 19:24:11	89c6d210-3c12-11ec-8114-75c12f2dc614	5	2021-11-02 19:24:46	2021-11-02 19:36:35	2	12504.5	1	Gender Diversity	0	1
12506	61819ecaa9a16	2	3	2021-11-02 20:25:46	NA	job-info-click	9	2021-11-02 20:25:57	1b731c40-3c1b-11ec-a15e-95b7ec14dc97	9	2021-11-02 20:26:06	2021-11-02 20:26:06	0	12506.9	1	Racial Diversity	1	0
12507	6181a2a09cb5b	2	8	2021-11-02 20:42:08	NA	job-info-click	5	2021-11-02 20:42:38	6d948170-3c1d-11ec-ad12-e33481d9c3e4	5	2021-11-02 20:42:43	2021-11-02 20:57:26	2	12507.5	1	Racial Diversity	1	0
12508	6181a722d88bc	1	2	2021-11-02 21:01:22	NA	job-info-click	5	2021-11-02 21:02:32	NULL	NA	NA	NA	NA	NA	1	No Diversity	0	0
12509	6181aa30a1ed1	3	4	2021-11-02 21:14:24	NA	job-info-click	7	2021-11-02 21:17:05	3c9a4be0-3c22-11ec-be1d-152728bcff33	7	2021-11-02 21:17:08	2021-11-02 21:17:08	0	12509.7	1	Gender Diversity	0	1
12513	6181b35438caf	3	6	2021-11-02 21:53:24	NA	job-info-click	5	2021-11-02 21:53:42	5e42f8e0-3c27-11ec-b983-8f60388e403b	5	2021-11-02 21:53:52	2021-11-02 21:53:52	0	12513.5	1	Gender Diversity	0	1
12514	6181b38e92234	1	3	2021-11-02 21:54:22	NA	job-info-click	9	2021-11-02 21:55:10	96d5a200-3c27-11ec-b156-33b2a6ad1019	9	2021-11-02 21:55:27	2021-11-02 21:55:27	0	12514.9	1	No Diversity	0	0
12515	6181b41dd6f09	2	3	2021-11-02 21:56:45	NA	job-info-click	7	2021-11-02 21:57:01	NULL	NA	NA	NA	NA	NA	1	Racial Diversity	1	0
12516	6181b7369ca27	2	3	2021-11-02 22:09:58	NA	job-info-click	4	2021-11-02 22:10:16	b05a6140-3c29-11ec-8689-17f6a479003c	5	2021-11-02 22:10:29	2021-11-02 22:10:29	0	12516.5	1	Racial Diversity	1	0
12520	6181d208695c1	3	2	2021-11-03 00:04:24	NA	job-info-click	5	2021-11-03 00:04:40	a9509500-3c39-11ec-9a45-3b4c8bbef09c	4	2021-11-03 00:04:49	2021-11-03 00:04:49	0	12520.4	1	Gender Diversity	0	1
12522	6181d3e117e93	3	3	2021-11-03 00:12:17	NA	job-info-click	7	2021-11-03 00:12:31	c396f1a0-3c3a-11ec-bcd2-6595b55b2f4c	7	2021-11-03 00:12:42	2021-11-03 00:12:42	0	12522.7	1	Gender Diversity	0	1
12523	6181d4a6aa109	1	5	2021-11-03 00:15:34	NA	job-info-click	5	2021-11-03 00:15:44	686eaed0-3cea-11ec-902d-2bb8b1345e69	5	2021-11-03 21:10:01	2021-11-03 21:10:01	0	12523.5	1	No Diversity	0	0
12524	6181d4d62c1e2	3	5	2021-11-03 00:16:22	NA	job-info-click	4	2021-11-03 00:16:29	4b5f8fd0-3c3b-11ec-87e2-4730740f9256	4	2021-11-03 00:16:30	2021-11-03 00:23:24	2	12524.4	1	Gender Diversity	0	1
12527	6181db0d3d355	3	7	2021-11-03 00:42:53	NA	job-info-click	7	2021-11-03 00:43:17	0f164ea0-3c3f-11ec-a847-79d36f96bf00	7	2021-11-03 00:43:27	2021-11-03 00:52:41	2	12527.7	1	Gender Diversity	0	1
12528	6181de746cb62	1	3	2021-11-03 00:57:24	NA	job-info-click	7	2021-11-03 00:57:35	199cce70-3c41-11ec-8d5e-3361e95f5c4f	7	2021-11-03 00:58:04	2021-11-03 01:53:04	2	12528.7	1	No Diversity	0	0
12529	6181df583f622	3	3	2021-11-03 01:01:12	NA	job-info-click	5	2021-11-03 01:01:33	97d7c590-3c41-11ec-998e-d1801cad7d76	5	2021-11-03 01:01:35	2021-11-03 01:01:35	0	12529.5	1	Gender Diversity	0	1
12530	6181e4f9d5659	1	15	2021-11-03 01:25:13	NA	job-info-click	4	2021-11-03 01:25:35	3bd2d970-40f5-11ec-879b-eb8d7e191123	5	2021-11-09 00:37:35	2021-11-09 00:39:36	2	12530.5	1	No Diversity	0	0
12532	6181ea8b5e93b	3	7	2021-11-03 01:48:59	NA	job-info-click	7	2021-11-03 01:49:10	462a0d60-3c48-11ec-a1d9-334710fd4c86	7	2021-11-03 01:49:25	2021-11-03 01:56:08	2	12532.7	1	Gender Diversity	0	1
12533	6181ea9888b3f	2	3	2021-11-03 01:49:12	NA	job-info-click	5	2021-11-03 01:49:23	4cc99760-3c48-11ec-9684-751e409690f6	5	2021-11-03 01:49:36	2021-11-03 01:49:36	0	12533.5	1	Racial Diversity	1	0
12535	6181f812557d5	3	5	2021-11-03 02:46:42	NA	job-info-click	2	2021-11-03 02:47:26	93672640-3c50-11ec-a2d4-3f6e244963db	2	2021-11-03 02:48:50	2021-11-03 03:13:50	2	12535.2	1	Gender Diversity	0	1
12537	6182080323b7e	2	1	2021-11-03 03:54:43	NA	job-info-click	7	2021-11-03 03:55:14	NULL	NA	NA	NA	NA	NA	1	Racial Diversity	1	0
12538	61820b33d36fd	3	7	2021-11-03 04:08:19	NA	job-info-click	5	2021-11-03 04:09:06	ced34a10-3c5b-11ec-bc08-1366010163ba	5	2021-11-03 04:09:15	2021-11-03 04:23:57	2	12538.5	1	Gender Diversity	0	1
12539	61820c8b58a75	2	5	2021-11-03 04:14:03	NA	job-info-click	7	2021-11-03 04:14:22	885172c0-3c5c-11ec-a27c-47229180ff60	7	2021-11-03 04:14:26	2021-11-03 04:20:18	2	12539.7	1	Racial Diversity	1	0
12540	6.18215e+67	1	1	2021-11-03 04:47:49	NA	job-info-click	7	2021-11-03 04:48:01	NULL	NA	NA	NA	NA	NA	1	No Diversity	0	0
12542	6182197a6766d	1	2	2021-11-03 05:09:14	NA	job-info-click	5	2021-11-03 05:09:39	NULL	NA	NA	NA	NA	NA	1	No Diversity	0	0
12544	61822604dd99d	2	5	2021-11-03 06:02:44	NA	job-info-click	7	2021-11-03 06:03:10	NULL	NA	NA	NA	NA	NA	1	Racial Diversity	1	0
[truncated: 29,929 more rows]

## Sheet: Step2_Survey_Opens
user_id	analytics_id	condition	number of visits	created_at	source	action performed	job_id...8	action_timestamp	survey_id	job_id...11	survey_creation	survey_submission	survey_status	ID	Cleaning_ID	Opened_Survey	Condition	RaceCond	GenderCond
59	5f91d2eadcc4e	4	4	2021-02-25 19:57:01	NA	job-info-click	1	2021-02-25 19:57:30	NULL	NA	NA	NA	NA	NA	59_job-info-click_NULL	0	Racial & Gender Diversity	1	1
92	603823aaee5a5	4	2	2021-02-25 22:24:42	NA	job-info-click	1	2021-02-25 22:25:18	NULL	NA	NA	NA	NA	NA	92_job-info-click_NULL	0	Racial & Gender Diversity	1	1
400	603976fb575ee	4	2	2021-02-26 22:32:27	NA	job-info-click	1	2021-02-26 22:32:54	NULL	NA	NA	NA	NA	NA	400_job-info-click_NULL	0	Racial & Gender Diversity	1	1
1137	603ca36a4c5b9	3	2	2021-03-01 08:18:50	NA	job-info-click	1	2021-03-01 08:19:25	NULL	NA	NA	NA	NA	NA	1137_job-info-click_NULL	0	Gender Diversity	0	1
2163	6042a5410a6b0	1	1	2021-03-05 21:40:17	NA	job-info-click	2	2021-03-05 21:41:04	NULL	NA	NA	NA	NA	NA	2163_job-info-click_NULL	0	No Diversity	0	0
40	60357c5f1f3d4	4	8	2021-02-25 18:48:01	NA	job-info-click	9	2021-03-05 21:51:22	NULL	NA	NA	NA	NA	NA	40_job-info-click_NULL	0	Racial & Gender Diversity	1	1
2174	6042be8e80e7f	1	2	2021-03-05 23:28:14	NA	job-info-click	5	2021-03-05 23:28:40	NULL	NA	NA	NA	NA	NA	2174_job-info-click_NULL	0	No Diversity	0	0
2187	6042ef6384a5f	2	2	2021-03-06 02:56:35	NA	job-info-click	7	2021-03-06 02:57:08	NULL	NA	NA	NA	NA	NA	2187_job-info-click_NULL	0	Racial Diversity	1	0
2196	60431164ac122	1	2	2021-03-06 05:21:40	NA	job-info-click	5	2021-03-06 05:22:05	NULL	NA	NA	NA	NA	NA	2196_job-info-click_NULL	0	No Diversity	0	0
2198	6043169a368b4	1	1	2021-03-06 05:43:54	NA	job-info-click	7	2021-03-06 05:44:20	NULL	NA	NA	NA	NA	NA	2198_job-info-click_NULL	0	No Diversity	0	0
2215	60434af7c9c83	4	2	2021-03-06 09:27:19	NA	job-info-click	5	2021-03-06 09:27:39	NULL	NA	NA	NA	NA	NA	2215_job-info-click_NULL	0	Racial & Gender Diversity	1	1
2225	60437407a6c04	4	1	2021-03-06 12:22:31	NA	job-info-click	7	2021-03-06 12:22:50	NULL	NA	NA	NA	NA	NA	2225_job-info-click_NULL	0	Racial & Gender Diversity	1	1
2234	60439833aea3c	1	1	2021-03-06 14:56:51	NA	job-info-click	5	2021-03-06 14:57:01	NULL	NA	NA	NA	NA	NA	2234_job-info-click_NULL	0	No Diversity	0	0
2246	6043c5d31ecbb	4	1	2021-03-06 18:11:31	NA	job-info-click	2	2021-03-06 18:12:32	NULL	NA	NA	NA	NA	NA	2246_job-info-click_NULL	0	Racial & Gender Diversity	1	1
2255	6043f2e9bdec9	4	2	2021-03-06 21:23:53	NA	job-info-click	6	2021-03-06 21:24:15	NULL	NA	NA	NA	NA	NA	2255_job-info-click_NULL	0	Racial & Gender Diversity	1	1
2267	6044204b249b8	4	2	2021-03-07 00:37:31	NA	job-info-click	5	2021-03-07 00:37:45	NULL	NA	NA	NA	NA	NA	2267_job-info-click_NULL	0	Racial & Gender Diversity	1	1
2269	604425caadd00	1	2	2021-03-07 01:00:58	NA	job-info-click	6	2021-03-07 01:01:28	NULL	NA	NA	NA	NA	NA	2269_job-info-click_NULL	0	No Diversity	0	0
2277	6044494e09320	3	1	2021-03-07 03:32:30	NA	job-info-click	2	2021-03-07 03:33:08	NULL	NA	NA	NA	NA	NA	2277_job-info-click_NULL	0	Gender Diversity	0	1
2283	60446d10278e7	3	2	2021-03-07 06:05:04	NA	job-info-click	5	2021-03-07 06:05:56	NULL	NA	NA	NA	NA	NA	2283_job-info-click_NULL	0	Gender Diversity	0	1
2289	6044865608089	4	2	2021-03-07 07:52:54	NA	job-info-click	7	2021-03-07 07:53:11	NULL	NA	NA	NA	NA	NA	2289_job-info-click_NULL	0	Racial & Gender Diversity	1	1
2299	60452288917b5	1	2	2021-03-07 18:59:20	NA	job-info-click	8	2021-03-07 19:00:05	NULL	NA	NA	NA	NA	NA	2299_job-info-click_NULL	0	No Diversity	0	0
2303	60453f549728e	2	2	2021-03-07 21:02:12	NA	job-info-click	3	2021-03-07 21:02:27	NULL	NA	NA	NA	NA	NA	2303_job-info-click_NULL	0	Racial Diversity	1	0
2306	6045528860ad8	2	1	2021-03-07 22:24:08	NA	job-info-click	6	2021-03-07 22:24:21	NULL	NA	NA	NA	NA	NA	2306_job-info-click_NULL	0	Racial Diversity	1	0
2307	604556c46edd2	3	2	2021-03-07 22:42:12	NA	job-info-click	8	2021-03-07 22:43:59	NULL	NA	NA	NA	NA	NA	2307_job-info-click_NULL	0	Gender Diversity	0	1
2316	60459844f3f3d	2	2	2021-03-08 03:21:40	NA	job-info-click	3	2021-03-08 03:22:17	NULL	NA	NA	NA	NA	NA	2316_job-info-click_NULL	0	Racial Diversity	1	0
2318	60459aa95991c	1	2	2021-03-08 03:31:53	NA	job-info-click	6	2021-03-08 03:32:22	NULL	NA	NA	NA	NA	NA	2318_job-info-click_NULL	0	No Diversity	0	0
2320	6045a01b09e16	3	2	2021-03-08 03:55:07	NA	job-info-click	5	2021-03-08 03:56:07	NULL	NA	NA	NA	NA	NA	2320_job-info-click_NULL	0	Gender Diversity	0	1
2328	6045ba2e6205f	2	1	2021-03-08 05:46:22	NA	job-info-click	5	2021-03-08 05:46:44	NULL	NA	NA	NA	NA	NA	2328_job-info-click_NULL	0	Racial Diversity	1	0
2342	60462cea2c7de	1	2	2021-03-08 13:55:54	NA	job-info-click	5	2021-03-08 13:56:33	NULL	NA	NA	NA	NA	NA	2342_job-info-click_NULL	0	No Diversity	0	0
2356	6046527c8601d	3	2	2021-03-08 16:36:12	NA	job-info-click	8	2021-03-08 16:36:29	NULL	NA	NA	NA	NA	NA	2356_job-info-click_NULL	0	Gender Diversity	0	1
2361	604664b6d2650	3	2	2021-03-08 17:53:58	NA	job-info-click	6	2021-03-08 17:54:09	NULL	NA	NA	NA	NA	NA	2361_job-info-click_NULL	0	Gender Diversity	0	1
2364	60466def10eb0	1	3	2021-03-08 18:33:19	NA	job-info-click	2	2021-03-08 18:33:30	NULL	NA	NA	NA	NA	NA	2364_job-info-click_NULL	0	No Diversity	0	0
2365	60466e2add40d	3	4	2021-03-08 18:34:18	NA	job-info-click	8	2021-03-08 18:34:55	NULL	NA	NA	NA	NA	NA	2365_job-info-click_NULL	0	Gender Diversity	0	1
2370	604686bbeba54	3	1	2021-03-08 20:19:07	NA	job-info-click	5	2021-03-08 20:19:27	NULL	NA	NA	NA	NA	NA	2370_job-info-click_NULL	0	Gender Diversity	0	1
2373	6046902046016	2	2	2021-03-08 20:59:12	NA	job-info-click	8	2021-03-08 20:59:30	NULL	NA	NA	NA	NA	NA	2373_job-info-click_NULL	0	Racial Diversity	1	0
2380	60469e548fa68	4	2	2021-03-08 21:59:48	NA	job-info-click	3	2021-03-08 22:01:13	NULL	NA	NA	NA	NA	NA	2380_job-info-click_NULL	0	Racial & Gender Diversity	1	1
2381	60469edd8aa9f	1	2	2021-03-08 22:02:05	NA	job-info-click	2	2021-03-08 22:03:19	NULL	NA	NA	NA	NA	NA	2381_job-info-click_NULL	0	No Diversity	0	0
2398	6046c5bf05da2	1	2	2021-03-09 00:47:59	NA	job-info-click	2	2021-03-09 00:48:24	NULL	NA	NA	NA	NA	NA	2398_job-info-click_NULL	0	No Diversity	0	0
2409	6046f2600f2df	2	2	2021-03-09 03:58:24	NA	job-info-click	7	2021-03-09 03:58:41	NULL	NA	NA	NA	NA	NA	2409_job-info-click_NULL	0	Racial Diversity	1	0
2411	6046f98100dc0	2	2	2021-03-09 04:28:49	NA	job-info-click	7	2021-03-09 04:29:03	NULL	NA	NA	NA	NA	NA	2411_job-info-click_NULL	0	Racial Diversity	1	0
2413	604701480607d	1	2	2021-03-09 05:02:00	NA	job-info-click	5	2021-03-09 05:02:23	NULL	NA	NA	NA	NA	NA	2413_job-info-click_NULL	0	No Diversity	0	0
2455	6047a4774fa15	4	2	2021-03-09 16:38:15	NA	job-info-click	5	2021-03-09 16:38:39	NULL	NA	NA	NA	NA	NA	2455_job-info-click_NULL	0	Racial & Gender Diversity	1	1
2479	6047ec6722b85	3	2	2021-03-09 21:45:11	NA	job-info-click	8	2021-03-09 21:45:41	NULL	NA	NA	NA	NA	NA	2479_job-info-click_NULL	0	Gender Diversity	0	1
2483	6047f88a56d5b	4	1	2021-03-09 22:36:58	NA	job-info-click	2	2021-03-09 22:37:18	NULL	NA	NA	NA	NA	NA	2483_job-info-click_NULL	0	Racial & Gender Diversity	1	1
2484	604807815378c	2	1	2021-03-09 23:40:49	NA	job-info-click	8	2021-03-09 23:41:20	NULL	NA	NA	NA	NA	NA	2484_job-info-click_NULL	0	Racial Diversity	1	0
2487	604813c15e9c7	2	2	2021-03-10 00:33:05	NA	job-info-click	5	2021-03-10 00:33:33	NULL	NA	NA	NA	NA	NA	2487_job-info-click_NULL	0	Racial Diversity	1	0
2493	60483d5dae887	1	2	2021-03-10 03:30:37	NA	job-info-click	5	2021-03-10 03:30:51	NULL	NA	NA	NA	NA	NA	2493_job-info-click_NULL	0	No Diversity	0	0
2540	6048d1a54ddc3	2	2	2021-03-10 14:03:17	NA	job-info-click	1	2021-03-10 14:03:35	NULL	NA	NA	NA	NA	NA	2540_job-info-click_NULL	0	Racial Diversity	1	0
2541	6048da0da7ab0	4	1	2021-03-10 14:39:09	NA	job-info-click	2	2021-03-10 14:40:50	NULL	NA	NA	NA	NA	NA	2541_job-info-click_NULL	0	Racial & Gender Diversity	1	1
2545	6048f78f6cac4	2	1	2021-03-10 16:45:03	NA	job-info-click	8	2021-03-10 16:45:25	NULL	NA	NA	NA	NA	NA	2545_job-info-click_NULL	0	Racial Diversity	1	0
2549	60490e768870d	2	1	2021-03-10 18:22:46	NA	job-info-click	5	2021-03-10 18:23:01	NULL	NA	NA	NA	NA	NA	2549_job-info-click_NULL	0	Racial Diversity	1	0
2170	6042b6de06905	1	3	2021-03-05 22:55:26	NA	job-info-click	5	2021-03-10 18:46:33	NULL	NA	NA	NA	NA	NA	2170_job-info-click_NULL	0	No Diversity	0	0
2551	6049178364528	1	2	2021-03-10 19:01:23	NA	job-info-click	2	2021-03-10 19:06:22	NULL	NA	NA	NA	NA	NA	2551_job-info-click_NULL	0	No Diversity	0	0
2571	604962740a327	2	4	2021-03-11 00:21:08	NA	job-info-click	7	2021-03-11 00:34:55	NULL	NA	NA	NA	NA	NA	2571_job-info-click_NULL	0	Racial Diversity	1	0
2574	60496af34ceed	2	2	2021-03-11 00:57:23	NA	job-info-click	5	2021-03-11 00:57:54	NULL	NA	NA	NA	NA	NA	2574_job-info-click_NULL	0	Racial Diversity	1	0
2588	60499a94b10f6	1	2	2021-03-11 04:20:36	NA	job-info-click	5	2021-03-11 04:20:52	NULL	NA	NA	NA	NA	NA	2588_job-info-click_NULL	0	No Diversity	0	0
2600	604a1e60a30ff	4	2	2021-03-11 13:42:56	NA	job-info-click	5	2021-03-11 13:43:13	NULL	NA	NA	NA	NA	NA	2600_job-info-click_NULL	0	Racial & Gender Diversity	1	1
2604	604a4367e5325	1	1	2021-03-11 16:20:55	NA	job-info-click	9	2021-03-11 16:22:02	NULL	NA	NA	NA	NA	NA	2604_job-info-click_NULL	0	No Diversity	0	0
2621	604ab2b0c3612	2	2	2021-03-12 00:15:44	NA	job-info-click	8	2021-03-12 00:16:02	NULL	NA	NA	NA	NA	NA	2621_job-info-click_NULL	0	Racial Diversity	1	0
2623	604ad02604f47	1	2	2021-03-12 02:21:26	NA	job-info-click	5	2021-03-12 02:22:02	NULL	NA	NA	NA	NA	NA	2623_job-info-click_NULL	0	No Diversity	0	0
2641	604b79329dd02	4	2	2021-03-12 14:22:42	NA	job-info-click	5	2021-03-12 14:23:07	NULL	NA	NA	NA	NA	NA	2641_job-info-click_NULL	0	Racial & Gender Diversity	1	1
2655	604c1218d2d40	2	2	2021-03-13 01:15:04	NA	job-info-click	3	2021-03-13 01:15:34	NULL	NA	NA	NA	NA	NA	2655_job-info-click_NULL	0	Racial Diversity	1	0
2674	604d6c4e8c8d4	1	1	2021-03-14 01:52:14	NA	job-info-click	8	2021-03-14 01:52:40	NULL	NA	NA	NA	NA	NA	2674_job-info-click_NULL	0	No Diversity	0	0
2708	604ef8f3a5aa8	2	2	2021-03-15 06:04:35	NA	job-info-click	6	2021-03-15 06:05:02	NULL	NA	NA	NA	NA	NA	2708_job-info-click_NULL	0	Racial Diversity	1	0
2715	604f8f2e45140	1	2	2021-03-15 16:45:34	NA	job-info-click	9	2021-03-15 16:45:48	NULL	NA	NA	NA	NA	NA	2715_job-info-click_NULL	0	No Diversity	0	0
2726	604fbb9fce875	1	2	2021-03-15 19:55:11	NA	job-info-click	2	2021-03-15 19:57:31	NULL	NA	NA	NA	NA	NA	2726_job-info-click_NULL	0	No Diversity	0	0
2727	604fc4de539dc	3	5	2021-03-15 20:34:38	NA	job-info-click	7	2021-03-15 23:04:44	NULL	NA	NA	NA	NA	NA	2727_job-info-click_NULL	0	Gender Diversity	0	1
2733	604fef46b7cd1	1	2	2021-03-15 23:35:34	NA	job-info-click	5	2021-03-15 23:35:54	NULL	NA	NA	NA	NA	NA	2733_job-info-click_NULL	0	No Diversity	0	0
2767	60516087ba55b	4	1	2021-03-17 01:51:03	NA	job-info-click	6	2021-03-17 01:51:38	NULL	NA	NA	NA	NA	NA	2767_job-info-click_NULL	0	Racial & Gender Diversity	1	1
2776	6051bf0745012	2	1	2021-03-17 08:34:15	NA	job-info-click	5	2021-03-17 08:34:36	NULL	NA	NA	NA	NA	NA	2776_job-info-click_NULL	0	Racial Diversity	1	0
2838	605468c25532a	2	1	2021-03-19 09:02:58	NA	job-info-click	5	2021-03-19 09:04:53	NULL	NA	NA	NA	NA	NA	2838_job-info-click_NULL	0	Racial Diversity	1	0
2842	6054b69e404a4	1	2	2021-03-19 14:35:10	NA	job-info-click	6	2021-03-19 14:35:36	NULL	NA	NA	NA	NA	NA	2842_job-info-click_NULL	0	No Diversity	0	0
2859	6055a30ce5f48	2	2	2021-03-20 07:23:56	NA	job-info-click	5	2021-03-20 07:24:23	NULL	NA	NA	NA	NA	NA	2859_job-info-click_NULL	0	Racial Diversity	1	0
2906	6057e8600b98f	3	2	2021-03-22 00:44:16	NA	job-info-click	5	2021-03-22 00:45:30	NULL	NA	NA	NA	NA	NA	2906_job-info-click_NULL	0	Gender Diversity	0	1
2920	605879b899987	1	1	2021-03-22 11:04:24	NA	job-info-click	5	2021-03-22 11:05:06	NULL	NA	NA	NA	NA	NA	2920_job-info-click_NULL	0	No Diversity	0	0
2928	6058cc2cd6ee5	1	2	2021-03-22 16:56:12	NA	job-info-click	5	2021-03-22 16:57:02	NULL	NA	NA	NA	NA	NA	2928_job-info-click_NULL	0	No Diversity	0	0
2932	6058fa13a52e4	2	1	2021-03-22 20:12:03	NA	job-info-click	8	2021-03-22 20:12:51	NULL	NA	NA	NA	NA	NA	2932_job-info-click_NULL	0	Racial Diversity	1	0
3027	605b7463afe4f	2	1	2021-03-24 17:18:27	NA	job-info-click	9	2021-03-24 17:18:47	NULL	NA	NA	NA	NA	NA	3027_job-info-click_NULL	0	Racial Diversity	1	0
3033	605bc9805e29f	2	1	2021-03-24 23:21:36	NA	job-info-click	4	2021-03-24 23:22:11	NULL	NA	NA	NA	NA	NA	3033_job-info-click_NULL	0	Racial Diversity	1	0
3037	605be4b3c7705	4	1	2021-03-25 01:17:39	NA	job-info-click	5	2021-03-25 01:17:57	NULL	NA	NA	NA	NA	NA	3037_job-info-click_NULL	0	Racial & Gender Diversity	1	1
3039	605bee0c9433b	2	2	2021-03-25 01:57:32	NA	job-info-click	5	2021-03-25 01:57:46	NULL	NA	NA	NA	NA	NA	3039_job-info-click_NULL	0	Racial Diversity	1	0
3042	605c041009717	2	1	2021-03-25 03:31:28	NA	job-info-click	5	2021-03-25 03:31:52	NULL	NA	NA	NA	NA	NA	3042_job-info-click_NULL	0	Racial Diversity	1	0
3195	606221394e9f9	3	1	2021-03-29 18:49:29	NA	job-info-click	9	2021-03-29 18:49:57	NULL	NA	NA	NA	NA	NA	3195_job-info-click_NULL	0	Gender Diversity	0	1
3198	606239d5031d2	3	2	2021-03-29 20:34:29	NA	job-info-click	1	2021-03-29 20:35:22	NULL	NA	NA	NA	NA	NA	3198_job-info-click_NULL	0	Gender Diversity	0	1
3199	60624251271d0	2	1	2021-03-29 21:10:41	NA	job-info-click	9	2021-03-29 21:11:07	NULL	NA	NA	NA	NA	NA	3199_job-info-click_NULL	0	Racial Diversity	1	0
3219	606307cf2a2eb	2	2	2021-03-30 11:13:19	NA	job-info-click	3	2021-03-30 11:14:57	NULL	NA	NA	NA	NA	NA	3219_job-info-click_NULL	0	Racial Diversity	1	0
3220	606308f81c8c1	1	4	2021-03-30 11:18:16	NA	job-info-click	4	2021-03-30 11:23:06	NULL	NA	NA	NA	NA	NA	3220_job-info-click_NULL	0	No Diversity	0	0
3231	606329b078388	2	1	2021-03-30 13:37:52	NA	job-info-click	8	2021-03-30 13:38:07	NULL	NA	NA	NA	NA	NA	3231_job-info-click_NULL	0	Racial Diversity	1	0
3241	606340dde3ca9	3	2	2021-03-30 15:16:45	NA	job-info-click	8	2021-03-30 15:17:00	NULL	NA	NA	NA	NA	NA	3241_job-info-click_NULL	0	Gender Diversity	0	1
3252	60634e7de78ad	4	4	2021-03-30 16:14:53	NA	job-info-click	6	2021-03-30 16:15:10	NULL	NA	NA	NA	NA	NA	3252_job-info-click_NULL	0	Racial & Gender Diversity	1	1
3279	60635d139c721	1	2	2021-03-30 17:17:07	NA	job-info-click	8	2021-03-30 17:17:25	NULL	NA	NA	NA	NA	NA	3279_job-info-click_NULL	0	No Diversity	0	0
3288	60636b988f27e	1	2	2021-03-30 18:19:04	NA	job-info-click	1	2021-03-30 18:19:43	NULL	NA	NA	NA	NA	NA	3288_job-info-click_NULL	0	No Diversity	0	0
3296	60637439745b9	3	2	2021-03-30 18:55:53	NA	job-info-click	8	2021-03-30 18:56:20	NULL	NA	NA	NA	NA	NA	3296_job-info-click_NULL	0	Gender Diversity	0	1
3302	60638235eb77c	3	2	2021-03-30 19:55:33	NA	job-info-click	5	2021-03-30 19:55:46	NULL	NA	NA	NA	NA	NA	3302_job-info-click_NULL	0	Gender Diversity	0	1
3306	60638a013f5de	3	2	2021-03-30 20:28:49	NA	job-info-click	5	2021-03-30 20:28:56	NULL	NA	NA	NA	NA	NA	3306_job-info-click_NULL	0	Gender Diversity	0	1
3307	60638aee4788b	4	2	2021-03-30 20:32:46	NA	job-info-click	2	2021-03-30 20:33:03	NULL	NA	NA	NA	NA	NA	3307_job-info-click_NULL	0	Racial & Gender Diversity	1	1
3314	6063939a676af	1	2	2021-03-30 21:09:46	NA	job-info-click	5	2021-03-30 21:09:59	NULL	NA	NA	NA	NA	NA	3314_job-info-click_NULL	0	No Diversity	0	0
3326	6063bd3129b29	3	2	2021-03-31 00:07:13	NA	job-info-click	5	2021-03-31 00:20:06	NULL	NA	NA	NA	NA	NA	3326_job-info-click_NULL	0	Gender Diversity	0	1
3334	6063c35b294b9	3	2	2021-03-31 00:33:31	NA	job-info-click	4	2021-03-31 00:34:09	NULL	NA	NA	NA	NA	NA	3334_job-info-click_NULL	0	Gender Diversity	0	1
3335	6063c4fda97b2	1	2	2021-03-31 00:40:29	NA	job-info-click	4	2021-03-31 00:41:45	NULL	NA	NA	NA	NA	NA	3335_job-info-click_NULL	0	No Diversity	0	0
3341	6063c54e057ee	1	3	2021-03-31 00:41:50	NA	job-info-click	9	2021-03-31 00:42:09	NULL	NA	NA	NA	NA	NA	3341_job-info-click_NULL	0	No Diversity	0	0
3344	6063c830ac6bc	3	2	2021-03-31 00:54:08	NA	job-info-click	5	2021-03-31 00:54:30	NULL	NA	NA	NA	NA	NA	3344_job-info-click_NULL	0	Gender Diversity	0	1
3354	6063e14baa744	2	2	2021-03-31 02:41:15	NA	job-info-click	5	2021-03-31 02:41:33	NULL	NA	NA	NA	NA	NA	3354_job-info-click_NULL	0	Racial Diversity	1	0
3355	6063e58abdc7c	4	2	2021-03-31 02:59:22	NA	job-info-click	9	2021-03-31 02:59:38	NULL	NA	NA	NA	NA	NA	3355_job-info-click_NULL	0	Racial & Gender Diversity	1	1
3421	6064315f03399	2	3	2021-03-31 08:22:55	NA	job-info-click	5	2021-03-31 08:24:15	NULL	NA	NA	NA	NA	NA	3421_job-info-click_NULL	0	Racial Diversity	1	0
3422	60643b2940e3c	3	1	2021-03-31 09:04:41	NA	job-info-click	9	2021-03-31 09:04:59	NULL	NA	NA	NA	NA	NA	3422_job-info-click_NULL	0	Gender Diversity	0	1
3442	606494fe9963b	4	2	2021-03-31 15:27:58	NA	job-info-click	5	2021-03-31 15:28:22	NULL	NA	NA	NA	NA	NA	3442_job-info-click_NULL	0	Racial & Gender Diversity	1	1
3461	6064adc471ba6	2	1	2021-03-31 17:13:40	NA	job-info-click	7	2021-03-31 17:13:51	NULL	NA	NA	NA	NA	NA	3461_job-info-click_NULL	0	Racial Diversity	1	0
3468	6064b44153f97	2	1	2021-03-31 17:41:21	NA	job-info-click	9	2021-03-31 17:41:39	NULL	NA	NA	NA	NA	NA	3468_job-info-click_NULL	0	Racial Diversity	1	0
3470	6064b896b7d08	2	2	2021-03-31 17:59:50	NA	job-info-click	7	2021-03-31 18:00:39	NULL	NA	NA	NA	NA	NA	3470_job-info-click_NULL	0	Racial Diversity	1	0
3473	6064c5bb4ee0f	4	2	2021-03-31 18:55:55	NA	job-info-click	3	2021-03-31 18:56:16	NULL	NA	NA	NA	NA	NA	3473_job-info-click_NULL	0	Racial & Gender Diversity	1	1
3514	606518d14bee2	2	2	2021-04-01 00:50:25	NA	job-info-click	8	2021-04-01 00:51:01	NULL	NA	NA	NA	NA	NA	3514_job-info-click_NULL	0	Racial Diversity	1	0
3522	606521f9eba67	2	2	2021-04-01 01:29:29	NA	job-info-click	2	2021-04-01 01:30:00	NULL	NA	NA	NA	NA	NA	3522_job-info-click_NULL	0	Racial Diversity	1	0
3531	60652b8636d4e	2	2	2021-04-01 02:10:14	NA	job-info-click	8	2021-04-01 02:11:25	NULL	NA	NA	NA	NA	NA	3531_job-info-click_NULL	0	Racial Diversity	1	0
3537	60653d56b5f4c	3	2	2021-04-01 03:26:14	NA	job-info-click	2	2021-04-01 03:27:06	NULL	NA	NA	NA	NA	NA	3537_job-info-click_NULL	0	Gender Diversity	0	1
3542	60654b6f9b345	4	2	2021-04-01 04:26:23	NA	job-info-click	7	2021-04-01 04:26:44	NULL	NA	NA	NA	NA	NA	3542_job-info-click_NULL	0	Racial & Gender Diversity	1	1
3560	606586fc51ea5	2	2	2021-04-01 08:40:28	NA	job-info-click	6	2021-04-01 08:40:35	NULL	NA	NA	NA	NA	NA	3560_job-info-click_NULL	0	Racial Diversity	1	0
3574	6065e33e36eda	4	1	2021-04-01 15:14:06	NA	job-info-click	2	2021-04-01 15:14:10	NULL	NA	NA	NA	NA	NA	3574_job-info-click_NULL	0	Racial & Gender Diversity	1	1
3587	606614c71575f	4	2	2021-04-01 18:45:27	NA	job-info-click	5	2021-04-01 18:45:45	NULL	NA	NA	NA	NA	NA	3587_job-info-click_NULL	0	Racial & Gender Diversity	1	1
3599	6066370f6b220	3	6	2021-04-01 21:11:43	NA	job-info-click	7	2021-04-01 21:12:37	NULL	NA	NA	NA	NA	NA	3599_job-info-click_NULL	0	Gender Diversity	0	1
3606	60664ead52d4e	4	2	2021-04-01 22:52:29	NA	job-info-click	2	2021-04-01 22:53:01	NULL	NA	NA	NA	NA	NA	3606_job-info-click_NULL	0	Racial & Gender Diversity	1	1
3618	6066796617b1b	2	2	2021-04-02 01:54:46	NA	job-info-click	5	2021-04-02 01:55:42	NULL	NA	NA	NA	NA	NA	3618_job-info-click_NULL	0	Racial Diversity	1	0
3621	60668bc77cca0	3	2	2021-04-02 03:13:11	NA	job-info-click	5	2021-04-02 03:14:14	NULL	NA	NA	NA	NA	NA	3621_job-info-click_NULL	0	Gender Diversity	0	1
3626	6066abbb2dd6d	4	1	2021-04-02 05:29:31	NA	job-info-click	9	2021-04-02 05:29:42	NULL	NA	NA	NA	NA	NA	3626_job-info-click_NULL	0	Racial & Gender Diversity	1	1
3631	6066cc7b129f9	4	4	2021-04-02 07:49:15	NA	job-info-click	2	2021-04-02 07:49:36	NULL	NA	NA	NA	NA	NA	3631_job-info-click_NULL	0	Racial & Gender Diversity	1	1
3633	6066d2a06b498	1	1	2021-04-02 08:15:28	NA	job-info-click	9	2021-04-02 08:15:46	NULL	NA	NA	NA	NA	NA	3633_job-info-click_NULL	0	No Diversity	0	0
3975	60696c41e022a	1	2	2021-04-04 07:35:29	NA	job-info-click	7	2021-04-04 07:35:48	NULL	NA	NA	NA	NA	NA	3975_job-info-click_NULL	0	No Diversity	0	0
4062	606ac68230a09	4	3	2021-04-05 08:12:50	NA	job-info-click	8	2021-04-05 08:17:47	NULL	NA	NA	NA	NA	NA	4062_job-info-click_NULL	0	Racial & Gender Diversity	1	1
4066	606b134c86cd4	4	4	2021-04-05 13:40:28	NA	job-info-click	5	2021-04-05 13:40:40	NULL	NA	NA	NA	NA	NA	4066_job-info-click_NULL	0	Racial & Gender Diversity	1	1
4072	606b3f5c45db8	2	1	2021-04-05 16:48:28	NA	job-info-click	9	2021-04-05 16:49:11	NULL	NA	NA	NA	NA	NA	4072_job-info-click_NULL	0	Racial Diversity	1	0
2368	604677e0914a3	2	4	2021-03-08 19:15:44	NA	job-info-click	2	2021-04-05 17:04:04	NULL	NA	NA	NA	NA	NA	2368_job-info-click_NULL	0	Racial Diversity	1	0
4084	606b800188350	2	1	2021-04-05 21:24:17	NA	job-info-click	7	2021-04-05 21:24:59	NULL	NA	NA	NA	NA	NA	4084_job-info-click_NULL	0	Racial Diversity	1	0
3583	6066016628dee	4	3	2021-04-01 17:22:46	NA	job-info-click	8	2021-04-05 22:31:22	NULL	NA	NA	NA	NA	NA	3583_job-info-click_NULL	0	Racial & Gender Diversity	1	1
4092	606ba7826aa65	4	1	2021-04-06 00:12:50	NA	job-info-click	5	2021-04-06 00:13:18	NULL	NA	NA	NA	NA	NA	4092_job-info-click_NULL	0	Racial & Gender Diversity	1	1
4093	606baa7f722d0	1	1	2021-04-06 00:25:35	NA	job-info-click	2	2021-04-06 00:26:09	NULL	NA	NA	NA	NA	NA	4093_job-info-click_NULL	0	No Diversity	0	0
4100	606bb026542f0	2	2	2021-04-06 00:49:42	NA	job-info-click	8	2021-04-06 00:51:15	NULL	NA	NA	NA	NA	NA	4100_job-info-click_NULL	0	Racial Diversity	1	0
4116	606bddb943ab8	4	2	2021-04-06 04:04:09	NA	job-info-click	8	2021-04-06 04:04:23	NULL	NA	NA	NA	NA	NA	4116_job-info-click_NULL	0	Racial & Gender Diversity	1	1
4122	606be6f21a83f	1	2	2021-04-06 04:43:30	NA	job-info-click	7	2021-04-06 04:43:48	NULL	NA	NA	NA	NA	NA	4122_job-info-click_NULL	0	No Diversity	0	0
4117	606be31b5393a	4	8	2021-04-06 04:27:07	NA	job-info-click	2	2021-04-06 06:18:10	NULL	NA	NA	NA	NA	NA	4117_job-info-click_NULL	0	Racial & Gender Diversity	1	1
4136	606c16a735d18	1	3	2021-04-06 08:07:03	NA	job-info-click	8	2021-04-06 08:07:17	NULL	NA	NA	NA	NA	NA	4136_job-info-click_NULL	0	No Diversity	0	0
4150	606c69ddc5255	2	1	2021-04-06 14:02:05	NA	job-info-click	6	2021-04-06 14:02:22	NULL	NA	NA	NA	NA	NA	4150_job-info-click_NULL	0	Racial Diversity	1	0
2458	6047afcbb1a3a	1	6	2021-03-09 17:26:35	NA	job-info-click	5	2021-04-06 14:14:37	NULL	NA	NA	NA	NA	NA	2458_job-info-click_NULL	0	No Diversity	0	0
4185	606d053aedfda	1	2	2021-04-07 01:04:58	NA	job-info-click	5	2021-04-07 01:05:44	NULL	NA	NA	NA	NA	NA	4185_job-info-click_NULL	0	No Diversity	0	0
4186	606d1d7b7f232	1	1	2021-04-07 02:48:27	NA	job-info-click	7	2021-04-07 02:49:39	NULL	NA	NA	NA	NA	NA	4186_job-info-click_NULL	0	No Diversity	0	0
4203	606d63564e1e1	1	1	2021-04-07 07:46:30	NA	job-info-click	7	2021-04-07 07:46:56	NULL	NA	NA	NA	NA	NA	4203_job-info-click_NULL	0	No Diversity	0	0
4253	606e5b5f72dfd	4	2	2021-04-08 01:24:47	NA	job-info-click	5	2021-04-08 01:25:07	NULL	NA	NA	NA	NA	NA	4253_job-info-click_NULL	0	Racial & Gender Diversity	1	1
4261	606e676093e11	4	2	2021-04-08 02:16:00	NA	job-info-click	8	2021-04-08 02:16:24	NULL	NA	NA	NA	NA	NA	4261_job-info-click_NULL	0	Racial & Gender Diversity	1	1
4268	606e92c9c9e4b	2	2	2021-04-08 05:21:13	NA	job-info-click	5	2021-04-08 05:21:41	NULL	NA	NA	NA	NA	NA	4268_job-info-click_NULL	0	Racial Diversity	1	0
4298	606f6dad0c31a	2	1	2021-04-08 20:55:09	NA	job-info-click	2	2021-04-08 20:56:54	NULL	NA	NA	NA	NA	NA	4298_job-info-click_NULL	0	Racial Diversity	1	0
3328	6063bd5d7c02c	4	8	2021-03-31 00:07:57	NA	job-info-click	9	2021-04-08 21:01:37	NULL	NA	NA	NA	NA	NA	3328_job-info-click_NULL	0	Racial & Gender Diversity	1	1
4313	606ffa5205b91	1	2	2021-04-09 06:55:14	NA	job-info-click	4	2021-04-09 06:55:44	NULL	NA	NA	NA	NA	NA	4313_job-info-click_NULL	0	No Diversity	0	0
4314	60700b76c830a	2	1	2021-04-09 08:08:22	NA	job-info-click	8	2021-04-09 08:08:54	NULL	NA	NA	NA	NA	NA	4314_job-info-click_NULL	0	Racial Diversity	1	0
4352	60714aeedfcb6	4	1	2021-04-10 06:51:26	NA	job-info-click	8	2021-04-10 06:51:35	NULL	NA	NA	NA	NA	NA	4352_job-info-click_NULL	0	Racial & Gender Diversity	1	1
4354	60719c7bbce8d	2	1	2021-04-10 12:39:23	NA	job-info-click	8	2021-04-10 12:39:50	NULL	NA	NA	NA	NA	NA	4354_job-info-click_NULL	0	Racial Diversity	1	0
4357	6071b5d9ca938	3	2	2021-04-10 14:27:37	NA	job-info-click	5	2021-04-10 14:28:44	NULL	NA	NA	NA	NA	NA	4357_job-info-click_NULL	0	Gender Diversity	0	1
4381	60729e86dcc82	1	2	2021-04-11 07:00:22	NA	job-info-click	5	2021-04-11 07:01:00	NULL	NA	NA	NA	NA	NA	4381_job-info-click_NULL	0	No Diversity	0	0
4397	6073a1c385ca5	2	2	2021-04-12 01:26:27	NA	job-info-click	5	2021-04-12 01:26:55	NULL	NA	NA	NA	NA	NA	4397_job-info-click_NULL	0	Racial Diversity	1	0
4400	6073bbc49b9ab	4	2	2021-04-12 03:17:24	NA	job-info-click	8	2021-04-12 03:17:45	NULL	NA	NA	NA	NA	NA	4400_job-info-click_NULL	0	Racial & Gender Diversity	1	1
4432	607446bd8f21f	3	2	2021-04-12 13:10:21	NA	job-info-click	2	2021-04-12 13:10:48	NULL	NA	NA	NA	NA	NA	4432_job-info-click_NULL	0	Gender Diversity	0	1
4575	6079e7b4a2ab6	3	2	2021-04-16 19:38:28	NA	job-info-click	7	2021-04-16 19:38:41	NULL	NA	NA	NA	NA	NA	4575_job-info-click_NULL	0	Gender Diversity	0	1
4576	6079e8ac31ff4	2	4	2021-04-16 19:42:36	NA	job-info-click	1	2021-04-16 19:52:41	NULL	NA	NA	NA	NA	NA	4576_job-info-click_NULL	0	Racial Diversity	1	0
4585	6079ec0ae59d4	3	2	2021-04-16 19:56:58	NA	job-info-click	4	2021-04-16 19:57:34	NULL	NA	NA	NA	NA	NA	4585_job-info-click_NULL	0	Gender Diversity	0	1
4600	6079f2afc602c	1	2	2021-04-16 20:25:19	NA	job-info-click	5	2021-04-16 20:26:01	NULL	NA	NA	NA	NA	NA	4600_job-info-click_NULL	0	No Diversity	0	0
4639	607a2e79c4fa4	1	2	2021-04-17 00:40:25	NA	job-info-click	4	2021-04-17 00:40:43	NULL	NA	NA	NA	NA	NA	4639_job-info-click_NULL	0	No Diversity	0	0
4667	607b14e724f64	3	3	2021-04-17 17:03:35	NA	job-info-click	5	2021-04-17 17:04:24	NULL	NA	NA	NA	NA	NA	4667_job-info-click_NULL	0	Gender Diversity	0	1
4668	607b17cc7d2fc	1	4	2021-04-17 17:15:56	NA	job-info-click	2	2021-04-17 17:22:08	NULL	NA	NA	NA	NA	NA	4668_job-info-click_NULL	0	No Diversity	0	0
4687	607b740e69df0	4	1	2021-04-17 23:49:34	NA	job-info-click	5	2021-04-17 23:50:00	NULL	NA	NA	NA	NA	NA	4687_job-info-click_NULL	0	Racial & Gender Diversity	1	1
4708	607bb9d54593a	4	2	2021-04-18 04:47:17	NA	job-info-click	7	2021-04-18 04:47:34	NULL	NA	NA	NA	NA	NA	4708_job-info-click_NULL	0	Racial & Gender Diversity	1	1
4744	607c783081df7	4	2	2021-04-18 18:19:28	NA	job-info-click	4	2021-04-18 18:19:57	NULL	NA	NA	NA	NA	NA	4744_job-info-click_NULL	0	Racial & Gender Diversity	1	1
4753	607ca85c5718b	4	2	2021-04-18 21:45:00	NA	job-info-click	1	2021-04-18 21:46:42	NULL	NA	NA	NA	NA	NA	4753_job-info-click_NULL	0	Racial & Gender Diversity	1	1
4793	607d7767a054c	1	2	2021-04-19 12:28:23	NA	job-info-click	7	2021-04-19 12:45:05	NULL	NA	NA	NA	NA	NA	4793_job-info-click_NULL	0	No Diversity	0	0
4807	607da96c220c6	2	2	2021-04-19 16:01:48	NA	job-info-click	2	2021-04-19 16:01:56	NULL	NA	NA	NA	NA	NA	4807_job-info-click_NULL	0	Racial Diversity	1	0
4868	607ed19100452	2	2	2021-04-20 13:05:21	NA	job-info-click	5	2021-04-20 13:05:36	NULL	NA	NA	NA	NA	NA	4868_job-info-click_NULL	0	Racial Diversity	1	0
4939	607f93dfa4a74	3	2	2021-04-21 02:54:23	NA	job-info-click	5	2021-04-21 02:55:02	NULL	NA	NA	NA	NA	NA	4939_job-info-click_NULL	0	Gender Diversity	0	1
4956	6080330d8748f	4	2	2021-04-21 14:13:33	NA	job-info-click	4	2021-04-21 14:16:14	NULL	NA	NA	NA	NA	NA	4956_job-info-click_NULL	0	Racial & Gender Diversity	1	1
4958	60803f6120a07	2	2	2021-04-21 15:06:09	NA	job-info-click	1	2021-04-21 15:06:51	NULL	NA	NA	NA	NA	NA	4958_job-info-click_NULL	0	Racial Diversity	1	0
2792	60525bd9b42ec	4	4	2021-03-17 19:43:21	NA	job-info-click	5	2021-04-21 15:44:10	NULL	NA	NA	NA	NA	NA	2792_job-info-click_NULL	0	Racial & Gender Diversity	1	1
4586	6079ec603a45c	4	4	2021-04-16 19:58:24	NA	job-info-click	4	2021-04-21 17:47:02	NULL	NA	NA	NA	NA	NA	4586_job-info-click_NULL	0	Racial & Gender Diversity	1	1
4975	6080c3585b9f2	3	2	2021-04-22 00:29:12	NA	job-info-click	9	2021-04-22 00:29:47	NULL	NA	NA	NA	NA	NA	4975_job-info-click_NULL	0	Gender Diversity	0	1
4983	6080ec55893e6	3	2	2021-04-22 03:24:05	NA	job-info-click	4	2021-04-22 03:24:40	NULL	NA	NA	NA	NA	NA	4983_job-info-click_NULL	0	Gender Diversity	0	1
5035	608293048fca7	2	2	2021-04-23 09:27:32	NA	job-info-click	2	2021-04-23 09:27:59	NULL	NA	NA	NA	NA	NA	5035_job-info-click_NULL	0	Racial Diversity	1	0
5066	6084bfa608ed8	1	2	2021-04-25 01:02:30	NA	job-info-click	5	2021-04-25 01:02:52	NULL	NA	NA	NA	NA	NA	5066_job-info-click_NULL	0	No Diversity	0	0
5117	608767d40c839	1	1	2021-04-27 01:24:36	NA	job-info-click	6	2021-04-27 01:25:01	NULL	NA	NA	NA	NA	NA	5117_job-info-click_NULL	0	No Diversity	0	0
5132	6087891d487db	3	2	2021-04-27 03:46:37	NA	job-info-click	7	2021-04-27 03:46:44	NULL	NA	NA	NA	NA	NA	5132_job-info-click_NULL	0	Gender Diversity	0	1
5133	6087906ab04c8	1	1	2021-04-27 04:17:46	NA	job-info-click	8	2021-04-27 04:18:01	NULL	NA	NA	NA	NA	NA	5133_job-info-click_NULL	0	No Diversity	0	0
5771	60b21d6653b16	4	4	2021-05-29 10:54:30	NA	job-info-click	1	2021-05-29 11:00:40	NULL	NA	NA	NA	NA	NA	5771_job-info-click_NULL	0	Racial & Gender Diversity	1	1
5164	6098ee6b8f329	4	7	2021-05-10 08:27:23	NA	job-info-click	1	2021-06-11 17:51:20	NULL	NA	NA	NA	NA	NA	5164_job-info-click_NULL	0	Racial & Gender Diversity	1	1
6662	60d60094d773c	2	2	2021-06-25 16:13:08	NA	job-info-click	7	2021-06-25 16:13:31	NULL	NA	NA	NA	NA	NA	6662_job-info-click_NULL	0	Racial Diversity	1	0
6670	60d6241f61e44	1	2	2021-06-25 18:44:47	NA	job-info-click	5	2021-06-25 18:45:05	NULL	NA	NA	NA	NA	NA	6670_job-info-click_NULL	0	No Diversity	0	0
6674	60d625f27dea9	2	2	2021-06-25 18:52:34	NA	job-info-click	7	2021-06-25 18:53:11	NULL	NA	NA	NA	NA	NA	6674_job-info-click_NULL	0	Racial Diversity	1	0
6679	60d632564860e	2	2	2021-06-25 19:45:26	NA	job-info-click	5	2021-06-25 19:45:43	NULL	NA	NA	NA	NA	NA	6679_job-info-click_NULL	0	Racial Diversity	1	0
6684	60d63e1fa0e39	1	2	2021-06-25 20:35:43	NA	job-info-click	5	2021-06-25 20:35:59	NULL	NA	NA	NA	NA	NA	6684_job-info-click_NULL	0	No Diversity	0	0
6696	60d661eea9f14	3	2	2021-06-25 23:08:30	NA	job-info-click	5	2021-06-25 23:09:19	NULL	NA	NA	NA	NA	NA	6696_job-info-click_NULL	0	Gender Diversity	0	1
6700	60d670e736164	1	2	2021-06-26 00:12:23	NA	job-info-click	1	2021-06-26 00:12:43	NULL	NA	NA	NA	NA	NA	6700_job-info-click_NULL	0	No Diversity	0	0
6701	60d673283d83a	3	4	2021-06-26 00:22:00	NA	job-info-click	5	2021-06-26 00:44:31	NULL	NA	NA	NA	NA	NA	6701_job-info-click_NULL	0	Gender Diversity	0	1
6708	60d67cd7d87f9	4	2	2021-06-26 01:03:19	NA	job-info-click	7	2021-06-26 01:04:01	NULL	NA	NA	NA	NA	NA	6708_job-info-click_NULL	0	Racial & Gender Diversity	1	1
6715	60d69ac7ccd40	4	2	2021-06-26 03:11:03	NA	job-info-click	7	2021-06-26 03:11:22	NULL	NA	NA	NA	NA	NA	6715_job-info-click_NULL	0	Racial & Gender Diversity	1	1
6725	60d70ad4aaf34	3	2	2021-06-26 11:09:08	NA	job-info-click	5	2021-06-26 11:09:21	NULL	NA	NA	NA	NA	NA	6725_job-info-click_NULL	0	Gender Diversity	0	1
6726	60d711346834f	4	2	2021-06-26 11:36:20	NA	job-info-click	4	2021-06-26 11:37:48	NULL	NA	NA	NA	NA	NA	6726_job-info-click_NULL	0	Racial & Gender Diversity	1	1
6733	60d72d9b1a31c	1	1	2021-06-26 13:37:31	NA	job-info-click	5	2021-06-26 13:37:51	NULL	NA	NA	NA	NA	NA	6733_job-info-click_NULL	0	No Diversity	0	0
6749	60d7fc8c50e01	1	4	2021-06-27 04:20:28	NA	job-info-click	7	2021-06-27 04:20:40	NULL	NA	NA	NA	NA	NA	6749_job-info-click_NULL	0	No Diversity	0	0
6751	60d80d11e0190	2	2	2021-06-27 05:30:57	NA	job-info-click	5	2021-06-27 05:31:51	NULL	NA	NA	NA	NA	NA	6751_job-info-click_NULL	0	Racial Diversity	1	0
6759	60d8910aa2d8f	4	2	2021-06-27 14:54:02	NA	job-info-click	4	2021-06-27 14:54:17	NULL	NA	NA	NA	NA	NA	6759_job-info-click_NULL	0	Racial & Gender Diversity	1	1
6841	60d96475768b2	4	2	2021-06-28 05:56:05	NA	job-info-click	7	2021-06-28 05:56:15	NULL	NA	NA	NA	NA	NA	6841_job-info-click_NULL	0	Racial & Gender Diversity	1	1
6844	60d96e8894255	3	4	2021-06-28 06:39:04	NA	job-info-click	5	2021-06-28 06:41:52	NULL	NA	NA	NA	NA	NA	6844_job-info-click_NULL	0	Gender Diversity	0	1
6846	60d9732bc97cd	4	2	2021-06-28 06:58:51	NA	job-info-click	4	2021-06-28 06:59:15	NULL	NA	NA	NA	NA	NA	6846_job-info-click_NULL	0	Racial & Gender Diversity	1	1
6871	60da609d39b9b	4	2	2021-06-28 23:51:57	NA	job-info-click	5	2021-06-28 23:52:21	NULL	NA	NA	NA	NA	NA	6871_job-info-click_NULL	0	Racial & Gender Diversity	1	1
6885	60da77c3271de	3	2	2021-06-29 01:30:43	NA	job-info-click	7	2021-06-29 01:41:32	NULL	NA	NA	NA	NA	NA	6885_job-info-click_NULL	0	Gender Diversity	0	1
6896	60daba1e7cea0	2	1	2021-06-29 06:13:50	NA	job-info-click	9	2021-06-29 06:15:35	NULL	NA	NA	NA	NA	NA	6896_job-info-click_NULL	0	Racial Diversity	1	0
6900	60db0fd2aac97	4	2	2021-06-29 12:19:30	NA	job-info-click	5	2021-06-29 12:20:09	NULL	NA	NA	NA	NA	NA	6900_job-info-click_NULL	0	Racial & Gender Diversity	1	1
6902	60db13502a532	3	2	2021-06-29 12:34:24	NA	job-info-click	5	2021-06-29 12:35:00	NULL	NA	NA	NA	NA	NA	6902_job-info-click_NULL	0	Gender Diversity	0	1
6906	60db26d900416	3	2	2021-06-29 13:57:45	NA	job-info-click	5	2021-06-29 13:58:43	NULL	NA	NA	NA	NA	NA	6906_job-info-click_NULL	0	Gender Diversity	0	1
6912	60db385d06c56	4	2	2021-06-29 15:12:29	NA	job-info-click	5	2021-06-29 15:13:21	NULL	NA	NA	NA	NA	NA	6912_job-info-click_NULL	0	Racial & Gender Diversity	1	1
6915	60db55ff29b52	3	2	2021-06-29 17:18:55	NA	job-info-click	4	2021-06-29 17:19:39	NULL	NA	NA	NA	NA	NA	6915_job-info-click_NULL	0	Gender Diversity	0	1
6916	60db56e93c709	4	2	2021-06-29 17:22:49	NA	job-info-click	5	2021-06-29 17:23:31	NULL	NA	NA	NA	NA	NA	6916_job-info-click_NULL	0	Racial & Gender Diversity	1	1
6918	60db579b24c6b	3	2	2021-06-29 17:25:47	NA	job-info-click	7	2021-06-29 17:26:09	NULL	NA	NA	NA	NA	NA	6918_job-info-click_NULL	0	Gender Diversity	0	1
6925	60db8ba8e711c	2	2	2021-06-29 21:07:52	NA	job-info-click	5	2021-06-29 21:08:15	NULL	NA	NA	NA	NA	NA	6925_job-info-click_NULL	0	Racial Diversity	1	0
6945	60dc0fdccc721	3	2	2021-06-30 06:31:56	NA	job-info-click	9	2021-06-30 06:32:47	NULL	NA	NA	NA	NA	NA	6945_job-info-click_NULL	0	Gender Diversity	0	1
6986	60dd94db9df2b	1	4	2021-07-01 10:11:39	NA	job-info-click	5	2021-07-01 10:12:24	NULL	NA	NA	NA	NA	NA	6986_job-info-click_NULL	0	No Diversity	0	0
6989	60ddcbb2df8e5	1	2	2021-07-01 14:05:38	NA	job-info-click	8	2021-07-01 14:06:06	NULL	NA	NA	NA	NA	NA	6989_job-info-click_NULL	0	No Diversity	0	0
6992	60dded1115b62	1	2	2021-07-01 16:28:01	NA	job-info-click	5	2021-07-01 16:29:03	NULL	NA	NA	NA	NA	NA	6992_job-info-click_NULL	0	No Diversity	0	0
7079	60dffded7f8ee	4	2	2021-07-03 06:04:29	NA	job-info-click	7	2021-07-03 06:05:04	NULL	NA	NA	NA	NA	NA	7079_job-info-click_NULL	0	Racial & Gender Diversity	1	1
7090	60e0c251d2009	2	2	2021-07-03 20:02:25	NA	job-info-click	5	2021-07-03 20:03:16	NULL	NA	NA	NA	NA	NA	7090_job-info-click_NULL	0	Racial Diversity	1	0
7100	60e16eada75ed	4	2	2021-07-04 08:17:49	NA	job-info-click	7	2021-07-04 08:18:08	NULL	NA	NA	NA	NA	NA	7100_job-info-click_NULL	0	Racial & Gender Diversity	1	1
7101	60e17861c97e7	4	2	2021-07-04 08:59:13	NA	job-info-click	5	2021-07-04 08:59:35	NULL	NA	NA	NA	NA	NA	7101_job-info-click_NULL	0	Racial & Gender Diversity	1	1
7123	60e26c08785ee	4	2	2021-07-05 02:18:48	NA	job-info-click	7	2021-07-05 02:19:04	NULL	NA	NA	NA	NA	NA	7123_job-info-click_NULL	0	Racial & Gender Diversity	1	1
7131	60e3a3f77b9d8	1	2	2021-07-06 00:29:43	NA	job-info-click	7	2021-07-06 00:31:21	NULL	NA	NA	NA	NA	NA	7131_job-info-click_NULL	0	No Diversity	0	0
7206	60e50997166aa	1	2	2021-07-07 01:55:35	NA	job-info-click	7	2021-07-07 01:56:11	NULL	NA	NA	NA	NA	NA	7206_job-info-click_NULL	0	No Diversity	0	0
7215	60e5789aed2d5	2	2	2021-07-07 09:49:14	NA	job-info-click	5	2021-07-07 09:49:44	NULL	NA	NA	NA	NA	NA	7215_job-info-click_NULL	0	Racial Diversity	1	0
7254	60e7b3540473d	1	1	2021-07-09 02:24:20	NA	job-info-click	5	2021-07-09 02:24:41	NULL	NA	NA	NA	NA	NA	7254_job-info-click_NULL	0	No Diversity	0	0
7266	60e8639190d52	1	2	2021-07-09 14:56:17	NA	job-info-click	9	2021-07-09 14:56:47	NULL	NA	NA	NA	NA	NA	7266_job-info-click_NULL	0	No Diversity	0	0
7276	60e8b017980e8	1	2	2021-07-09 20:22:47	NA	job-info-click	5	2021-07-09 20:23:03	NULL	NA	NA	NA	NA	NA	7276_job-info-click_NULL	0	No Diversity	0	0
7343	60ed7d8b21798	4	2	2021-07-13 11:48:27	NA	job-info-click	8	2021-07-13 11:49:12	NULL	NA	NA	NA	NA	NA	7343_job-info-click_NULL	0	Racial & Gender Diversity	1	1
7394	60f0dad674587	3	1	2021-07-16 01:03:18	NA	job-info-click	5	2021-07-16 01:03:53	NULL	NA	NA	NA	NA	NA	7394_job-info-click_NULL	0	Gender Diversity	0	1
7405	60f10e177edcd	1	2	2021-07-16 04:41:59	NA	job-info-click	5	2021-07-16 04:42:15	NULL	NA	NA	NA	NA	NA	7405_job-info-click_NULL	0	No Diversity	0	0
7417	60f1bba9c34d1	1	2	2021-07-16 17:02:33	NA	job-info-click	5	2021-07-16 17:03:25	NULL	NA	NA	NA	NA	NA	7417_job-info-click_NULL	0	No Diversity	0	0
5187	60991dd591a47	1	9	2021-05-10 11:49:41	NA	job-info-click	9	2021-07-16 18:09:51	NULL	NA	NA	NA	NA	NA	5187_job-info-click_NULL	0	No Diversity	0	0
7428	60f1dd29e1dbb	3	4	2021-07-16 19:25:29	NA	job-info-click	9	2021-07-16 19:25:50	NULL	NA	NA	NA	NA	NA	7428_job-info-click_NULL	0	Gender Diversity	0	1
7429	60f1e01649f01	4	2	2021-07-16 19:37:58	NA	job-info-click	7	2021-07-16 19:38:40	NULL	NA	NA	NA	NA	NA	7429_job-info-click_NULL	0	Racial & Gender Diversity	1	1
6707	60d67b4cc8694	3	4	2021-06-26 00:56:44	NA	job-info-click	7	2021-07-16 22:47:09	NULL	NA	NA	NA	NA	NA	6707_job-info-click_NULL	0	Gender Diversity	0	1
7450	60f2933adbd08	2	2	2021-07-17 08:22:18	NA	job-info-click	7	2021-07-17 08:22:35	NULL	NA	NA	NA	NA	NA	7450_job-info-click_NULL	0	Racial Diversity	1	0
7493	60f4c42be36e6	1	2	2021-07-19 00:15:39	NA	job-info-click	5	2021-07-19 00:15:45	NULL	NA	NA	NA	NA	NA	7493_job-info-click_NULL	0	No Diversity	0	0
7497	60f4e8788c743	1	2	2021-07-19 02:50:32	NA	job-info-click	5	2021-07-19 02:50:47	NULL	NA	NA	NA	NA	NA	7497_job-info-click_NULL	0	No Diversity	0	0
7500	60f51a8704230	4	1	2021-07-19 06:24:07	NA	job-info-click	9	2021-07-19 06:24:54	NULL	NA	NA	NA	NA	NA	7500_job-info-click_NULL	0	Racial & Gender Diversity	1	1
7507	60f57d492a81c	2	2	2021-07-19 13:25:29	NA	job-info-click	7	2021-07-19 13:26:09	NULL	NA	NA	NA	NA	NA	7507_job-info-click_NULL	0	Racial Diversity	1	0
7515	60f599ffd7b66	1	3	2021-07-19 15:27:59	NA	job-info-click	4	2021-07-19 15:28:55	NULL	NA	NA	NA	NA	NA	7515_job-info-click_NULL	0	No Diversity	0	0
7536	60f640dd4e56d	1	1	2021-07-20 03:19:57	NA	job-info-click	7	2021-07-20 03:20:49	NULL	NA	NA	NA	NA	NA	7536_job-info-click_NULL	0	No Diversity	0	0
7537	60f641a3de1aa	1	1	2021-07-20 03:23:15	NA	job-info-click	5	2021-07-20 03:23:27	NULL	NA	NA	NA	NA	NA	7537_job-info-click_NULL	0	No Diversity	0	0
7548	60f6bcb0cdee0	2	4	2021-07-20 12:08:16	NA	job-info-click	5	2021-07-20 12:08:56	NULL	NA	NA	NA	NA	NA	7548_job-info-click_NULL	0	Racial Diversity	1	0
7550	60f6d5ea3f148	1	2	2021-07-20 13:55:54	NA	job-info-click	7	2021-07-20 13:56:11	NULL	NA	NA	NA	NA	NA	7550_job-info-click_NULL	0	No Diversity	0	0
7576	60f78cd23f6e4	1	2	2021-07-21 02:56:18	NA	job-info-click	7	2021-07-21 02:56:44	NULL	NA	NA	NA	NA	NA	7576_job-info-click_NULL	0	No Diversity	0	0
7617	60f902129e091	3	2	2021-07-22 05:28:50	NA	job-info-click	4	2021-07-22 05:29:19	NULL	NA	NA	NA	NA	NA	7617_job-info-click_NULL	0	Gender Diversity	0	1
7632	60f930393bbf8	2	2	2021-07-22 08:45:45	NA	job-info-click	5	2021-07-22 08:46:16	NULL	NA	NA	NA	NA	NA	7632_job-info-click_NULL	0	Racial Diversity	1	0
7633	60f9311891c91	2	2	2021-07-22 08:49:28	NA	job-info-click	4	2021-07-22 08:50:18	NULL	NA	NA	NA	NA	NA	7633_job-info-click_NULL	0	Racial Diversity	1	0
7643	60f97e679b061	3	2	2021-07-22 14:19:19	NA	job-info-click	5	2021-07-22 14:19:35	NULL	NA	NA	NA	NA	NA	7643_job-info-click_NULL	0	Gender Diversity	0	1
7645	60f986042181f	2	1	2021-07-22 14:51:48	NA	job-info-click	4	2021-07-22 14:52:04	NULL	NA	NA	NA	NA	NA	7645_job-info-click_NULL	0	Racial Diversity	1	0
7613	60f8d9766973a	3	4	2021-07-22 02:35:34	NA	job-info-click	8	2021-07-23 01:03:43	NULL	NA	NA	NA	NA	NA	7613_job-info-click_NULL	0	Gender Diversity	0	1
7718	60fbfea9911ef	1	2	2021-07-24 11:51:05	NA	job-info-click	5	2021-07-24 11:52:10	NULL	NA	NA	NA	NA	NA	7718_job-info-click_NULL	0	No Diversity	0	0
7719	60fc062c5e555	3	2	2021-07-24 12:23:08	NA	job-info-click	3	2021-07-24 12:23:52	NULL	NA	NA	NA	NA	NA	7719_job-info-click_NULL	0	Gender Diversity	0	1
7721	60fc3b4590852	4	2	2021-07-24 16:09:41	NA	job-info-click	2	2021-07-24 16:11:09	NULL	NA	NA	NA	NA	NA	7721_job-info-click_NULL	0	Racial & Gender Diversity	1	1
[truncated: 31,668 more rows]

## Sheet: Step3_Survey_Submissions
user_id	analytics_id	condition	number of visits	created_at	source	action performed	job_id...8	action_timestamp	survey_id	job_id...11	survey_creation	survey_submission	survey_status	ID	Cleaning_ID	Cleaning_ID2	survey_submitted	dup	Condition	RaceCond	GenderCond
[truncated: 31,928 more rows]
